# Supplementary material for: Quantification and optimization of platinum–molybdenum carbide interfacial sites to enhance low-temperature water-gas shift reaction
Source: Nat Commun. 2025 Jan 28;16:1098. doi: 10.1038/s41467-025-55886-y (PMC11775272; doi:10.1038/s41467-025-55886-y)
Supplement: Supplementary file 3 — Supplementary Data 1 [file 41467_2025_55886_MOESM3_ESM.txt]

Fig. S2(a)1
CONTCAR.xsd                             
   1.00000000000000     
     7.9579940000000002   -4.5945499999999999    0.0000000000000000
     0.0000000000000000    9.1890999999999998    0.0000000000000000
     0.0000000000000000    0.0000000000000000   22.5028989999999993
   H    C    Mo
     1    27    36
Selective dynamics
Direct
  0.6755279824419111  0.6681547473369770  0.4059771387846252   T   T   T
  0.0000000000000000  0.9999990000000025  0.1667089999999973   F   F   F
  0.2221710000000030  0.1110869999999977  0.0495050000000035   F   F   F
  0.1097435977600195  0.2235653895693719  0.2827586740237295   T   T   T
  0.3333450000000013  0.9999880000000019  0.1667109999999994   F   F   F
  0.5555549999999982  0.1111099999999965  0.0494899999999987   F   F   F
  0.4444539155880480  0.2223727066509074  0.2841803786948642   T   T   T
  0.6666430000000005  0.9999880000000019  0.1667109999999994   F   F   F
  0.8889149999999972  0.1110789999999966  0.0495060000000009   F   F   F
  0.7804904136785662  0.2236063857466540  0.2827327302003349   T   T   T
  0.0000130000000027  0.3333569999999995  0.1667119999999969   F   F   F
  0.2222480000000004  0.4444810000000032  0.0494860000000017   F   F   F
  0.1097738566330417  0.5528630361024183  0.2827644337824260   T   T   T
  0.3333470000000034  0.3333560000000020  0.1667119999999969   F   F   F
  0.5555549999999982  0.4444450000000018  0.0494879999999966   F   F   F
  0.4435680816427202  0.5551343755147066  0.2850158372295156   T   T   T
  0.6666669999999968  0.3333330000000032  0.1666979999999967   F   F   F
  0.8888880000000015  0.4444519999999983  0.0494899999999987   F   F   F
  0.7785248354146260  0.5547230872708047  0.2845729173672007   T   T   T
  0.0000110000000006  0.6666540000000012  0.1667109999999994   F   F   F
  0.2222360000000023  0.7777600000000007  0.0494860000000017   F   F   F
  0.1110627726946608  0.8889158081146369  0.2841820409713936   T   T   T
  0.3333340000000007  0.6666680000000014  0.1667100000000019   F   F   F
  0.5555220000000034  0.7777590000000032  0.0494849999999971   F   F   F
  0.4444622820710475  0.8886877590546970  0.2842019690866929   T   T   T
  0.6666439999999980  0.6666549999999987  0.1667109999999994   F   F   F
  0.8889149999999972  0.7778279999999995  0.0495050000000035   F   F   F
  0.7784191482863285  0.8902044303926789  0.2847273989487753   T   T   T
  0.0000009999999975  0.9999990000000025  0.0036169999999984   F   F   F
  0.0036382648485815  0.0046132027240373  0.3293113765898275   T   T   T
  0.2220612539732520  0.1113178262358711  0.2246880707805324   T   T   T
  0.1111190000000022  0.2222349999999977  0.1086779999999976   F   F   F
  0.3333209999999980  0.0000089999999986  0.0036309999999986   F   F   F
  0.3333550316938068  0.0000033512927157  0.3295616955579345   T   T   T
  0.5559517309694956  0.1112821986017694  0.2246865090727886   T   T   T
  0.4444179999999989  0.2222069999999974  0.1086639999999974   F   F   F
  0.6666870000000031  0.0000050000000016  0.0036289999999966   F   F   F
  0.6675814176933712  0.0046953223251423  0.3293004674907431   T   T   T
  0.8878538704549362  0.1092649282143427  0.2241883939558332   T   T   T
  0.7777910000000006  0.2222089999999994  0.1086650000000020   F   F   F
  0.9999949999999984  0.3333140000000014  0.0036309999999986   F   F   F
 -0.0000412610053183  0.3333270675824028  0.3304375227843497   T   T   T
  0.2243039771303376  0.4455059848798033  0.2242839233067663   T   T   T
  0.1111319999999978  0.5555659999999989  0.1086510000000018   F   F   F
  0.3333230000000000  0.3333149999999989  0.0036320000000032   F   F   F
  0.3286554491600330  0.3296162337081979  0.3293365181729733   T   T   T
  0.5548520578262760  0.4434950062307843  0.2255815855374550   T   T   T
  0.4444370000000006  0.5555659999999989  0.1086499999999972   F   F   F
  0.6666659999999993  0.3333360000000027  0.0036389999999997   F   F   F
  0.6675526810583238  0.3295768229130723  0.3293009235861484   T   T   T
  0.8880183980241797  0.4452948272817354  0.2241351766970902   T   T   T
  0.7777900000000031  0.5555809999999965  0.1086630000000000   F   F   F
  0.9999919999999989  0.6666809999999970  0.0036289999999966   F   F   F
  0.0036320678499941  0.6657349772900997  0.3292996383522530   T   T   T
  0.2220030736427961  0.7773935358071675  0.2247004042835661   T   T   T
  0.1111190000000022  0.8888820000000024  0.1086779999999976   F   F   F
  0.3333349999999982  0.6666650000000018  0.0036240000000021   F   F   F
  0.3286225060189941  0.6656677398926838  0.3293576451562615   T   T   T
  0.5549662567881820  0.7781184433927880  0.2256324486500818   T   T   T
  0.4444340000000011  0.8888699999999972  0.1086519999999993   F   F   F
  0.6666859999999986  0.6666790000000020  0.0036320000000032   F   F   F
  0.6679101505137697  0.6668688399751080  0.3288430381906363   T   T   T
  0.8899046838608753  0.7783158242231125  0.2255142489791027   T   T   T
  0.7777639999999977  0.8888800000000003  0.1086779999999976   F   F   F
Fig. S2(a)2
CONTCAR.xsd                             
   1.00000000000000     
     7.9579940000000002   -4.5945499999999999    0.0000000000000000
     0.0000000000000000    9.1890999999999998    0.0000000000000000
     0.0000000000000000    0.0000000000000000   22.5028989999999993
   H    C    Mo
     1    27    36
Selective dynamics
Direct
  0.4477553030417910  0.5513644783522051  0.3851499594577026   T   T   T
  0.0000000000000000  0.9999990000000025  0.1667089999999973   F   F   F
  0.2221710000000030  0.1110869999999977  0.0495050000000035   F   F   F
  0.1127661275149165  0.2232904266698736  0.2848863462913076   T   T   T
  0.3333450000000013  0.9999880000000019  0.1667109999999994   F   F   F
  0.5555549999999982  0.1111099999999965  0.0494899999999987   F   F   F
  0.4440368733225550  0.2231030019478551  0.2846429015715090   T   T   T
  0.6666430000000005  0.9999880000000019  0.1667109999999994   F   F   F
  0.8889149999999972  0.1110789999999966  0.0495060000000009   F   F   F
  0.7777729924827033  0.2222455767969793  0.2827289874126904   T   T   T
  0.0000130000000027  0.3333569999999995  0.1667119999999969   F   F   F
  0.2222480000000004  0.4444810000000032  0.0494860000000017   F   F   F
  0.1128235771122157  0.5557260952866351  0.2845487515637921   T   T   T
  0.3333470000000034  0.3333560000000020  0.1667119999999969   F   F   F
  0.5555549999999982  0.4444450000000018  0.0494879999999966   F   F   F
  0.4441776593008436  0.5559510952993453  0.2784916147945635   T   T   T
  0.6666669999999968  0.3333330000000032  0.1666979999999967   F   F   F
  0.8888880000000015  0.4444519999999983  0.0494899999999987   F   F   F
  0.7767288416488989  0.5558665143621093  0.2846353165855952   T   T   T
  0.0000110000000006  0.6666540000000012  0.1667109999999994   F   F   F
  0.2222360000000023  0.7777600000000007  0.0494860000000017   F   F   F
  0.1110089318573331  0.8889757914055407  0.2851541036295077   T   T   T
  0.3333340000000007  0.6666680000000014  0.1667100000000019   F   F   F
  0.5555220000000034  0.7777590000000032  0.0494849999999971   F   F   F
  0.4441699640275515  0.8871260404016370  0.2845801648720379   T   T   T
  0.6666439999999980  0.6666549999999987  0.1667109999999994   F   F   F
  0.8889149999999972  0.7778279999999995  0.0495050000000035   F   F   F
  0.7765682799954680  0.8870940020176398  0.2849142503230702   T   T   T
  0.0000009999999975  0.9999990000000025  0.0036169999999984   F   F   F
 -0.0010752192479064  0.0009646582742867  0.3297532581199695   T   T   T
  0.2224248345156460  0.1119434577142608  0.2265128699405451   T   T   T
  0.1111190000000022  0.2222349999999977  0.1086779999999976   F   F   F
  0.3333209999999980  0.0000089999999986  0.0036309999999986   F   F   F
  0.3352356044250370  0.0005646437770106  0.3296901224764981   T   T   T
  0.5527636009850950  0.1096661737883016  0.2248058099520729   T   T   T
  0.4444179999999989  0.2222069999999974  0.1086639999999974   F   F   F
  0.6666870000000031  0.0000050000000016  0.0036289999999966   F   F   F
  0.6672072191573893  0.0013463885073456  0.3293192666539235   T   T   T
  0.8902396904247595  0.1095987067033039  0.2249423577397860   T   T   T
  0.7777910000000006  0.2222089999999994  0.1086650000000020   F   F   F
  0.9999949999999984  0.3333140000000014  0.0036309999999986   F   F   F
 -0.0013662608289465  0.3327460221042698  0.3293037199596642   T   T   T
  0.2185639945977280  0.4421141327347112  0.2236373873159748   T   T   T
  0.1111319999999978  0.5555659999999989  0.1086510000000018   F   F   F
  0.3333230000000000  0.3333149999999989  0.0036320000000032   F   F   F
  0.3394073276801488  0.3438116954684531  0.3299675931219911   T   T   T
  0.5570080239829380  0.4428445487944083  0.2237142003178888   T   T   T
  0.4444370000000006  0.5555659999999989  0.1086499999999972   F   F   F
  0.6666659999999993  0.3333360000000027  0.0036389999999997   F   F   F
  0.6673855835429073  0.3325314801969219  0.3292243815443419   T   T   T
  0.8903054460963215  0.4472795570246306  0.2247806044181079   T   T   T
  0.7777900000000031  0.5555809999999965  0.1086630000000000   F   F   F
  0.9999919999999989  0.6666809999999970  0.0036289999999966   F   F   F
 -0.0006568972987357  0.6646804592009358  0.3296566672721797   T   T   T
  0.2227942264518609  0.7772024732725831  0.2263861725035074   T   T   T
  0.1111190000000022  0.8888820000000024  0.1086779999999976   F   F   F
  0.3333349999999982  0.6666650000000018  0.0036240000000021   F   F   F
  0.3377759557361593  0.6620414711837203  0.3300154441975201   T   T   T
  0.5578731645196249  0.7815327305724112  0.2236296757975630   T   T   T
  0.4444340000000011  0.8888699999999972  0.1086519999999993   F   F   F
  0.6666859999999986  0.6666790000000020  0.0036320000000032   F   F   F
  0.6562044303750153  0.6604767712623931  0.3300122700995208   T   T   T
  0.8879775734897288  0.7775327521610543  0.2265030907250191   T   T   T
  0.7777639999999977  0.8888800000000003  0.1086779999999976   F   F   F
Fig. S2(a)3
CONTCAR.xsd                             
   1.00000000000000     
     7.9579940000000002   -4.5945499999999999    0.0000000000000000
     0.0000000000000000    9.1890999999999998    0.0000000000000000
     0.0000000000000000    0.0000000000000000   22.5028989999999993
   H    C    Mo
     1    27    36
Selective dynamics
Direct
  0.5546660587610956  0.4424279320864732  0.3820161100979534   T   T   T
  0.0000000000000000  0.9999990000000025  0.1667089999999973   F   F   F
  0.2221710000000030  0.1110869999999977  0.0495050000000035   F   F   F
  0.1126701972157844  0.2229937591007331  0.2852533949885134   T   T   T
  0.3333450000000013  0.9999880000000019  0.1667109999999994   F   F   F
  0.5555549999999982  0.1111099999999965  0.0494899999999987   F   F   F
  0.4430269942078672  0.2193240127686479  0.2828583884108406   T   T   T
  0.6666430000000005  0.9999880000000019  0.1667109999999994   F   F   F
  0.8889149999999972  0.1110789999999966  0.0495060000000009   F   F   F
  0.7771171701943904  0.2228489008835040  0.2852371664470288   T   T   T
  0.0000130000000027  0.3333569999999995  0.1667119999999969   F   F   F
  0.2222480000000004  0.4444810000000032  0.0494860000000017   F   F   F
  0.1100074490579984  0.5532954670258227  0.2832343403993212   T   T   T
  0.3333470000000034  0.3333560000000020  0.1667119999999969   F   F   F
  0.5555549999999982  0.4444450000000018  0.0494879999999966   F   F   F
  0.4432441559352339  0.5567597624911123  0.2831146406760102   T   T   T
  0.6666669999999968  0.3333330000000032  0.1666979999999967   F   F   F
  0.8888880000000015  0.4444519999999983  0.0494899999999987   F   F   F
  0.7802935377199208  0.5567678804617900  0.2830432424481656   T   T   T
  0.0000110000000006  0.6666540000000012  0.1667109999999994   F   F   F
  0.2222360000000023  0.7777600000000007  0.0494860000000017   F   F   F
  0.1099890861282697  0.8898713164276653  0.2830776977230032   T   T   T
  0.3333340000000007  0.6666680000000014  0.1667100000000019   F   F   F
  0.5555220000000034  0.7777590000000032  0.0494849999999971   F   F   F
  0.4465919157670024  0.8898606356897089  0.2831271350524019   T   T   T
  0.6666439999999980  0.6666549999999987  0.1667109999999994   F   F   F
  0.8889149999999972  0.7778279999999995  0.0495050000000035   F   F   F
  0.7766516674106155  0.8866406925372322  0.2851789406077646   T   T   T
  0.0000009999999975  0.9999990000000025  0.0036169999999984   F   F   F
 -0.0002799029118833 -0.0003616776335517  0.3292246847935393   T   T   T
  0.2218150002150468  0.1124985390865281  0.2249259677469571   T   T   T
  0.1111190000000022  0.2222349999999977  0.1086779999999976   F   F   F
  0.3333209999999980  0.0000089999999986  0.0036309999999986   F   F   F
  0.3313958603113774 -0.0038663855813899  0.3287643351927579   T   T   T
  0.5573166594586375  0.1124208681088988  0.2249142465177382   T   T   T
  0.4444179999999989  0.2222069999999974  0.1086639999999974   F   F   F
  0.6666870000000031  0.0000050000000016  0.0036289999999966   F   F   F
  0.6666426977774728 -0.0004305516873051  0.3292570037153115   T   T   T
  0.8888046940952768  0.1107220960660057  0.2259267347153890   T   T   T
  0.7777910000000006  0.2222089999999994  0.1086650000000020   F   F   F
  0.9999949999999984  0.3333140000000014  0.0036309999999986   F   F   F
  0.0000412795959084  0.3332299055437080  0.3293316013175603   T   T   T
  0.2223296571052052  0.4431342922321378  0.2249356640772208   T   T   T
  0.1111319999999978  0.5555659999999989  0.1086510000000018   F   F   F
  0.3333230000000000  0.3333149999999989  0.0036320000000032   F   F   F
  0.3435711277525968  0.3380638410252202  0.3299857300981727   T   T   T
  0.5555341190767541  0.4443672872157095  0.2235419694246908   T   T   T
  0.4444370000000006  0.5555659999999989  0.1086499999999972   F   F   F
  0.6666659999999993  0.3333360000000027  0.0036389999999997   F   F   F
  0.6614050155700374  0.3380285968543710  0.3299234194886538   T   T   T
  0.8875168801973272  0.4429723071314688  0.2249347986872653   T   T   T
  0.7777900000000031  0.5555809999999965  0.1086630000000000   F   F   F
  0.9999919999999989  0.6666809999999970  0.0036289999999966   F   F   F
  0.0036216297805357  0.6685427667932515  0.3288122068556258   T   T   T
  0.2221910030030473  0.7776022571178886  0.2251923748463287   T   T   T
  0.1111190000000022  0.8888820000000024  0.1086779999999976   F   F   F
  0.3333349999999982  0.6666650000000018  0.0036240000000021   F   F   F
  0.3316031442349840  0.6685032457466504  0.3288427775579817   T   T   T
  0.5567364467912512  0.7774894710586947  0.2248671058951405   T   T   T
  0.4444340000000011  0.8888699999999972  0.1086519999999993   F   F   F
  0.6666859999999986  0.6666790000000020  0.0036320000000032   F   F   F
  0.6615376328421870  0.6561692055206202  0.3301879695777094   T   T   T
  0.8873813190698121  0.7776220012665201  0.2248760834274221   T   T   T
  0.7777639999999977  0.8888800000000003  0.1086779999999976   F   F   F
Fig. S2(b)1
CONTCAR.xsd                              
   1.00000000000000     
     7.2086649999999999   -4.1619240000000000    0.0000000000000000
     0.0000000000000000    8.3238489999999992    0.0000000000000000
     0.0000000000000000    0.0000000000000000   21.7963939999999994
   H    Pt
     1    36
Selective dynamics
Direct
  0.4434928858323581  0.5552762443700965  0.3587727799941148   T   T   T
  0.0000000000000000  0.0000000000000000  0.0000000000000000   F   F   F
 -0.0014812327658576 -0.0000557248680374  0.3163279570145822   T   T   T
  0.2218771214507869  0.1117605224540004  0.2095168128329280   T   T   T
  0.1111110000000011  0.2222220000000021  0.1039379999999994   F   F   F
  0.3333330000000032  0.0000000000000000  0.0000000000000000   F   F   F
  0.3317519053934595 -0.0001448200339972  0.3163551335866176   T   T   T
  0.5544447002392032  0.1109202579521423  0.2091245941848235   T   T   T
  0.4444439999999972  0.2222220000000021  0.1039379999999994   F   F   F
  0.6666669999999968  0.0000000000000000  0.0000000000000000   F   F   F
  0.6660014238092411  0.0014334314864963  0.3159227826039304   T   T   T
  0.8884253925049876  0.1108808022481483  0.2090871671100687   T   T   T
  0.7777779999999979  0.2222220000000021  0.1039379999999994   F   F   F
  0.0000000000000000  0.3333330000000032  0.0000000000000000   F   F   F
 -0.0032057678451402  0.3324226334530281  0.3158661336452787   T   T   T
  0.2221406644741826  0.4446034572569458  0.2101456021919474   T   T   T
  0.1111110000000011  0.5555560000000028  0.1039379999999994   F   F   F
  0.3333330000000032  0.3333330000000032  0.0000000000000000   F   F   F
  0.3293221240931222  0.3279561580620435  0.3185033487947215   T   T   T
  0.5545690277292660  0.4447923139721827  0.2101007536399701   T   T   T
  0.4444439999999972  0.5555560000000028  0.1039379999999994   F   F   F
  0.6666669999999968  0.3333330000000032  0.0000000000000000   F   F   F
  0.6660922523664299  0.3324150722045071  0.3158614918314315   T   T   T
  0.8884128271232246  0.4449657738210737  0.2090193758316544   T   T   T
  0.7777779999999979  0.5555560000000028  0.1039379999999994   F   F   F
  0.0000000000000000  0.6666669999999968  0.0000000000000000   F   F   F
 -0.0015715241136505  0.6663405515774868  0.3163905059615758   T   T   T
  0.2218872357248515  0.7774354420734000  0.2095691582219806   T   T   T
  0.1111110000000011  0.8888889999999989  0.1039379999999994   F   F   F
  0.3333330000000032  0.6666669999999968  0.0000000000000000   F   F   F
  0.3292292331945849  0.6691213815093892  0.3185257816229908   T   T   T
  0.5545016087506069  0.7770757685216007  0.2101594983585150   T   T   T
  0.4444439999999972  0.8888889999999989  0.1039379999999994   F   F   F
  0.6666669999999968  0.6666669999999968  0.0000000000000000   F   F   F
  0.6705632912161806  0.6692578354309493  0.3185479482383384   T   T   T
  0.8875552058809237  0.7774695354890457  0.2095264030872679   T   T   T
  0.7777779999999979  0.8888889999999989  0.1039379999999994   F   F   F
 Fig. S2(b)2
CONTCAR.xsd                              
   1.00000000000000     
     7.2086649999999999   -4.1619240000000000    0.0000000000000000
     0.0000000000000000    8.3238489999999992    0.0000000000000000
     0.0000000000000000    0.0000000000000000   21.7963939999999994
   H    Pt
     1    36
Selective dynamics
Direct
  0.3376890867916860  0.3370325685599359  0.3940722227889123   T   T   T
  0.0000000000000000  0.0000000000000000  0.0000000000000000   F   F   F
 -0.0001464239208871 -0.0002535158362723  0.3162910007588067   T   T   T
  0.2230697324357454  0.1126594540422589  0.2105816094496347   T   T   T
  0.1111110000000011  0.2222220000000021  0.1039379999999994   F   F   F
  0.3333330000000032  0.0000000000000000  0.0000000000000000   F   F   F
  0.3336230247469801 -0.0003036024028135  0.3162771711811487   T   T   T
  0.5557280019457190  0.1112198511201592  0.2095958178084571   T   T   T
  0.4444439999999972  0.2222220000000021  0.1039379999999994   F   F   F
  0.6666669999999968  0.0000000000000000  0.0000000000000000   F   F   F
  0.6670199520312778  0.0002939253735637  0.3166056591437557   T   T   T
  0.8889919590832247  0.1112096061077839  0.2096046611838775   T   T   T
  0.7777779999999979  0.2222220000000021  0.1039379999999994   F   F   F
  0.0000000000000000  0.3333330000000032  0.0000000000000000   F   F   F
 -0.0001818848896680  0.3336290181697493  0.3162730669266797   T   T   T
  0.2230594936590220  0.4438575004625597  0.2105582334811315   T   T   T
  0.1111110000000011  0.5555560000000028  0.1039379999999994   F   F   F
  0.3333330000000032  0.3333330000000032  0.0000000000000000   F   F   F
  0.3338608649130372  0.3337491553397482  0.3227679799168107   T   T   T
  0.5544170045684250  0.4439254927299446  0.2104869691173711   T   T   T
  0.4444439999999972  0.5555560000000028  0.1039379999999994   F   F   F
  0.6666669999999968  0.3333330000000032  0.0000000000000000   F   F   F
  0.6676514137129260  0.3336611973695319  0.3162496735289935   T   T   T
  0.8891810228712972  0.4448405912333613  0.2093499942321029   T   T   T
  0.7777779999999979  0.5555560000000028  0.1039379999999994   F   F   F
  0.0000000000000000  0.6666669999999968  0.0000000000000000   F   F   F
  0.0003704305445341  0.6670016496469894  0.3165279350853412   T   T   T
  0.2221200260013099  0.7778006864309989  0.2093335420411175   T   T   T
  0.1111110000000011  0.8888889999999989  0.1039379999999994   F   F   F
  0.3333330000000032  0.6666669999999968  0.0000000000000000   F   F   F
  0.3336440361018222  0.6675652291668226  0.3162601651859219   T   T   T
  0.5557167744320881  0.7779309840925108  0.2095982485587559   T   T   T
  0.4444439999999972  0.8888889999999989  0.1039379999999994   F   F   F
  0.6666669999999968  0.6666669999999968  0.0000000000000000   F   F   F
  0.6677277086555410  0.6676192535258574  0.3162394885098374   T   T   T
  0.8891966666120804  0.7778053549325252  0.2093179121719077   T   T   T
  0.7777779999999979  0.8888889999999989  0.1039379999999994   F   F   F
 Fig. S2(b)3
CONTCAR.xsd                              
   1.00000000000000     
     7.2086649999999999   -4.1619240000000000    0.0000000000000000
     0.0000000000000000    8.3238489999999992    0.0000000000000000
     0.0000000000000000    0.0000000000000000   21.7963939999999994
   H    Pt
     1    36
Selective dynamics
Direct
  0.4496604271290506  0.5578823649082075  0.3585281011549702   T   T   T
  0.0000000000000000  0.0000000000000000  0.0000000000000000   F   F   F
  0.0068722687781981  0.0031842020871707  0.3164488376241772   T   T   T
  0.2264460608092730  0.1136931837493830  0.2095648471061650   T   T   T
  0.1111110000000011  0.2222220000000021  0.1039379999999994   F   F   F
  0.3333330000000032  0.0000000000000000  0.0000000000000000   F   F   F
  0.3399211952782187  0.0029850674223433  0.3164467230560332   T   T   T
  0.5587587298939294  0.1125505564360315  0.2091992479556664   T   T   T
  0.4444439999999972  0.2222220000000021  0.1039379999999994   F   F   F
  0.6666669999999968  0.0000000000000000  0.0000000000000000   F   F   F
  0.6742659509992016  0.0047037706963350  0.3159892014072273   T   T   T
  0.8929646755230117  0.1127675663921454  0.2091818228782578   T   T   T
  0.7777779999999979  0.2222220000000021  0.1039379999999994   F   F   F
  0.0000000000000000  0.3333330000000032  0.0000000000000000   F   F   F
  0.0053844401879951  0.3357018557832518  0.3160106427637581   T   T   T
  0.2268552221294844  0.4465913677998878  0.2100102923407651   T   T   T
  0.1111110000000011  0.5555560000000028  0.1039379999999994   F   F   F
  0.3333330000000032  0.3333330000000032  0.0000000000000000   F   F   F
  0.3376721214275189  0.3311251642569652  0.3184988396559141   T   T   T
  0.5593808099173020  0.4466185537536724  0.2101071757250121   T   T   T
  0.4444439999999972  0.5555560000000028  0.1039379999999994   F   F   F
  0.6666669999999968  0.3333330000000032  0.0000000000000000   F   F   F
  0.6742426922563151  0.3355566069532112  0.3159763495994208   T   T   T
  0.8929579784534729  0.4465379843869881  0.2091796507090626   T   T   T
  0.7777779999999979  0.5555560000000028  0.1039379999999994   F   F   F
  0.0000000000000000  0.6666669999999968  0.0000000000000000   F   F   F
  0.0068477472340449  0.6697364261361695  0.3164478540785974   T   T   T
  0.2264527238735427  0.7790945229317429  0.2095631131418786   T   T   T
  0.1111110000000011  0.8888889999999989  0.1039379999999994   F   F   F
  0.3333330000000032  0.6666669999999968  0.0000000000000000   F   F   F
  0.3376687098524134  0.6725792640720824  0.3185077455029903   T   T   T
  0.5593749526371196  0.7790948240952125  0.2101034173751881   T   T   T
  0.4444439999999972  0.8888889999999989  0.1039379999999994   F   F   F
  0.6666669999999968  0.6666669999999968  0.0000000000000000   F   F   F
  0.6789067283701649  0.6724875970630746  0.3185299183445550   T   T   T
  0.8923530288385073  0.7793424292000928  0.2095267657978607   T   T   T
  0.7777779999999979  0.8888889999999989  0.1039379999999994   F   F   F
 Fig. S2(c)1
CONTCAR.xsd                              
   1.00000000000000     
     7.9579940000000002   -4.5945499999999999    0.0000000000000000
     0.0000000000000000    9.1890999999999998    0.0000000000000000
     0.0000000000000000    0.0000000000000000   22.5028989999999993
   H    C    Mo   Pt
     1    27    36     1
Selective dynamics
Direct
  0.3437710327193516  0.3562372679496627  0.4151725705258077   T   T   T
  0.0000000000000000  0.9999990000000025  0.1667089999999973   F   F   F
  0.2221710000000030  0.1110869999999977  0.0495050000000035   F   F   F
  0.1112023466888502  0.2228050513218973  0.2849763711620619   T   T   T
  0.3333450000000013  0.9999880000000019  0.1667109999999994   F   F   F
  0.5555549999999982  0.1111099999999965  0.0494899999999987   F   F   F
  0.4449415639354798  0.2228943716674642  0.2851631685411128   T   T   T
  0.6666430000000005  0.9999880000000019  0.1667109999999994   F   F   F
  0.8889149999999972  0.1110789999999966  0.0495060000000009   F   F   F
  0.7758806287182612  0.2186170131922994  0.2830122757300665   T   T   T
  0.0000130000000027  0.3333569999999995  0.1667119999999969   F   F   F
  0.2222480000000004  0.4444810000000032  0.0494860000000017   F   F   F
  0.1125371458284406  0.5567455508715308  0.2844241897009612   T   T   T
  0.3333470000000034  0.3333560000000020  0.1667119999999969   F   F   F
  0.5555549999999982  0.4444450000000018  0.0494879999999966   F   F   F
  0.4441605272698418  0.5549855327631423  0.2813701248751589   T   T   T
  0.6666669999999968  0.3333330000000032  0.1666979999999967   F   F   F
  0.8888880000000015  0.4444519999999983  0.0494899999999987   F   F   F
  0.7774876998276685  0.5566041942818268  0.2845331954632263   T   T   T
  0.0000110000000006  0.6666540000000012  0.1667109999999994   F   F   F
  0.2222360000000023  0.7777600000000007  0.0494860000000017   F   F   F
  0.1114154868625267  0.8895492122199645  0.2847062528042284   T   T   T
  0.3333340000000007  0.6666680000000014  0.1667100000000019   F   F   F
  0.5555220000000034  0.7777590000000032  0.0494849999999971   F   F   F
  0.4450034811418490  0.8901195661360094  0.2831295858795564   T   T   T
  0.6666439999999980  0.6666549999999987  0.1667109999999994   F   F   F
  0.8889149999999972  0.7778279999999995  0.0495050000000035   F   F   F
  0.7784255901873409  0.8902196674837016  0.2830354710631559   T   T   T
  0.0000009999999975  0.9999990000000025  0.0036169999999984   F   F   F
  0.9981670387829076 -0.0008119530864972  0.3299554840948646   T   T   T
  0.2219539460278359  0.1103593667420402  0.2256773702781505   T   T   T
  0.1111190000000022  0.2222349999999977  0.1086779999999976   F   F   F
  0.3333209999999980  0.0000089999999986  0.0036309999999986   F   F   F
  0.3342093017852453 -0.0008736490106211  0.3300036554207916   T   T   T
  0.5531289027422673  0.1107237604482390  0.2251244853310689   T   T   T
  0.4444179999999989  0.2222069999999974  0.1086639999999974   F   F   F
  0.6666870000000031  0.0000050000000016  0.0036289999999966   F   F   F
  0.6654347207714566 -0.0024439459161946  0.3302473417653547   T   T   T
  0.8908180833833481  0.1108903476990400  0.2250681744582705   T   T   T
  0.7777910000000006  0.2222089999999994  0.1086650000000020   F   F   F
  0.9999949999999984  0.3333140000000014  0.0036309999999986   F   F   F
  0.9951582176007561  0.3324809865890633  0.3290353406378077   T   T   T
  0.2201150721627978  0.4449175231297273  0.2251345359028534   T   T   T
  0.1111319999999978  0.5555659999999989  0.1086510000000018   F   F   F
  0.3333230000000000  0.3333149999999989  0.0036320000000032   F   F   F
  0.3337917998095684  0.3345912406116003  0.3303320892139832   T   T   T
  0.5581999057582170  0.4447674732516051  0.2252151560373356   T   T   T
  0.4444370000000006  0.5555659999999989  0.1086499999999972   F   F   F
  0.6666659999999993  0.3333360000000027  0.0036389999999997   F   F   F
  0.6707090105452925  0.3324067244457964  0.3291901704304901   T   T   T
  0.8894952046407406  0.4456024452821617  0.2256500961988163   T   T   T
  0.7777900000000031  0.5555809999999965  0.1086630000000000   F   F   F
  0.9999919999999989  0.6666809999999970  0.0036289999999966   F   F   F
 -0.0002984077153827  0.6659819917420901  0.3295768484795788   T   T   T
  0.2212874314932993  0.7807121740355810  0.2249423750382449   T   T   T
  0.1111190000000022  0.8888820000000024  0.1086779999999976   F   F   F
  0.3333349999999982  0.6666650000000018  0.0036240000000021   F   F   F
  0.3383891774484985  0.6691095119212115  0.3293822830424687   T   T   T
  0.5555157810211842  0.7776729509400049  0.2234508755187905   T   T   T
  0.4444340000000011  0.8888699999999972  0.1086519999999993   F   F   F
  0.6666859999999986  0.6666790000000020  0.0036320000000032   F   F   F
  0.6640954022725256  0.6693080897167586  0.3293164268041454   T   T   T
  0.8926520870800189  0.7805293731588155  0.2249505147263305   T   T   T
  0.7777639999999977  0.8888800000000003  0.1086779999999976   F   F   F
  0.4548045012559837  0.5767165255139675  0.4178421658135384   T   T   T
Fig. S2(c)2
CONTCAR.xsd                              
   1.00000000000000     
     7.9579940000000002   -4.5945499999999999    0.0000000000000000
     0.0000000000000000    9.1890999999999998    0.0000000000000000
     0.0000000000000000    0.0000000000000000   22.5028989999999993
   H    C    Mo   Pt
     1    27    36     1
Selective dynamics
Direct
  0.6008831327106248  0.4580712502901394  0.3849249959541950   T   T   T
  0.0000000000000000  0.9999990000000025  0.1667089999999973   F   F   F
  0.2221710000000030  0.1110869999999977  0.0495050000000035   F   F   F
  0.1151395479056482  0.2233735371317454  0.2848609246952585   T   T   T
  0.3333450000000013  0.9999880000000019  0.1667109999999994   F   F   F
  0.5555549999999982  0.1111099999999965  0.0494899999999987   F   F   F
  0.4420117537335622  0.2211698217012305  0.2841803442412472   T   T   T
  0.6666430000000005  0.9999880000000019  0.1667109999999994   F   F   F
  0.8889149999999972  0.1110789999999966  0.0495060000000009   F   F   F
  0.7793298473329503  0.2211651296128223  0.2837171660838971   T   T   T
  0.0000130000000027  0.3333569999999995  0.1667119999999969   F   F   F
  0.2222480000000004  0.4444810000000032  0.0494860000000017   F   F   F
  0.1100323370310508  0.5546746265736481  0.2835474094599953   T   T   T
  0.3333470000000034  0.3333560000000020  0.1667119999999969   F   F   F
  0.5555549999999982  0.4444450000000018  0.0494879999999966   F   F   F
  0.4446020561884490  0.5566003663626156  0.2813228248130027   T   T   T
  0.6666669999999968  0.3333330000000032  0.1666979999999967   F   F   F
  0.8888880000000015  0.4444519999999983  0.0494899999999987   F   F   F
  0.7807013747577425  0.5589005183622385  0.2833959525888717   T   T   T
  0.0000110000000006  0.6666540000000012  0.1667109999999994   F   F   F
  0.2222360000000023  0.7777600000000007  0.0494860000000017   F   F   F
  0.1105555628786696  0.8901754496455331  0.2836731043477715   T   T   T
  0.3333340000000007  0.6666680000000014  0.1667100000000019   F   F   F
  0.5555220000000034  0.7777590000000032  0.0494849999999971   F   F   F
  0.4451347780508472  0.8891343259685721  0.2835691783532679   T   T   T
  0.6666439999999980  0.6666549999999987  0.1667109999999994   F   F   F
  0.8889149999999972  0.7778279999999995  0.0495050000000035   F   F   F
  0.7770398234800152  0.8861168056708105  0.2857722164996618   T   T   T
  0.0000009999999975  0.9999990000000025  0.0036169999999984   F   F   F
  0.0005478935566738  0.0005272602207732  0.3298853864807819   T   T   T
  0.2229832799983811  0.1101298667416927  0.2252260526417503   T   T   T
  0.1111190000000022  0.2222349999999977  0.1086779999999976   F   F   F
  0.3333209999999980  0.0000089999999986  0.0036309999999986   F   F   F
  0.3319803761762528  0.9972901589091285  0.3294164386463063   T   T   T
  0.5543820587725605  0.1102749737573063  0.2259378202518356   T   T   T
  0.4444179999999989  0.2222069999999974  0.1086639999999974   F   F   F
  0.6666870000000031  0.0000050000000016  0.0036289999999966   F   F   F
  0.6677452345567509  0.0012459526177836  0.3291995626796315   T   T   T
  0.8912372538363493  0.1085556362861490  0.2259818812263492   T   T   T
  0.7777910000000006  0.2222089999999994  0.1086650000000020   F   F   F
  0.9999949999999984  0.3333140000000014  0.0036309999999986   F   F   F
  0.0005553868257514  0.3318104958020127  0.3289971655026326   T   T   T
  0.2220802187360203  0.4442677088526411  0.2241907744092913   T   T   T
  0.1111319999999978  0.5555659999999989  0.1086510000000018   F   F   F
  0.3333230000000000  0.3333149999999989  0.0036320000000032   F   F   F
  0.3392091382261201  0.3409230050400539  0.3310886519797759   T   T   T
  0.5560557711036597  0.4450989695263667  0.2234255722012453   T   T   T
  0.4444370000000006  0.5555659999999989  0.1086499999999972   F   F   F
  0.6666659999999993  0.3333360000000027  0.0036389999999997   F   F   F
  0.6642081639530875  0.3380306641113071  0.3284121840746211   T   T   T
  0.8890143518514451  0.4447877208683617  0.2257116140212023   T   T   T
  0.7777900000000031  0.5555809999999965  0.1086630000000000   F   F   F
  0.9999919999999989  0.6666809999999970  0.0036289999999966   F   F   F
  0.0040006531984654  0.6696973867315892  0.3294624865028050   T   T   T
  0.2196655916145601  0.7788835235944517  0.2249003203960275   T   T   T
  0.1111190000000022  0.8888820000000024  0.1086779999999976   F   F   F
  0.3333349999999982  0.6666650000000018  0.0036240000000021   F   F   F
  0.3328672802468232  0.6656786626862595  0.3294003934892421   T   T   T
  0.5586307033189273  0.7802226252204435  0.2249290025351953   T   T   T
  0.4444340000000011  0.8888699999999972  0.1086519999999993   F   F   F
  0.6666859999999986  0.6666790000000020  0.0036320000000032   F   F   F
  0.6589456361609570  0.6571737669640781  0.3318748596345818   T   T   T
  0.8898631551965754  0.7784621341592823  0.2252332937643484   T   T   T
  0.7777639999999977  0.8888800000000003  0.1086779999999976   F   F   F
  0.4309948931043250  0.5663549333090810  0.4186047950901807   T   T   T
Fig. S2(c)3
CONTCAR.xsd                              
   1.00000000000000     
     7.9579940000000002   -4.5945499999999999    0.0000000000000000
     0.0000000000000000    9.1890999999999998    0.0000000000000000
     0.0000000000000000    0.0000000000000000   22.5028989999999993
   H    C    Mo   Pt
     1    27    36     1
Selective dynamics
Direct
  0.6878590572277334  0.3242794155615699  0.4054166851377200   T   T   T
  0.0000000000000000  0.9999990000000025  0.1667089999999973   F   F   F
  0.2221710000000030  0.1110869999999977  0.0495050000000035   F   F   F
  0.1114765558907446  0.2203602880788864  0.2837895901194543   T   T   T
  0.3333450000000013  0.9999880000000019  0.1667109999999994   F   F   F
  0.5555549999999982  0.1111099999999965  0.0494899999999987   F   F   F
  0.4425073620538936  0.2215685286533480  0.2856235498964643   T   T   T
  0.6666430000000005  0.9999880000000019  0.1667109999999994   F   F   F
  0.8889149999999972  0.1110789999999966  0.0495060000000009   F   F   F
  0.7782692205864011  0.2215217814776211  0.2825152910368457   T   T   T
  0.0000130000000027  0.3333569999999995  0.1667119999999969   F   F   F
  0.2222480000000004  0.4444810000000032  0.0494860000000017   F   F   F
  0.1110683119189893  0.5568933753956841  0.2844640167356929   T   T   T
  0.3333470000000034  0.3333560000000020  0.1667119999999969   F   F   F
  0.5555549999999982  0.4444450000000018  0.0494879999999966   F   F   F
  0.4440330052964495  0.5557476323771849  0.2805437399701428   T   T   T
  0.6666669999999968  0.3333330000000032  0.1666979999999967   F   F   F
  0.8888880000000015  0.4444519999999983  0.0494899999999987   F   F   F
  0.7785743801477734  0.5578462986304137  0.2853291605166881   T   T   T
  0.0000110000000006  0.6666540000000012  0.1667109999999994   F   F   F
  0.2222360000000023  0.7777600000000007  0.0494860000000017   F   F   F
  0.1093568101432999  0.8905845292461627  0.2843871340269136   T   T   T
  0.3333340000000007  0.6666680000000014  0.1667100000000019   F   F   F
  0.5555220000000034  0.7777590000000032  0.0494849999999971   F   F   F
  0.4429910920545673  0.8889756190924155  0.2844033153384932   T   T   T
  0.6666439999999980  0.6666549999999987  0.1667109999999994   F   F   F
  0.8889149999999972  0.7778279999999995  0.0495050000000035   F   F   F
  0.7796543699884457  0.8886258816130903  0.2837144745244276   T   T   T
  0.0000009999999975  0.9999990000000025  0.0036169999999984   F   F   F
  0.9985777340573206  0.0012653358975319  0.3311340386346885   T   T   T
  0.2224085002311343  0.1087083474093523  0.2248837483939084   T   T   T
  0.1111190000000022  0.2222349999999977  0.1086779999999976   F   F   F
  0.3333209999999980  0.0000089999999986  0.0036309999999986   F   F   F
  0.3294010490609663  0.9969596276736907  0.3302645113459051   T   T   T
  0.5516530877452392  0.1090339752238882  0.2259022628794367   T   T   T
  0.4444179999999989  0.2222069999999974  0.1086639999999974   F   F   F
  0.6666870000000031  0.0000050000000016  0.0036289999999966   F   F   F
  0.6684792826625146 -0.0004064731033167  0.3286719212448551   T   T   T
  0.8901621644255266  0.1099878707827206  0.2247304724986407   T   T   T
  0.7777910000000006  0.2222089999999994  0.1086650000000020   F   F   F
  0.9999949999999984  0.3333140000000014  0.0036309999999986   F   F   F
  0.0001091033530630  0.3312812444680278  0.3287082780743135   T   T   T
  0.2199259272638995  0.4438006667810213  0.2244147068415555   T   T   T
  0.1111319999999978  0.5555659999999989  0.1086510000000018   F   F   F
  0.3333230000000000  0.3333149999999989  0.0036320000000032   F   F   F
  0.3337981945634640  0.3393234800264762  0.3301197605215042   T   T   T
  0.5557428728143953  0.4438439767116625  0.2250073105203220   T   T   T
  0.4444370000000006  0.5555659999999989  0.1086499999999972   F   F   F
  0.6666659999999993  0.3333360000000027  0.0036389999999997   F   F   F
  0.6693235794978410  0.3321008981254762  0.3286535579841655   T   T   T
  0.8909445934039731  0.4480510692210810  0.2258757049239460   T   T   T
  0.7777900000000031  0.5555809999999965  0.1086630000000000   F   F   F
  0.9999919999999989  0.6666809999999970  0.0036289999999966   F   F   F
  0.0028664440322294  0.6704404577566903  0.3302451478479414   T   T   T
  0.2196923728235734  0.7801346203927026  0.2250342676854583   T   T   T
  0.1111190000000022  0.8888820000000024  0.1086779999999976   F   F   F
  0.3333349999999982  0.6666650000000018  0.0036240000000021   F   F   F
  0.3347341951653962  0.6652650016086403  0.3297689703649401   T   T   T
  0.5561828572114532  0.7799935718360270  0.2243999633379525   T   T   T
  0.4444340000000011  0.8888699999999972  0.1086519999999993   F   F   F
  0.6666859999999986  0.6666790000000020  0.0036320000000032   F   F   F
  0.6606505397895007  0.6663212265621944  0.3300049916756930   T   T   T
  0.8913539982316013  0.7776937122498674  0.2248183564230775   T   T   T
  0.7777639999999977  0.8888800000000003  0.1086779999999976   F   F   F
  0.4414801560710651  0.5590383229578252  0.4175031977342609   T   T   T
Fig. S2(c)4
CONTCAR.xsd                              
   1.00000000000000     
     7.9579940000000002   -4.5945499999999999    0.0000000000000000
     0.0000000000000000    9.1890999999999998    0.0000000000000000
     0.0000000000000000    0.0000000000000000   22.5028989999999993
   H    C    Mo   Pt
     1    27    36     1
Selective dynamics
Direct
  0.5566588158296261  0.1122931514331737  0.3812659111257489   T   T   T
  0.0000000000000000  0.9999990000000025  0.1667089999999973   F   F   F
  0.2221710000000030  0.1110869999999977  0.0495050000000035   F   F   F
  0.1102371778056285  0.2195128660874873  0.2838049651771385   T   T   T
  0.3333450000000013  0.9999880000000019  0.1667109999999994   F   F   F
  0.5555549999999982  0.1111099999999965  0.0494899999999987   F   F   F
  0.4417023146757135  0.2239306742306699  0.2834467114829552   T   T   T
  0.6666430000000005  0.9999880000000019  0.1667109999999994   F   F   F
  0.8889149999999972  0.1110789999999966  0.0495060000000009   F   F   F
  0.7809128761619112  0.2239875485424287  0.2810368578637377   T   T   T
  0.0000130000000027  0.3333569999999995  0.1667119999999969   F   F   F
  0.2222480000000004  0.4444810000000032  0.0494860000000017   F   F   F
  0.1102201341381753  0.5578557053270287  0.2838327772155814   T   T   T
  0.3333470000000034  0.3333560000000020  0.1667119999999969   F   F   F
  0.5555549999999982  0.4444450000000018  0.0494879999999966   F   F   F
  0.4469339617610990  0.5571281971247640  0.2799973797007024   T   T   T
  0.6666669999999968  0.3333330000000032  0.1666979999999967   F   F   F
  0.8888880000000015  0.4444519999999983  0.0494899999999987   F   F   F
  0.7768312015415290  0.5564132780749247  0.2857185783811261   T   T   T
  0.0000110000000006  0.6666540000000012  0.1667109999999994   F   F   F
  0.2222360000000023  0.7777600000000007  0.0494860000000017   F   F   F
  0.1114583940048948  0.8892550543408804  0.2872556102093778   T   T   T
  0.3333340000000007  0.6666680000000014  0.1667100000000019   F   F   F
  0.5555220000000034  0.7777590000000032  0.0494849999999971   F   F   F
  0.4418002916286132  0.8851344916400022  0.2834160323643106   T   T   T
  0.6666439999999980  0.6666549999999987  0.1667109999999994   F   F   F
  0.8889149999999972  0.7778279999999995  0.0495050000000035   F   F   F
  0.7770126875882658  0.8873529791689285  0.2856586399164546   T   T   T
  0.0000009999999975  0.9999990000000025  0.0036169999999984   F   F   F
  0.9980349890197978  0.0005253439110242  0.3305481930502651   T   T   T
  0.2191732330359581  0.1055299346791510  0.2257287381990882   T   T   T
  0.1111190000000022  0.2222349999999977  0.1086779999999976   F   F   F
  0.3333209999999980  0.0000089999999986  0.0036309999999986   F   F   F
  0.3449064317288315  0.0061018790038669  0.3299943226450299   T   T   T
  0.5530238462280769  0.1100336576442838  0.2246331219252739   T   T   T
  0.4444179999999989  0.2222069999999974  0.1086639999999974   F   F   F
  0.6666870000000031  0.0000050000000016  0.0036289999999966   F   F   F
  0.6643264435639814  0.0071183092458036  0.3289745594243772   T   T   T
  0.8894840973183680  0.1071131115184845  0.2252645749377326   T   T   T
  0.7777910000000006  0.2222089999999994  0.1086650000000020   F   F   F
  0.9999949999999984  0.3333140000000014  0.0036309999999986   F   F   F
  0.0003208127222996  0.3336704854908781  0.3283385320510411   T   T   T
  0.2208225442076536  0.4438050612532259  0.2244296364287443   T   T   T
  0.1111319999999978  0.5555659999999989  0.1086510000000018   F   F   F
  0.3333230000000000  0.3333149999999989  0.0036320000000032   F   F   F
  0.3338949571424978  0.3409249631597600  0.3291573445290023   T   T   T
  0.5574217703467540  0.4435310533517789  0.2246777157337847   T   T   T
  0.4444370000000006  0.5555659999999989  0.1086499999999972   F   F   F
  0.6666659999999993  0.3333360000000027  0.0036389999999997   F   F   F
  0.6640286099399089  0.3238687806561981  0.3290373327536653   T   T   T
  0.8892985851206279  0.4493745948181925  0.2253058731189700   T   T   T
  0.7777900000000031  0.5555809999999965  0.1086630000000000   F   F   F
  0.9999919999999989  0.6666809999999970  0.0036289999999966   F   F   F
 -0.0020223766582447  0.6647099389618484  0.3306198646728521   T   T   T
  0.2189609028105264  0.7805238884934921  0.2257320270751192   T   T   T
  0.1111190000000022  0.8888820000000024  0.1086779999999976   F   F   F
  0.3333349999999982  0.6666650000000018  0.0036240000000021   F   F   F
  0.3338671228169191  0.6604396376399588  0.3290959476654166   T   T   T
  0.5576711292187204  0.7808810883385139  0.2247725461124899   T   T   T
  0.4444340000000011  0.8888699999999972  0.1086519999999993   F   F   F
  0.6666859999999986  0.6666790000000020  0.0036320000000032   F   F   F
  0.6603227955598719  0.6636755544594392  0.3307539594667850   T   T   T
  0.8932119526005037  0.7798756910990939  0.2259076980591228   T   T   T
  0.7777639999999977  0.8888800000000003  0.1086779999999976   F   F   F
  0.4405892300843345  0.5540667545951004  0.4177325632483488   T   T   T
Fig. S2(c)5
CONTCAR.xsd                              
   1.00000000000000     
     7.9579940000000002   -4.5945499999999999    0.0000000000000000
     0.0000000000000000    9.1890999999999998    0.0000000000000000
     0.0000000000000000    0.0000000000000000   22.5028989999999993
   H    C    Mo   Pt
     1    27    36     1
Selective dynamics
Direct
  0.4433463920063695  0.5618202288808027  0.4892909865054012   T   T   T
  0.0000000000000000  0.9999990000000025  0.1667089999999973   F   F   F
  0.2221710000000030  0.1110869999999977  0.0495050000000035   F   F   F
  0.1126638531182783  0.2228384049839007  0.2842519679427357   T   T   T
  0.3333450000000013  0.9999880000000019  0.1667109999999994   F   F   F
  0.5555549999999982  0.1111099999999965  0.0494899999999987   F   F   F
  0.4439952114662404  0.2229961204449683  0.2846274483545561   T   T   T
  0.6666430000000005  0.9999880000000019  0.1667109999999994   F   F   F
  0.8889149999999972  0.1110789999999966  0.0495060000000009   F   F   F
  0.7778552407452127  0.2221061948520396  0.2826436888839806   T   T   T
  0.0000130000000027  0.3333569999999995  0.1667119999999969   F   F   F
  0.2222480000000004  0.4444810000000032  0.0494860000000017   F   F   F
  0.1127686372852328  0.5562217273389638  0.2843403182885480   T   T   T
  0.3333470000000034  0.3333560000000020  0.1667119999999969   F   F   F
  0.5555549999999982  0.4444450000000018  0.0494879999999966   F   F   F
  0.4445850423882681  0.5554235378762770  0.2804212791187220   T   T   T
  0.6666669999999968  0.3333330000000032  0.1666979999999967   F   F   F
  0.8888880000000015  0.4444519999999983  0.0494899999999987   F   F   F
  0.7768897631125449  0.5560587961353819  0.2845161814166042   T   T   T
  0.0000110000000006  0.6666540000000012  0.1667109999999994   F   F   F
  0.2222360000000023  0.7777600000000007  0.0494860000000017   F   F   F
  0.1110752056828511  0.8888206279507759  0.2844383682941778   T   T   T
  0.3333340000000007  0.6666680000000014  0.1667100000000019   F   F   F
  0.5555220000000034  0.7777590000000032  0.0494849999999971   F   F   F
  0.4437663630430773  0.8872862659234395  0.2844648448260594   T   T   T
  0.6666439999999980  0.6666549999999987  0.1667109999999994   F   F   F
  0.8889149999999972  0.7778279999999995  0.0495050000000035   F   F   F
  0.7770787034186842  0.8872147527625914  0.2842432586387499   T   T   T
  0.0000009999999975  0.9999990000000025  0.0036169999999984   F   F   F
  0.9994891508441224  0.0004478921951854  0.3295023985691430   T   T   T
  0.2217596115238052  0.1091374817670449  0.2246916543253724   T   T   T
  0.1111190000000022  0.2222349999999977  0.1086779999999976   F   F   F
  0.3333209999999980  0.0000089999999986  0.0036309999999986   F   F   F
  0.3341846760719099  0.0002267410852150  0.3296502013342606   T   T   T
  0.5530828737489933  0.1097408844104348  0.2254969785851534   T   T   T
  0.4444179999999989  0.2222069999999974  0.1086639999999974   F   F   F
  0.6666870000000031  0.0000050000000016  0.0036289999999966   F   F   F
  0.6679116866474102  0.0019430257427488  0.3293668248237261   T   T   T
  0.8899685794402088  0.1099325603580801  0.2253724118353984   T   T   T
  0.7777910000000006  0.2222089999999994  0.1086650000000020   F   F   F
  0.9999949999999984  0.3333140000000014  0.0036309999999986   F   F   F
  0.9981421461661623  0.3322176440110522  0.3293466242044690   T   T   T
  0.2189382462355900  0.4426098286742136  0.2243229664003588   T   T   T
  0.1111319999999978  0.5555659999999989  0.1086510000000018   F   F   F
  0.3333230000000000  0.3333149999999989  0.0036320000000032   F   F   F
  0.3351655413418267  0.3371471034537878  0.3313400551163277   T   T   T
  0.5571762060992270  0.4424236006013376  0.2243684384937338   T   T   T
  0.4444370000000006  0.5555659999999989  0.1086499999999972   F   F   F
  0.6666659999999993  0.3333360000000027  0.0036389999999997   F   F   F
  0.6680822179224796  0.3321319033090606  0.3294999693908022   T   T   T
  0.8901575217302785  0.4468362723586592  0.2255070182158712   T   T   T
  0.7777900000000031  0.5555809999999965  0.1086630000000000   F   F   F
  0.9999919999999989  0.6666809999999970  0.0036289999999966   F   F   F
 -0.0003248506100511  0.6655968361931069  0.3295819041329016   T   T   T
  0.2213202831748330  0.7788832437347192  0.2247314294066143   T   T   T
  0.1111190000000022  0.8888820000000024  0.1086779999999976   F   F   F
  0.3333349999999982  0.6666650000000018  0.0036240000000021   F   F   F
  0.3352278767496301  0.6645627020889917  0.3313422187505038   T   T   T
  0.5573472506325097  0.7813363363582625  0.2243079460783831   T   T   T
  0.4444340000000011  0.8888699999999972  0.1086519999999993   F   F   F
  0.6666859999999986  0.6666790000000020  0.0036320000000032   F   F   F
  0.6627957775276292  0.6647053795063675  0.3313434634392221   T   T   T
  0.8908382434631679  0.7783136378693204  0.2246320880787332   T   T   T
  0.7777639999999977  0.8888800000000003  0.1086779999999976   F   F   F
  0.4440377014766808  0.5571872577371927  0.4176706424356796   T   T   T
Fig. S2(d)1
CONTCAR.xsd                              
   1.00000000000000     
     9.1891350000000003    0.0000000000000000    0.0000000000000000
     0.0000000000000000    9.1891350000000003    0.0000000000000000
     0.0000000000000000    0.0000000000000000   21.4976999999999983
   H    C    Mo   Pt
     1    36    36     1
Selective dynamics
Direct
  0.8367799572097340  0.5000917999462543  0.3912171878711309   T   T   T
  0.0000009999999975  0.9999970000000005  0.9932340000000011   F   F   F
 -0.0056054797855105 -0.0000217244568982  0.2036898458875782   T   T   T
  0.1666659999999993  0.1666639999999973  0.0988839999999982   F   F   F
  0.1591602674350240  0.1659332838195997  0.3101997329307234   T   T   T
  0.3333319999999986  0.9999979999999979  0.9932340000000011   F   F   F
  0.3353596045799004 -0.0000298559990425  0.2027436401480080   T   T   T
  0.5000000000000000  0.1666650000000018  0.0988830000000007   F   F   F
  0.5043275595407799  0.1692578642303808  0.3099040190027867   T   T   T
  0.6666669999999968  0.9999979999999979  0.9932340000000011   F   F   F
  0.6683142011128427 -0.0000421439611197  0.2038725250551486   T   T   T
  0.8333340000000007  0.1666659999999993  0.0988820000000032   F   F   F
  0.8348782189725987  0.1631241624347814  0.3142507005675056   T   T   T
  0.0000009999999975  0.3333340000000007  0.9932340000000011   F   F   F
  0.0030880073529035  0.3368932010337325  0.2033681360969428   T   T   T
  0.1666669999999968  0.4999970000000005  0.0988839999999982   F   F   F
  0.1686530671345148  0.4999434008787045  0.3078012611688085   T   T   T
  0.3333330000000032  0.3333349999999982  0.9932340000000011   F   F   F
  0.3322774874033264  0.3311703214930835  0.2052584803306331   T   T   T
  0.5000000000000000  0.4999970000000005  0.0988830000000007   F   F   F
  0.5135124712294885  0.4999116911573401  0.3049680624618310   T   T   T
  0.6666650000000018  0.3333340000000007  0.9932340000000011   F   F   F
  0.6657359688915521  0.3354698719675844  0.2034777400372179   T   T   T
  0.8333330000000032  0.4999949999999984  0.0988850000000028   F   F   F
  0.8384633604961516  0.4999969792198956  0.3395587674951440   T   T   T
  0.0000009999999975  0.6666689999999988  0.9932319999999990   F   F   F
  0.0031058988234463  0.6630487412490808  0.2033607083909147   T   T   T
  0.1666680000000014  0.8333390000000023  0.0988820000000032   F   F   F
  0.1591338986910232  0.8339748618597206  0.3102045225662095   T   T   T
  0.3333319999999986  0.6666669999999968  0.9932330000000036   F   F   F
  0.3322878877402613  0.6687559246019978  0.2052279005744396   T   T   T
  0.4999979999999979  0.8333379999999977  0.0988839999999982   F   F   F
  0.5043246739866406  0.8307056108113829  0.3098857173046051   T   T   T
  0.6666669999999968  0.6666669999999968  0.9932319999999990   F   F   F
  0.6656963598288369  0.6644598758473748  0.2034838038356207   T   T   T
  0.8333340000000007  0.8333379999999977  0.0988839999999982   F   F   F
  0.8348747543385209  0.8368216564890568  0.3142647964581226   T   T   T
  0.0000009999999975  0.9999990000000025  0.0978589999999997   F   F   F
 -0.0047948603944819 -0.0000737768978197  0.2981543147598020   T   T   T
  0.1666669999999968  0.1666680000000014  0.0047629999999970   F   F   F
  0.1648722040609988  0.1640192321156921  0.2027809197607197   T   T   T
  0.3333319999999986  0.0000000000000000  0.0978599999999972   F   F   F
  0.3349691383960610 -0.0000659420515486  0.2962856896586378   T   T   T
  0.5000000000000000  0.1666669999999968  0.0047640000000015   F   F   F
  0.4983239112439103  0.1711449852375659  0.2058092055405696   T   T   T
  0.6666669999999968  0.9999990000000025  0.0978589999999997   F   F   F
  0.6659320877709322  0.0000175140759155  0.2983560873823740   T   T   T
  0.8333330000000032  0.1666669999999968  0.0047659999999965   F   F   F
  0.8335232413889025  0.1742926050520790  0.2056253504541777   T   T   T
  0.0000020000000021  0.3333330000000032  0.0978599999999972   F   F   F
 -0.0078397310795817  0.3385121020084019  0.2980189089996917   T   T   T
  0.1666669999999968  0.4999990000000025  0.0047610000000020   F   F   F
  0.1769163906175230  0.5000005796237281  0.2087266332140358   T   T   T
  0.3333330000000032  0.3333330000000032  0.0978589999999997   F   F   F
  0.3219956704935374  0.3085050393450244  0.3012993877387490   T   T   T
  0.5000000000000000  0.4999990000000025  0.0047629999999970   F   F   F
  0.5000913077116601  0.4999234742756314  0.2109823751835839   T   T   T
  0.6666650000000018  0.3333340000000007  0.0978599999999972   F   F   F
  0.6874451713648421  0.3346904996629712  0.2987832003119937   T   T   T
  0.8333330000000032  0.5000000000000000  0.0047590000000000   F   F   F
  0.8332416235481914  0.5000149253471368  0.2020614497207327   T   T   T
  0.0000000000000000  0.6666689999999988  0.0978610000000018   F   F   F
 -0.0078396481408996  0.6613885555877689  0.2980180364024789   T   T   T
  0.1666669999999968  0.8333340000000007  0.0047649999999990   F   F   F
  0.1648356169186464  0.8359618852439100  0.2027814346818137   T   T   T
  0.3333330000000032  0.6666669999999968  0.0978599999999972   F   F   F
  0.3219621710422971  0.6914154141282075  0.3012819473985991   T   T   T
  0.5000009999999975  0.8333340000000007  0.0047619999999995   F   F   F
  0.4982992167014854  0.8287382626787446  0.2057988873134069   T   T   T
  0.6666669999999968  0.6666669999999968  0.0978610000000018   F   F   F
  0.6873909928067116  0.6653493056788119  0.2987969153956842   T   T   T
  0.8333330000000032  0.8333330000000032  0.0047610000000020   F   F   F
  0.8335371802827013  0.8256078135790594  0.2056265454294249   T   T   T
  0.4357869911001907  0.5002419525962706  0.3871294093751502   T   T   T
Fig. S2(d)2
CONTCAR.xsd                              
   1.00000000000000     
     9.1891350000000003    0.0000000000000000    0.0000000000000000
     0.0000000000000000    9.1891350000000003    0.0000000000000000
     0.0000000000000000    0.0000000000000000   21.4976999999999983
   H    C    Mo   Pt
     1    36    36     1
Selective dynamics
Direct
  0.6559276737147426  0.0144616934166488  0.3852440560104219   T   T   T
  0.0000009999999975  0.9999970000000005  0.9932340000000011   F   F   F
 -0.0000780109739914  0.0026932674649395  0.2042731712711403   T   T   T
  0.1666659999999993  0.1666639999999973  0.0988839999999982   F   F   F
  0.1617033380132980  0.1617645444525166  0.3157837323147575   T   T   T
  0.3333319999999986  0.9999979999999979  0.9932340000000011   F   F   F
  0.3340003135748537 -0.0012178427815595  0.2041087159023449   T   T   T
  0.5000000000000000  0.1666650000000018  0.0988830000000007   F   F   F
  0.4973675979726900  0.1689353411136334  0.3140050010454861   T   T   T
  0.6666669999999968  0.9999979999999979  0.9932340000000011   F   F   F
  0.6666605393369640  0.0000844843162851  0.2001039961134716   T   T   T
  0.8333340000000007  0.1666659999999993  0.0988820000000032   F   F   F
  0.8357177000253814  0.1664794833694213  0.3127521487589091   T   T   T
  0.0000009999999975  0.3333340000000007  0.9932340000000011   F   F   F
 -0.0021477297553638  0.3331006693947955  0.2044929981371359   T   T   T
  0.1666669999999968  0.4999970000000005  0.0988839999999982   F   F   F
  0.1677604355479044  0.4956556764683205  0.3117867338276498   T   T   T
  0.3333330000000032  0.3333349999999982  0.9932340000000011   F   F   F
  0.3338065376220239  0.3329719876161760  0.2044266628893033   T   T   T
  0.5000000000000000  0.4999970000000005  0.0988830000000007   F   F   F
  0.4926502233086755  0.4948696298336379  0.3027327943188111   T   T   T
  0.6666650000000018  0.3333340000000007  0.9932340000000011   F   F   F
  0.6650925754397358  0.3340092072743537  0.2053656511481183   T   T   T
  0.8333330000000032  0.4999949999999984  0.0988850000000028   F   F   F
  0.8343513712755324  0.5030534772730189  0.3101453890543632   T   T   T
  0.0000009999999975  0.6666689999999988  0.9932319999999990   F   F   F
 -0.0005863458776294  0.6659054682054791  0.2035744152300991   T   T   T
  0.1666680000000014  0.8333390000000023  0.0988820000000032   F   F   F
  0.1602524185308722  0.8346498641646223  0.3137058163368231   T   T   T
  0.3333319999999986  0.6666669999999968  0.9932330000000036   F   F   F
  0.3343496148659904  0.6693954046755132  0.2055003400916571   T   T   T
  0.4999979999999979  0.8333379999999977  0.0988839999999982   F   F   F
  0.4955552965420822  0.8332269754047896  0.3106655571323036   T   T   T
  0.6666669999999968  0.6666669999999968  0.9932319999999990   F   F   F
  0.6661333404880312  0.6676499347389636  0.2054034477419310   T   T   T
  0.8333340000000007  0.8333379999999977  0.0988839999999982   F   F   F
  0.8348524615630410  0.8366364657080290  0.3094410795387739   T   T   T
  0.0000009999999975  0.9999990000000025  0.0978589999999997   F   F   F
 -0.0012814969114656  0.0008393129552231  0.2986562325764238   T   T   T
  0.1666669999999968  0.1666680000000014  0.0047629999999970   F   F   F
  0.1683181073123476  0.1712683165212773  0.2059435655394662   T   T   T
  0.3333319999999986  0.0000000000000000  0.0978599999999972   F   F   F
  0.3243402461722857 -0.0067605392314537  0.2989841016230808   T   T   T
  0.5000000000000000  0.1666669999999968  0.0047640000000015   F   F   F
  0.5005390412309512  0.1651965373791872  0.2088005376064097   T   T   T
  0.6666669999999968  0.9999990000000025  0.0978589999999997   F   F   F
  0.6557855526137152  0.0149170877253217  0.3045868370233774   T   T   T
  0.8333330000000032  0.1666669999999968  0.0047659999999965   F   F   F
  0.8208910622637966  0.1608432323245557  0.2069180742368686   T   T   T
  0.0000020000000021  0.3333330000000032  0.0978599999999972   F   F   F
  0.0090792678039230  0.3316337678442283  0.2985541322509657   T   T   T
  0.1666669999999968  0.4999990000000025  0.0047610000000020   F   F   F
  0.1663952927099936  0.5033072996122693  0.2060088070178108   T   T   T
  0.3333330000000032  0.3333330000000032  0.0978589999999997   F   F   F
  0.3286579369347412  0.3116673820851001  0.2997756764379007   T   T   T
  0.5000000000000000  0.4999990000000025  0.0047629999999970   F   F   F
  0.4961352064056720  0.4998411558087546  0.2094539549880418   T   T   T
  0.6666650000000018  0.3333340000000007  0.0978599999999972   F   F   F
  0.6882138719188803  0.3348853593626778  0.3011248023679107   T   T   T
  0.8333330000000032  0.5000000000000000  0.0047590000000000   F   F   F
  0.8251711895102684  0.5011720461149872  0.2059392973700943   T   T   T
  0.0000000000000000  0.6666689999999988  0.0978610000000018   F   F   F
 -0.0008013125389221  0.6621424567809843  0.2978458697390839   T   T   T
  0.1666669999999968  0.8333340000000007  0.0047649999999990   F   F   F
  0.1704783586222190  0.8344257150890084  0.2053358515253003   T   T   T
  0.3333330000000032  0.6666669999999968  0.0978599999999972   F   F   F
  0.3095057598056888  0.6690380816028699  0.3005577161979883   T   T   T
  0.5000009999999975  0.8333340000000007  0.0047619999999995   F   F   F
  0.5131496293242725  0.8380945716616617  0.2082919504964404   T   T   T
  0.6666669999999968  0.6666669999999968  0.0978610000000018   F   F   F
  0.6743662981535745  0.6914586395519805  0.3015469454007160   T   T   T
  0.8333330000000032  0.8333330000000032  0.0047610000000020   F   F   F
  0.8348100306128940  0.8318754818969480  0.2039092829495134   T   T   T
  0.5232159722995966  0.5233696178687965  0.3888720082634616   T   T   T
Fig. S2(d)3
CONTCAR.xsd   
   1.00000000000000     
     9.1891350000000003    0.0000000000000000    0.0000000000000000
     0.0000000000000000    9.1891350000000003    0.0000000000000000
     0.0000000000000000    0.0000000000000000   21.4976999999999983
   H    C    Mo   Pt
     1    36    36     1
Selective dynamics
Direct
  0.5041272044136504  0.5048060091551635  0.4669749117110699   T   T   T
  0.0000009999999975  0.9999970000000005  0.9932340000000011   F   F   F
  0.0019366712070789 -0.0000193082211165  0.2043507574370916   T   T   T
  0.1666659999999993  0.1666639999999973  0.0988839999999982   F   F   F
  0.1637975605441633  0.1632872400540585  0.3156377095494239   T   T   T
  0.3333319999999986  0.9999979999999979  0.9932340000000011   F   F   F
  0.3342883291378917 -0.0002420460050593  0.2042879318453837   T   T   T
  0.5000000000000000  0.1666650000000018  0.0988830000000007   F   F   F
  0.4976887238342662  0.1677338123791851  0.3113978174172908   T   T   T
  0.6666669999999968  0.9999979999999979  0.9932340000000011   F   F   F
  0.6638213428195326  0.9999517381113214  0.2032998228991627   T   T   T
  0.8333340000000007  0.1666659999999993  0.0988820000000032   F   F   F
  0.8356587596675130  0.1649303671741776  0.3095318511002723   T   T   T
  0.0000009999999975  0.3333340000000007  0.9932340000000011   F   F   F
  0.9994939622423542  0.3352341581654040  0.2036337571322714   T   T   T
  0.1666669999999968  0.4999970000000005  0.0988839999999982   F   F   F
  0.1676475442073496  0.4998633027872939  0.3127373347271452   T   T   T
  0.3333330000000032  0.3333349999999982  0.9932340000000011   F   F   F
  0.3323251235538149  0.3325960115411483  0.2047239137562244   T   T   T
  0.5000000000000000  0.4999970000000005  0.0988830000000007   F   F   F
  0.4985770562121047  0.4996830352470766  0.2994762183493840   T   T   T
  0.6666650000000018  0.3333340000000007  0.9932340000000011   F   F   F
  0.6675047316949962  0.3321332458442091  0.2050558739462769   T   T   T
  0.8333330000000032  0.4999949999999984  0.0988850000000028   F   F   F
  0.8319006465254528  0.4999807775817153  0.3083204840250458   T   T   T
  0.0000009999999975  0.6666689999999988  0.9932319999999990   F   F   F
  0.9996675383675300  0.6646215358167897  0.2036346395811904   T   T   T
  0.1666680000000014  0.8333390000000023  0.0988820000000032   F   F   F
  0.1641255560416888  0.8367440735881840  0.3155891370629910   T   T   T
  0.3333319999999986  0.6666669999999968  0.9932330000000036   F   F   F
  0.3322822895677247  0.6672030886983480  0.2046777021758668   T   T   T
  0.4999979999999979  0.8333379999999977  0.0988839999999982   F   F   F
  0.4985792989902863  0.8321295113269377  0.3110417758216483   T   T   T
  0.6666669999999968  0.6666669999999968  0.9932319999999990   F   F   F
  0.6674824501843380  0.6678509257045717  0.2051202935971055   T   T   T
  0.8333340000000007  0.8333379999999977  0.0988839999999982   F   F   F
  0.8357538619347941  0.8352073385860170  0.3094542071194737   T   T   T
  0.0000009999999975  0.9999990000000025  0.0978589999999997   F   F   F
  0.0068133311134598 -0.0001967600188257  0.2989423325695359   T   T   T
  0.1666669999999968  0.1666680000000014  0.0047629999999970   F   F   F
  0.1664584933418394  0.1677997232687185  0.2060529238981763   T   T   T
  0.3333319999999986  0.0000000000000000  0.0978599999999972   F   F   F
  0.3344305913695022  0.0005648190807349  0.2989932684390585   T   T   T
  0.5000000000000000  0.1666669999999968  0.0047640000000015   F   F   F
  0.5002799313554627  0.1718314467916474  0.2069706863959151   T   T   T
  0.6666669999999968  0.9999990000000025  0.0978589999999997   F   F   F
  0.6626637204731507  0.0005185492380225  0.2977375291909412   T   T   T
  0.8333330000000032  0.1666669999999968  0.0047659999999965   F   F   F
  0.8337421716327804  0.1661399587371732  0.2034753759883277   T   T   T
  0.0000020000000021  0.3333330000000032  0.0978599999999972   F   F   F
  0.0015342012617262  0.3346461003271811  0.2982518093409731   T   T   T
  0.1666669999999968  0.4999990000000025  0.0047610000000020   F   F   F
  0.1711321163139611  0.4999238609626994  0.2070622026056426   T   T   T
  0.3333330000000032  0.3333330000000032  0.0978589999999997   F   F   F
  0.3165054922193185  0.3220092207701814  0.3006896742935351   T   T   T
  0.5000000000000000  0.4999990000000025  0.0047629999999970   F   F   F
  0.4994653980286409  0.4998024214841852  0.2089877001694718   T   T   T
  0.6666650000000018  0.3333340000000007  0.0978599999999972   F   F   F
  0.6741669613554682  0.3173656510164322  0.3011165539762612   T   T   T
  0.8333330000000032  0.5000000000000000  0.0047590000000000   F   F   F
  0.8268310914442015  0.5006610645458411  0.2067532008838936   T   T   T
  0.0000000000000000  0.6666689999999988  0.0978610000000018   F   F   F
  0.0038279805682559  0.6643231902536159  0.2982751818683017   T   T   T
  0.1666669999999968  0.8333340000000007  0.0047649999999990   F   F   F
  0.1658221513410306  0.8318069580980073  0.2061419386690105   T   T   T
  0.3333330000000032  0.6666669999999968  0.0978599999999972   F   F   F
  0.3179803587943659  0.6789547990699180  0.3006849802949842   T   T   T
  0.5000009999999975  0.8333340000000007  0.0047619999999995   F   F   F
  0.5002054269182081  0.8272578306555520  0.2070367752235643   T   T   T
  0.6666669999999968  0.6666669999999968  0.0978610000000018   F   F   F
  0.6771194643376213  0.6814599697661298  0.3013182613744252   T   T   T
  0.8333330000000032  0.8333330000000032  0.0047610000000020   F   F   F
  0.8333387138907778  0.8341879006064427  0.2034040137782180   T   T   T
  0.5154937092510939  0.5007007611981699  0.3903630962323656   T   T   T
Fig. S3(a)1
CONTCAR.xsd 
   1.00000000000000     
     7.9579940000000002   -4.5945499999999999    0.0000000000000000
     0.0000000000000000    9.1890999999999998    0.0000000000000000
     0.0000000000000000    0.0000000000000000   22.5028989999999993
   C    O    Mo
    28     1    36
Selective dynamics
Direct
  0.0000000000000000  0.9999990000000025  0.1667089999999973   F   F   F
  0.2221710000000030  0.1110869999999977  0.0495050000000035   F   F   F
  0.1109829781675748  0.2219712947593122  0.2838081463913508   T   T   T
  0.3333450000000013  0.9999880000000019  0.1667109999999994   F   F   F
  0.5555549999999982  0.1111099999999965  0.0494899999999987   F   F   F
  0.4478444603901501  0.2240867236662059  0.2827220887008740   T   T   T
  0.6666430000000005  0.9999880000000019  0.1667109999999994   F   F   F
  0.8889149999999972  0.1110789999999966  0.0495060000000009   F   F   F
  0.7762155845972696  0.2240703169091725  0.2827226720239759   T   T   T
  0.0000130000000027  0.3333569999999995  0.1667119999999969   F   F   F
  0.2222480000000004  0.4444810000000032  0.0494860000000017   F   F   F
  0.1132640829746294  0.5566832823338177  0.2852233597342788   T   T   T
  0.3333470000000034  0.3333560000000020  0.1667119999999969   F   F   F
  0.5555549999999982  0.4444450000000018  0.0494879999999966   F   F   F
  0.4433876993927027  0.5566888061048427  0.2852410843612053   T   T   T
  0.6666669999999968  0.3333330000000032  0.1666979999999967   F   F   F
  0.8888880000000015  0.4444519999999983  0.0494899999999987   F   F   F
  0.7760932633374544  0.5522167656086321  0.2827197987683015   T   T   T
  0.0000110000000006  0.6666540000000012  0.1667109999999994   F   F   F
  0.2222360000000023  0.7777600000000007  0.0494860000000017   F   F   F
  0.1109633446426886  0.8891282394837310  0.2837726192508166   T   T   T
  0.3333340000000007  0.6666680000000014  0.1667100000000019   F   F   F
  0.5555220000000034  0.7777590000000032  0.0494849999999971   F   F   F
  0.4434720001062682  0.8869533503750386  0.2850712327342640   T   T   T
  0.6666439999999980  0.6666549999999987  0.1667109999999994   F   F   F
  0.8889149999999972  0.7778279999999995  0.0495050000000035   F   F   F
  0.7781461500582043  0.8891285204421958  0.2837755119668673   T   T   T
  0.3378425275903061  0.6778452044896395  0.4856512539560987   T   T   T
  0.3359762401770963  0.6731409719603720  0.4343289892996945   T   T   T
  0.0000009999999975  0.9999990000000025  0.0036169999999984   F   F   F
  0.0000149298704874  0.0000381895091111  0.3294721510791236   T   T   T
  0.2233297883170294  0.1117539849980090  0.2246544098233008   T   T   T
  0.1111190000000022  0.2222349999999977  0.1086779999999976   F   F   F
  0.3333209999999980  0.0000089999999986  0.0036309999999986   F   F   F
  0.3342239097642018  0.0030928192713278  0.3289041773158843   T   T   T
  0.5543849501369561  0.1087764714359094  0.2241620282393201   T   T   T
  0.4444179999999989  0.2222069999999974  0.1086639999999974   F   F   F
  0.6666870000000031  0.0000050000000016  0.0036289999999966   F   F   F
  0.6688567155019164  0.0030850095049643  0.3289133052900386   T   T   T
  0.8884235445009524  0.1117594067879333  0.2246512363856958   T   T   T
  0.7777910000000006  0.2222089999999994  0.1086650000000020   F   F   F
  0.9999949999999984  0.3333140000000014  0.0036309999999986   F   F   F
 -0.0028803662573907  0.3312604850049803  0.3289964469755189   T   T   T
  0.2231749725149689  0.4463546915534315  0.2257319741857867   T   T   T
  0.1111319999999978  0.5555659999999989  0.1086510000000018   F   F   F
  0.3333230000000000  0.3333149999999989  0.0036320000000032   F   F   F
  0.3341255619817889  0.3312674827946276  0.3290063430410364   T   T   T
  0.5541888062283187  0.4457855095143323  0.2242101502602881   T   T   T
  0.4444370000000006  0.5555659999999989  0.1086499999999972   F   F   F
  0.6666659999999993  0.3333360000000027  0.0036389999999997   F   F   F
  0.6667165056128068  0.3334592657443823  0.3304048828458594   T   T   T
  0.8915554233338816  0.4457513472149196  0.2242033521720713   T   T   T
  0.7777900000000031  0.5555809999999965  0.1086630000000000   F   F   F
  0.9999919999999989  0.6666809999999970  0.0036289999999966   F   F   F
  0.9970578531860838  0.6659270845587631  0.3289555945107587   T   T   T
  0.2229350957376984  0.7769235289432890  0.2256635922642166   T   T   T
  0.1111190000000022  0.8888820000000024  0.1086779999999976   F   F   F
  0.3333349999999982  0.6666650000000018  0.0036240000000021   F   F   F
  0.3335402037170679  0.6671696194665870  0.3333954335132022   T   T   T
  0.5539566998448925  0.7768977296605434  0.2256694155237373   T   T   T
  0.4444340000000011  0.8888699999999972  0.1086519999999993   F   F   F
  0.6666859999999986  0.6666790000000020  0.0036320000000032   F   F   F
  0.6688511469519390  0.6659346901305182  0.3289599809340827   T   T   T
  0.8883660693971869  0.7767657789605558  0.2246847219227430   T   T   T
  0.7777639999999977  0.8888800000000003  0.1086779999999976   F   F   F
Fig. S3(a)2
 CONTCAR.xsd                             
   1.00000000000000     
     7.9579940000000002   -4.5945499999999999    0.0000000000000000
     0.0000000000000000    9.1890999999999998    0.0000000000000000
     0.0000000000000000    0.0000000000000000   22.5028989999999993
   C    O    Mo
    28     1    36
Selective dynamics
Direct
  0.0000000000000000  0.9999990000000025  0.1667089999999973   F   F   F
  0.2221710000000030  0.1110869999999977  0.0495050000000035   F   F   F
  0.1114192026972350  0.2228321192283849  0.2838563970876011   T   T   T
  0.3333450000000013  0.9999880000000019  0.1667109999999994   F   F   F
  0.5555549999999982  0.1111099999999965  0.0494899999999987   F   F   F
  0.4483194358078638  0.2242368305792314  0.2836083027606256   T   T   T
  0.6666430000000005  0.9999880000000019  0.1667109999999994   F   F   F
  0.8889149999999972  0.1110789999999966  0.0495060000000009   F   F   F
  0.7758812814744016  0.2242390809463404  0.2836271582918356   T   T   T
  0.0000130000000027  0.3333569999999995  0.1667119999999969   F   F   F
  0.2222480000000004  0.4444810000000032  0.0494860000000017   F   F   F
  0.1107502298218788  0.5552815162129179  0.2843512787202233   T   T   T
  0.3333470000000034  0.3333560000000020  0.1667119999999969   F   F   F
  0.5555549999999982  0.4444450000000018  0.0494879999999966   F   F   F
  0.4444854788750039  0.5553431486557759  0.2844675915520234   T   T   T
  0.6666669999999968  0.3333330000000032  0.1666979999999967   F   F   F
  0.8888880000000015  0.4444519999999983  0.0494899999999987   F   F   F
  0.7759986249523417  0.5519890560656160  0.2834938650279253   T   T   T
  0.0000110000000006  0.6666540000000012  0.1667109999999994   F   F   F
  0.2222360000000023  0.7777600000000007  0.0494860000000017   F   F   F
  0.1112794709382385  0.8888093635891819  0.2838902818814520   T   T   T
  0.3333340000000007  0.6666680000000014  0.1667100000000019   F   F   F
  0.5555220000000034  0.7777590000000032  0.0494849999999971   F   F   F
  0.4450945726132660  0.8901545419565919  0.2834558555215004   T   T   T
  0.6666439999999980  0.6666549999999987  0.1667109999999994   F   F   F
  0.8889149999999972  0.7778279999999995  0.0495050000000035   F   F   F
  0.7774855846189979  0.8887978345308628  0.2838855519111951   T   T   T
  0.3412323384497004  0.6862773217895605  0.4222102550999820   T   T   T
  0.3450582442341589  0.6956676768780703  0.4739806757771937   T   T   T
  0.0000009999999975  0.9999990000000025  0.0036169999999984   F   F   F
  0.0000810293027108  0.0002073110339483  0.3289036277672473   T   T   T
  0.2248044710987401  0.1124297776154547  0.2251095556171660   T   T   T
  0.1111190000000022  0.2222349999999977  0.1086779999999976   F   F   F
  0.3333209999999980  0.0000089999999986  0.0036309999999986   F   F   F
  0.3346046658701713  0.0018961823518430  0.3291473425091297   T   T   T
  0.5558447110231060  0.1115777233168112  0.2237781979139208   T   T   T
  0.4444179999999989  0.2222069999999974  0.1086639999999974   F   F   F
  0.6666870000000031  0.0000050000000016  0.0036289999999966   F   F   F
  0.6673332609671297  0.0019283245807449  0.3291549967345989   T   T   T
  0.8876035406197119  0.1124624895059240  0.2250962735065812   T   T   T
  0.7777910000000006  0.2222089999999994  0.1086650000000020   F   F   F
  0.9999949999999984  0.3333140000000014  0.0036309999999986   F   F   F
 -0.0021778969320722  0.3321217946768618  0.3292992160806711   T   T   T
  0.2228946304505497  0.4456296629025432  0.2258434423405813   T   T   T
  0.1111319999999978  0.5555659999999989  0.1086510000000018   F   F   F
  0.3333230000000000  0.3333149999999989  0.0036320000000032   F   F   F
  0.3342723276703164  0.3320853034847031  0.3293184341799208   T   T   T
  0.5547321875123807  0.4445321184235643  0.2240944773025197   T   T   T
  0.4444370000000006  0.5555659999999989  0.1086499999999972   F   F   F
  0.6666659999999993  0.3333360000000027  0.0036389999999997   F   F   F
  0.6668421284847017  0.3337832519613734  0.3316047555976650   T   T   T
  0.8896322364457026  0.4443634221538200  0.2240511392615501   T   T   T
  0.7777900000000031  0.5555809999999965  0.1086630000000000   F   F   F
  0.9999919999999989  0.6666809999999970  0.0036289999999966   F   F   F
  0.9981284017947200  0.6656899124467092  0.3292484461746906   T   T   T
  0.2217192469263656  0.7771342442251666  0.2254518578688987   T   T   T
  0.1111190000000022  0.8888820000000024  0.1086779999999976   F   F   F
  0.3333349999999982  0.6666650000000018  0.0036240000000021   F   F   F
  0.3343339868371472  0.6691308482998627  0.3322765133954345   T   T   T
  0.5553035178174089  0.7769832117040191  0.2254921242044627   T   T   T
  0.4444340000000011  0.8888699999999972  0.1086519999999993   F   F   F
  0.6666859999999986  0.6666790000000020  0.0036320000000032   F   F   F
  0.6676419081155840  0.6657294083454158  0.3292638611991535   T   T   T
  0.8877995596655620  0.7756133527875042  0.2252033883590213   T   T   T
  0.7777639999999977  0.8888800000000003  0.1086779999999976   F   F   F                           
Fig. S3(a)3
CONTCAR.xsd                             
   1.00000000000000     
     7.9579940000000002   -4.5945499999999999    0.0000000000000000
     0.0000000000000000    9.1890999999999998    0.0000000000000000
     0.0000000000000000    0.0000000000000000   22.5028989999999993
   C    O    Mo
    28     1    36
Selective dynamics
Direct
  0.0000000000000000  0.9999990000000025  0.1667089999999973   F   F   F
  0.2221710000000030  0.1110869999999977  0.0495050000000035   F   F   F
  0.1110394780920590  0.2221848453419999  0.2838871431370098   T   T   T
  0.3333450000000013  0.9999880000000019  0.1667109999999994   F   F   F
  0.5555549999999982  0.1111099999999965  0.0494899999999987   F   F   F
  0.4445792147374209  0.2222164581420482  0.2839100063850730   T   T   T
  0.6666430000000005  0.9999880000000019  0.1667109999999994   F   F   F
  0.8889149999999972  0.1110789999999966  0.0495060000000009   F   F   F
  0.7777598658175029  0.2221913012389699  0.2840209481017806   T   T   T
  0.0000130000000027  0.3333569999999995  0.1667119999999969   F   F   F
  0.2222480000000004  0.4444810000000032  0.0494860000000017   F   F   F
  0.1111069406811609  0.5555405193126344  0.2839370811093978   T   T   T
  0.3333470000000034  0.3333560000000020  0.1667119999999969   F   F   F
  0.5555549999999982  0.4444450000000018  0.0494879999999966   F   F   F
  0.4444111459730848  0.5554395032070942  0.2838375349980521   T   T   T
  0.6666669999999968  0.3333330000000032  0.1666979999999967   F   F   F
  0.8888880000000015  0.4444519999999983  0.0494899999999987   F   F   F
  0.7778327302918946  0.5554584601791291  0.2839108273915686   T   T   T
  0.0000110000000006  0.6666540000000012  0.1667109999999994   F   F   F
  0.2222360000000023  0.7777600000000007  0.0494860000000017   F   F   F
  0.1110948920579050  0.8888046378831511  0.2839458703728753   T   T   T
  0.3333340000000007  0.6666680000000014  0.1667100000000019   F   F   F
  0.5555220000000034  0.7777590000000032  0.0494849999999971   F   F   F
  0.4445002544045312  0.8889186878338154  0.2839439870358412   T   T   T
  0.6666439999999980  0.6666549999999987  0.1667109999999994   F   F   F
  0.8889149999999972  0.7778279999999995  0.0495050000000035   F   F   F
  0.7778464682230736  0.8890034295220748  0.2838856708080034   T   T   T
  0.4498004710003705  0.5458593018982584  0.5465137359020870   T   T   T
  0.4342265595695969  0.6221836044814555  0.5059524799761013   T   T   T
  0.0000009999999975  0.9999990000000025  0.0036169999999984   F   F   F
 -0.0000179925696682  0.0000373731016867  0.3298286414779864   T   T   T
  0.2222359811923647  0.1110515036304337  0.2247768635096225   T   T   T
  0.1111190000000022  0.2222349999999977  0.1086779999999976   F   F   F
  0.3333209999999980  0.0000089999999986  0.0036309999999986   F   F   F
  0.3334124375213208 -0.0000058038591328  0.3298562511518932   T   T   T
  0.5555945166294394  0.1110653089119738  0.2248295943510252   T   T   T
  0.4444179999999989  0.2222069999999974  0.1086639999999974   F   F   F
  0.6666870000000031  0.0000050000000016  0.0036289999999966   F   F   F
  0.6666145974694077 -0.0002203366510159  0.3298846384204159   T   T   T
  0.8888374498659193  0.1111539952171767  0.2248167749019689   T   T   T
  0.7777910000000006  0.2222089999999994  0.1086650000000020   F   F   F
  0.9999949999999984  0.3333140000000014  0.0036309999999986   F   F   F
  0.0002525162555312  0.3333539126925997  0.3298688379017424   T   T   T
  0.2222234121988618  0.4444681030286954  0.2248047412541600   T   T   T
  0.1111319999999978  0.5555659999999989  0.1086510000000018   F   F   F
  0.3333230000000000  0.3333149999999989  0.0036320000000032   F   F   F
  0.3333366951420232  0.3332606707411916  0.3297529747343204   T   T   T
  0.5555785376380654  0.4444374874424825  0.2247604433602043   T   T   T
  0.4444370000000006  0.5555659999999989  0.1086499999999972   F   F   F
  0.6666659999999993  0.3333360000000027  0.0036389999999997   F   F   F
  0.6665236240945052  0.3334268720432568  0.3298837082299765   T   T   T
  0.8889881204462005  0.4443877772889491  0.2248421127727444   T   T   T
  0.7777900000000031  0.5555809999999965  0.1086630000000000   F   F   F
  0.9999919999999989  0.6666809999999970  0.0036289999999966   F   F   F
  0.0000053174201703  0.6666233593652376  0.3298739283147976   T   T   T
  0.2223167668721583  0.7777794756373640  0.2248116756671611   T   T   T
  0.1111190000000022  0.8888820000000024  0.1086779999999976   F   F   F
  0.3333349999999982  0.6666650000000018  0.0036240000000021   F   F   F
  0.3333769069182801  0.6665679900936667  0.3297750702253703   T   T   T
  0.5555414950019514  0.7777331498312983  0.2248018185866489   T   T   T
  0.4444340000000011  0.8888699999999972  0.1086519999999993   F   F   F
  0.6666859999999986  0.6666790000000020  0.0036320000000032   F   F   F
  0.6666583393296126  0.6666591084808577  0.3297090839760839   T   T   T
  0.8889056386855526  0.7777831172095523  0.2247766638605109   T   T   T
  0.7777639999999977  0.8888800000000003  0.1086779999999976   F   F   F
Fig. S3(a)4
 CONTCAR.xsd                             
   1.00000000000000     
     7.9579940000000002   -4.5945499999999999    0.0000000000000000
     0.0000000000000000    9.1890999999999998    0.0000000000000000
     0.0000000000000000    0.0000000000000000   22.5028989999999993
   C    O    Mo
    28     1    36
Selective dynamics
Direct
  0.0000000000000000  0.9999990000000025  0.1667089999999973   F   F   F
  0.2221710000000030  0.1110869999999977  0.0495050000000035   F   F   F
  0.1112656925338433  0.2225085525349374  0.2837870995092171   T   T   T
  0.3333450000000013  0.9999880000000019  0.1667109999999994   F   F   F
  0.5555549999999982  0.1111099999999965  0.0494899999999987   F   F   F
  0.4488584446313681  0.2245147727807220  0.2837772005571855   T   T   T
  0.6666430000000005  0.9999880000000019  0.1667109999999994   F   F   F
  0.8889149999999972  0.1110789999999966  0.0495060000000009   F   F   F
  0.7757902714624093  0.2241458584886028  0.2834080881008068   T   T   T
  0.0000130000000027  0.3333569999999995  0.1667119999999969   F   F   F
  0.2222480000000004  0.4444810000000032  0.0494860000000017   F   F   F
  0.1115234812672753  0.5560288915041589  0.2849930653235166   T   T   T
  0.3333470000000034  0.3333560000000020  0.1667119999999969   F   F   F
  0.5555549999999982  0.4444450000000018  0.0494879999999966   F   F   F
  0.4449313395905409  0.5550524251076403  0.2834417326389238   T   T   T
  0.6666669999999968  0.3333330000000032  0.1666979999999967   F   F   F
  0.8888880000000015  0.4444519999999983  0.0494899999999987   F   F   F
  0.7757846899048926  0.5515422970530260  0.2835551026967320   T   T   T
  0.0000110000000006  0.6666540000000012  0.1667109999999994   F   F   F
  0.2222360000000023  0.7777600000000007  0.0494860000000017   F   F   F
  0.1113315841727819  0.8889073642757143  0.2838370383303029   T   T   T
  0.3333340000000007  0.6666680000000014  0.1667100000000019   F   F   F
  0.5555220000000034  0.7777590000000032  0.0494849999999971   F   F   F
  0.4445093447371055  0.8893759623807553  0.2839429180132093   T   T   T
  0.6666439999999980  0.6666549999999987  0.1667109999999994   F   F   F
  0.8889149999999972  0.7778279999999995  0.0495050000000035   F   F   F
  0.7778325650652677  0.8889256823319216  0.2837326413239682   T   T   T
  0.3603718599009635  0.6710144615564418  0.4219896998053214   T   T   T
  0.3730866891025086  0.6725842208441488  0.4736516612268685   T   T   T
  0.0000009999999975  0.9999990000000025  0.0036169999999984   F   F   F
  0.0001416928391977  0.0002270458293184  0.3288871228804931   T   T   T
  0.2254403580545954  0.1129566506814444  0.2250573440859860   T   T   T
  0.1111190000000022  0.2222349999999977  0.1086779999999976   F   F   F
  0.3333209999999980  0.0000089999999986  0.0036309999999986   F   F   F
  0.3341784838451704  0.0022855088226649  0.3291368657131433   T   T   T
  0.5544204470301425  0.1105720825086525  0.2239159180536117   T   T   T
  0.4444179999999989  0.2222069999999974  0.1086639999999974   F   F   F
  0.6666870000000031  0.0000050000000016  0.0036289999999966   F   F   F
  0.6672483851776392  0.0017264709987369  0.3290690084897511   T   T   T
  0.8875918484884443  0.1123491655816136  0.2251849556081145   T   T   T
  0.7777910000000006  0.2222089999999994  0.1086650000000020   F   F   F
  0.9999949999999984  0.3333140000000014  0.0036309999999986   F   F   F
 -0.0021882374028195  0.3320504477397850  0.3292319571725096   T   T   T
  0.2210828744381961  0.4447149807227777  0.2256597570567017   T   T   T
  0.1111319999999978  0.5555659999999989  0.1086510000000018   F   F   F
  0.3333230000000000  0.3333149999999989  0.0036320000000032   F   F   F
  0.3342939882523532  0.3326432583773274  0.3291218439135962   T   T   T
  0.5551715257935687  0.4436222911658441  0.2239189135318379   T   T   T
  0.4444370000000006  0.5555659999999989  0.1086499999999972   F   F   F
  0.6666659999999993  0.3333360000000027  0.0036389999999997   F   F   F
  0.6674109758529472  0.3334834957360451  0.3316287061052512   T   T   T
  0.8908964393705744  0.4456329126342045  0.2242743459597413   T   T   T
  0.7777900000000031  0.5555809999999965  0.1086630000000000   F   F   F
  0.9999919999999989  0.6666809999999970  0.0036289999999966   F   F   F
 -0.0024505628381747  0.6659460954382103  0.3292873294801247   T   T   T
  0.2220448117763478  0.7764466040969908  0.2258152469430022   T   T   T
  0.1111190000000022  0.8888820000000024  0.1086779999999976   F   F   F
  0.3333349999999982  0.6666650000000018  0.0036240000000021   F   F   F
  0.3367417358386697  0.6672957399087457  0.3322859102146871   T   T   T
  0.5559566100302882  0.7783764306005211  0.2252180101874557   T   T   T
  0.4444340000000011  0.8888699999999972  0.1086519999999993   F   F   F
  0.6666859999999986  0.6666790000000020  0.0036320000000032   F   F   F
  0.6671671899957682  0.6656475150935781  0.3290488904699065   T   T   T
  0.8876368731941473  0.7751517350760573  0.2252386526156116   T   T   T
  0.7777639999999977  0.8888800000000003  0.1086779999999976   F   F   F
Fig. S3(a)5
CONTCAR.xsd                             
   1.00000000000000     
     7.9579940000000002   -4.5945499999999999    0.0000000000000000
     0.0000000000000000    9.1890999999999998    0.0000000000000000
     0.0000000000000000    0.0000000000000000   22.5028989999999993
   C    O    Mo
    28     1    36
Selective dynamics
Direct
  0.0000000000000000  0.9999990000000025  0.1667089999999973   F   F   F
  0.2221710000000030  0.1110869999999977  0.0495050000000035   F   F   F
  0.1110417637743124  0.2222297524024464  0.2839029756486636   T   T   T
  0.3333450000000013  0.9999880000000019  0.1667109999999994   F   F   F
  0.5555549999999982  0.1111099999999965  0.0494899999999987   F   F   F
  0.4444455701562737  0.2222506796733512  0.2837071966628473   T   T   T
  0.6666430000000005  0.9999880000000019  0.1667109999999994   F   F   F
  0.8889149999999972  0.1110789999999966  0.0495060000000009   F   F   F
  0.7778292470125165  0.2222644160759419  0.2838823267225216   T   T   T
  0.0000130000000027  0.3333569999999995  0.1667119999999969   F   F   F
  0.2222480000000004  0.4444810000000032  0.0494860000000017   F   F   F
  0.1110844057639753  0.5554505407544830  0.2839108805457795   T   T   T
  0.3333470000000034  0.3333560000000020  0.1667119999999969   F   F   F
  0.5555549999999982  0.4444450000000018  0.0494879999999966   F   F   F
  0.4444641170939972  0.5556040182096071  0.2837974496414931   T   T   T
  0.6666669999999968  0.3333330000000032  0.1666979999999967   F   F   F
  0.8888880000000015  0.4444519999999983  0.0494899999999987   F   F   F
  0.7777437802572413  0.5555742482356519  0.2838250540668174   T   T   T
  0.0000110000000006  0.6666540000000012  0.1667109999999994   F   F   F
  0.2222360000000023  0.7777600000000007  0.0494860000000017   F   F   F
  0.1111380584147234  0.8889904547546971  0.2839411560121135   T   T   T
  0.3333340000000007  0.6666680000000014  0.1667100000000019   F   F   F
  0.5555220000000034  0.7777590000000032  0.0494849999999971   F   F   F
  0.4444826909449412  0.8889491878145900  0.2839653582413580   T   T   T
  0.6666439999999980  0.6666549999999987  0.1667109999999994   F   F   F
  0.8889149999999972  0.7778279999999995  0.0495050000000035   F   F   F
  0.7777036714734440  0.8887695026544398  0.2839152151367954   T   T   T
  0.5551529661742061  0.4431635690622486  0.5459639702241759   T   T   T
  0.6084637217071094  0.5337169294084243  0.5066255667446931   T   T   T
  0.0000009999999975  0.9999990000000025  0.0036169999999984   F   F   F
  0.0000137562577879  0.0000360526698701  0.3296918605034775   T   T   T
  0.2221527564388257  0.1110449545844296  0.2246208159850787   T   T   T
  0.1111190000000022  0.2222349999999977  0.1086779999999976   F   F   F
  0.3333209999999980  0.0000089999999986  0.0036309999999986   F   F   F
  0.3336129378353000  0.0005548385209999  0.3296933812091259   T   T   T
  0.5555754562383599  0.1110418180186942  0.2246106495619081   T   T   T
  0.4444179999999989  0.2222069999999974  0.1086639999999974   F   F   F
  0.6666870000000031  0.0000050000000016  0.0036289999999966   F   F   F
  0.6666710853839308  0.0000803125468460  0.3296988355839985   T   T   T
  0.8887537002735622  0.1109644188230990  0.2246347535858776   T   T   T
  0.7777910000000006  0.2222089999999994  0.1086650000000020   F   F   F
  0.9999949999999984  0.3333140000000014  0.0036309999999986   F   F   F
  0.0000215208936462  0.3334206775546307  0.3297282117525165   T   T   T
  0.2220266733520176  0.4444694250058286  0.2246484311685893   T   T   T
  0.1111319999999978  0.5555659999999989  0.1086510000000018   F   F   F
  0.3333230000000000  0.3333149999999989  0.0036320000000032   F   F   F
  0.3334031943196645  0.3333640670729934  0.3296883335112141   T   T   T
  0.5555776400201041  0.4445711432450276  0.2245767258705657   T   T   T
  0.4444370000000006  0.5555659999999989  0.1086499999999972   F   F   F
  0.6666659999999993  0.3333360000000027  0.0036389999999997   F   F   F
  0.6665626362435486  0.3333143650242249  0.3297015014873090   T   T   T
  0.8891582970418924  0.4444369818875700  0.2246253917838155   T   T   T
  0.7777900000000031  0.5555809999999965  0.1086630000000000   F   F   F
  0.9999919999999989  0.6666809999999970  0.0036289999999966   F   F   F
 -0.0002943809549562  0.6664948508523750  0.3296523901007620   T   T   T
  0.2220741109818628  0.7776552679936948  0.2247285853095072   T   T   T
  0.1111190000000022  0.8888820000000024  0.1086779999999976   F   F   F
  0.3333349999999982  0.6666650000000018  0.0036240000000021   F   F   F
  0.3334748087101870  0.6665027244374364  0.3296886120802228   T   T   T
  0.5559037154494104  0.7779746682753013  0.2246600111826090   T   T   T
  0.4444340000000011  0.8888699999999972  0.1086519999999993   F   F   F
  0.6666859999999986  0.6666790000000020  0.0036320000000032   F   F   F
  0.6665526758979660  0.6665314201999605  0.3298455319368545   T   T   T
  0.8887898958998613  0.7780077649368493  0.2246518522205123   T   T   T
  0.7777639999999977  0.8888800000000003  0.1086779999999976   F   F   F
 Fig. S3(a)6
CONTCAR.xsd                             
   1.00000000000000     
     7.9579940000000002   -4.5945499999999999    0.0000000000000000
     0.0000000000000000    9.1890999999999998    0.0000000000000000
     0.0000000000000000    0.0000000000000000   22.5028989999999993
   C    O    Mo
    28     1    36
Selective dynamics
Direct
  0.0000000000000000  0.9999990000000025  0.1667089999999973   F   F   F
  0.2221710000000030  0.1110869999999977  0.0495050000000035   F   F   F
  0.1093502045566634  0.2241025645447016  0.2834599678069445   T   T   T
  0.3333450000000013  0.9999880000000019  0.1667109999999994   F   F   F
  0.5555549999999982  0.1111099999999965  0.0494899999999987   F   F   F
  0.4442531900241297  0.2219972061840161  0.2839267543922430   T   T   T
  0.6666430000000005  0.9999880000000019  0.1667109999999994   F   F   F
  0.8889149999999972  0.1110789999999966  0.0495060000000009   F   F   F
  0.7814098626246808  0.2240050940859625  0.2834513427734395   T   T   T
  0.0000130000000027  0.3333569999999995  0.1667119999999969   F   F   F
  0.2222480000000004  0.4444810000000032  0.0494860000000017   F   F   F
  0.1088633191663036  0.5511651580852818  0.2837416958435056   T   T   T
  0.3333470000000034  0.3333560000000020  0.1667119999999969   F   F   F
  0.5555549999999982  0.4444450000000018  0.0494879999999966   F   F   F
  0.4432285639033438  0.5552046398691362  0.2835347037650490   T   T   T
  0.6666669999999968  0.3333330000000032  0.1666979999999967   F   F   F
  0.8888880000000015  0.4444519999999983  0.0494899999999987   F   F   F
  0.7786654383520952  0.5551708249822709  0.2833622198296626   T   T   T
  0.0000110000000006  0.6666540000000012  0.1667109999999994   F   F   F
  0.2222360000000023  0.7777600000000007  0.0494860000000017   F   F   F
  0.1106557220791248  0.8887686518565607  0.2838424725278411   T   T   T
  0.3333340000000007  0.6666680000000014  0.1667100000000019   F   F   F
  0.5555220000000034  0.7777590000000032  0.0494849999999971   F   F   F
  0.4447854251624640  0.8887947972312579  0.2838703081799003   T   T   T
  0.6666439999999980  0.6666549999999987  0.1667109999999994   F   F   F
  0.8889149999999972  0.7778279999999995  0.0495050000000035   F   F   F
  0.7773781379114421  0.8882848419770414  0.2854561042067945   T   T   T
  0.6459402762209908  0.6209735154343696  0.4212203383604154   T   T   T
  0.6364440728388311  0.5999175288348921  0.4726034948656192   T   T   T
  0.0000009999999975  0.9999990000000025  0.0036169999999984   F   F   F
  0.0016298586927963  0.0024441304510020  0.3293572611440357   T   T   T
  0.2211273587467030  0.1122891865196210  0.2252615021136919   T   T   T
  0.1111190000000022  0.2222349999999977  0.1086779999999976   F   F   F
  0.3333209999999980  0.0000089999999986  0.0036309999999986   F   F   F
  0.3330746613008853 -0.0004591387523250  0.3290576861633794   T   T   T
  0.5577696144813397  0.1122950785443319  0.2252196706743733   T   T   T
  0.4444179999999989  0.2222069999999974  0.1086639999999974   F   F   F
  0.6666870000000031  0.0000050000000016  0.0036289999999966   F   F   F
  0.6674068073895461  0.0025487437070937  0.3294119697560631   T   T   T
  0.8876104415883080  0.1086045173301466  0.2244725136490219   T   T   T
  0.7777910000000006  0.2222089999999994  0.1086650000000020   F   F   F
  0.9999949999999984  0.3333140000000014  0.0036309999999986   F   F   F
 -0.0005527691189194  0.3321783315499492  0.3315643786610768   T   T   T
  0.2221013464246324  0.4455432236431473  0.2237918693156733   T   T   T
  0.1111319999999978  0.5555659999999989  0.1086510000000018   F   F   F
  0.3333230000000000  0.3333149999999989  0.0036320000000032   F   F   F
  0.3318836857277267  0.3330350561874056  0.3291786485518577   T   T   T
  0.5550230683443691  0.4435579675962663  0.2251133121551439   T   T   T
  0.4444370000000006  0.5555659999999989  0.1086499999999972   F   F   F
  0.6666659999999993  0.3333360000000027  0.0036389999999997   F   F   F
  0.6677957086294392  0.3330946412453072  0.3291087533552173   T   T   T
  0.8899895999071745  0.4452269983007126  0.2237653676006854   T   T   T
  0.7777900000000031  0.5555809999999965  0.1086630000000000   F   F   F
  0.9999919999999989  0.6666809999999970  0.0036289999999966   F   F   F
  0.0010673736106698  0.6655968266690334  0.3291065075356883   T   T   T
  0.2207879674013445  0.7748314938027635  0.2249941119373000   T   T   T
  0.1111190000000022  0.8888820000000024  0.1086779999999976   F   F   F
  0.3333349999999982  0.6666650000000018  0.0036240000000021   F   F   F
  0.3310022228124266  0.6656021463340767  0.3291156399179450   T   T   T
  0.5573067145294599  0.7785197879135433  0.2258405381250519   T   T   T
  0.4444340000000011  0.8888699999999972  0.1086519999999993   F   F   F
  0.6666859999999986  0.6666790000000020  0.0036320000000032   F   F   F
  0.6641987529384773  0.6612378973455993  0.3321966585402213   T   T   T
  0.8879507861756176  0.7787189191554231  0.2257913277661194   T   T   T
  0.7777639999999977  0.8888800000000003  0.1086779999999976   F   F   F
 Fig. S3(b)1
CONTCAR.xsd                              
   1.00000000000000     
     7.2086649999999999   -4.1619240000000000    0.0000000000000000
     0.0000000000000000    8.3238489999999992    0.0000000000000000
     0.0000000000000000    0.0000000000000000   21.7963939999999994
   C    O    Pt
     1     1    36
Selective dynamics
Direct
  0.4384368718110211  0.5435488047383257  0.3831872761109489   T   T   T
  0.4385933899794260  0.5437611484129508  0.4380680468954428   T   T   T
  0.0000000000000000  0.0000000000000000  0.0000000000000000   F   F   F
  0.9943414773470585  0.9897676037555654  0.3172909446677867   T   T   T
  0.2198225366935659  0.1063772882502156  0.2106993447645544   T   T   T
  0.1111110000000011  0.2222220000000021  0.1039379999999994   F   F   F
  0.3333330000000032  0.0000000000000000  0.0000000000000000   F   F   F
  0.3286355561719911  0.9897651758430117  0.3172854909083614   T   T   T
  0.5520019158756608  0.1051118844499790  0.2093812744121999   T   T   T
  0.4444439999999972  0.2222220000000021  0.1039379999999994   F   F   F
  0.6666669999999968  0.0000000000000000  0.0000000000000000   F   F   F
  0.6628313319331898  0.9924580681947802  0.3161913111390496   T   T   T
  0.8863500698347919  0.1051091806975116  0.2093836241207398   T   T   T
  0.7777779999999979  0.2222220000000021  0.1039379999999994   F   F   F
  0.0000000000000000  0.3333330000000032  0.0000000000000000   F   F   F
  0.9919813942756724  0.3216560230698308  0.3163008708484399   T   T   T
  0.2203832356054700  0.4390572796193543  0.2109730071105325   T   T   T
  0.1111110000000011  0.5555560000000028  0.1039379999999994   F   F   F
  0.3333330000000032  0.3333330000000032  0.0000000000000000   F   F   F
  0.3256971576629635  0.3182028403137384  0.3224160253239778   T   T   T
  0.5519139843337243  0.4390632550688474  0.2109704978759040   T   T   T
  0.4444439999999972  0.5555560000000028  0.1039379999999994   F   F   F
  0.6666669999999968  0.3333330000000032  0.0000000000000000   F   F   F
  0.6628768586317672  0.3216632915491728  0.3162951746437168   T   T   T
  0.8864161328356713  0.4395653251340562  0.2094020112632032   T   T   T
  0.7777779999999979  0.5555560000000028  0.1039379999999994   F   F   F
  0.0000000000000000  0.6666669999999968  0.0000000000000000   F   F   F
  0.9946314678858548  0.6560340531763788  0.3172310834749447   T   T   T
  0.2200398525315378  0.7713865124707833  0.2104972877300169   T   T   T
  0.1111110000000011  0.8888889999999989  0.1039379999999994   F   F   F
  0.3333330000000032  0.6666669999999968  0.0000000000000000   F   F   F
  0.3261708241805233  0.6582835618627252  0.3221789213431874   T   T   T
  0.5520660834534424  0.7708896213840178  0.2107729779388879   T   T   T
  0.4444439999999972  0.8888889999999989  0.1039379999999994   F   F   F
  0.6666669999999968  0.6666669999999968  0.0000000000000000   F   F   F
  0.6653461112021706  0.6582968955322569  0.3221578594984958   T   T   T
  0.8846014009246299  0.7714056464569118  0.2104954776192754   T   T   T
  0.7777779999999979  0.8888889999999989  0.1039379999999994   F   F   F
 Fig. S3(b)2
CONTCAR.xsd                              
   1.00000000000000     
     7.2086649999999999   -4.1619240000000000    0.0000000000000000
     0.0000000000000000    8.3238489999999992    0.0000000000000000
     0.0000000000000000    0.0000000000000000   21.7963939999999994
   C    O    Pt
     1     1    36
Selective dynamics
Direct
  0.4612290914344503  0.5570461108711763  0.5327130533928693   T   T   T
  0.4359180544602321  0.5898176452508233  0.4839150442803001   T   T   T
  0.0000000000000000  0.0000000000000000  0.0000000000000000   F   F   F
 -0.0015353393666928  0.9969177072955236  0.3158748549063727   T   T   T
  0.2214483901629509  0.1095976091676772  0.2091363875936664   T   T   T
  0.1111110000000011  0.2222220000000021  0.1039379999999994   F   F   F
  0.3333330000000032  0.0000000000000000  0.0000000000000000   F   F   F
  0.3317306573130648  0.9969267362202272  0.3158692324031201   T   T   T
  0.5547765245235400  0.1096082846769208  0.2091481370018689   T   T   T
  0.4444439999999972  0.2222220000000021  0.1039379999999994   F   F   F
  0.6666669999999968  0.0000000000000000  0.0000000000000000   F   F   F
  0.6650040614792788 -0.0032751392369351  0.3158579643093792   T   T   T
  0.8881579750426982  0.1096072606526251  0.2091421002510536   T   T   T
  0.7777779999999979  0.2222220000000021  0.1039379999999994   F   F   F
  0.0000000000000000  0.3333330000000032  0.0000000000000000   F   F   F
 -0.0014602042156896  0.3303386492565806  0.3158468085190695   T   T   T
  0.2215300686504155  0.4430354370646872  0.2091479822669383   T   T   T
  0.1111110000000011  0.5555560000000028  0.1039379999999994   F   F   F
  0.3333330000000032  0.3333330000000032  0.0000000000000000   F   F   F
  0.3316992687685003  0.3301081236939831  0.3158031449000109   T   T   T
  0.5548422093209633  0.4430440113943463  0.2091501215054664   T   T   T
  0.4444439999999972  0.5555560000000028  0.1039379999999994   F   F   F
  0.6666669999999968  0.3333330000000032  0.0000000000000000   F   F   F
  0.6650742556851268  0.3303357653339491  0.3158624505519057   T   T   T
  0.8880835966147811  0.4428548565979694  0.2091068046485957   T   T   T
  0.7777779999999979  0.5555560000000028  0.1039379999999994   F   F   F
  0.0000000000000000  0.6666669999999968  0.0000000000000000   F   F   F
  0.9983879883263530  0.6634977851460414  0.3158615134973224   T   T   T
  0.2215243696533337  0.7763507477848327  0.2091563111458954   T   T   T
  0.1111110000000011  0.8888889999999989  0.1039379999999994   F   F   F
  0.3333330000000032  0.6666669999999968  0.0000000000000000   F   F   F
  0.3317507903402547  0.6636687718696047  0.3157351644008304   T   T   T
  0.5548731203833331  0.7764213204112609  0.2090353972691467   T   T   T
  0.4444439999999972  0.8888889999999989  0.1039379999999994   F   F   F
  0.6666669999999968  0.6666669999999968  0.0000000000000000   F   F   F
  0.6651943475556209  0.6636602616710927  0.3157784692974269   T   T   T
  0.8881391822043745  0.7763558566324499  0.2091565931642273   T   T   T
  0.7777779999999979  0.8888889999999989  0.1039379999999994   F   F   F
 Fig. S3(b)3
CONTCAR.xsd                              
   1.00000000000000     
     7.2086649999999999   -4.1619240000000000    0.0000000000000000
     0.0000000000000000    8.3238489999999992    0.0000000000000000
     0.0000000000000000    0.0000000000000000   21.7963939999999994
   C    O    Pt
     1     1    36
Selective dynamics
Direct
  0.3318474293695375  0.3239440697600360  0.4093848007847382   T   T   T
  0.3313210132382809  0.3183959369443451  0.4624550643281876   T   T   T
  0.0000000000000000  0.0000000000000000  0.0000000000000000   F   F   F
  0.9957141902276405  0.9943089012976588  0.3161171000989898   T   T   T
  0.2228831840163718  0.1121485678018461  0.2114295974222344   T   T   T
  0.1111110000000011  0.2222220000000021  0.1039379999999994   F   F   F
  0.3333330000000032  0.0000000000000000  0.0000000000000000   F   F   F
  0.3324460466205630 -0.0057623878734283  0.3160952300108490   T   T   T
  0.5550665150787041  0.1099422084767022  0.2094168641841044   T   T   T
  0.4444439999999972  0.2222220000000021  0.1039379999999994   F   F   F
  0.6666669999999968  0.0000000000000000  0.0000000000000000   F   F   F
  0.6657632746736986 -0.0023910833198972  0.3164931709670116   T   T   T
  0.8884681358352595  0.1098624357539592  0.2094284180195022   T   T   T
  0.7777779999999979  0.2222220000000021  0.1039379999999994   F   F   F
  0.0000000000000000  0.3333330000000032  0.0000000000000000   F   F   F
 -0.0042271874885823  0.3310411363684427  0.3162365134267729   T   T   T
  0.2229391171676909  0.4418814540905747  0.2115982447777670   T   T   T
  0.1111110000000011  0.5555560000000028  0.1039379999999994   F   F   F
  0.3333330000000032  0.3333330000000032  0.0000000000000000   F   F   F
  0.3323258747596940  0.3308634122908961  0.3248941509951987   T   T   T
  0.5526146047208310  0.4419518862741649  0.2114917255150983   T   T   T
  0.4444439999999972  0.5555560000000028  0.1039379999999994   F   F   F
  0.6666669999999968  0.3333330000000032  0.0000000000000000   F   F   F
  0.6691391358793961  0.3310649792503275  0.3161315369039508   T   T   T
  0.8886473094692616  0.4437127687358124  0.2089702965951058   T   T   T
  0.7777779999999979  0.5555560000000028  0.1039379999999994   F   F   F
  0.0000000000000000  0.6666669999999968  0.0000000000000000   F   F   F
 -0.0009277849406351  0.6643148039177635  0.3167919488245046   T   T   T
  0.2212014802817521  0.7761334018531372  0.2089768109110747   T   T   T
  0.1111110000000011  0.8888889999999989  0.1039379999999994   F   F   F
  0.3333330000000032  0.6666669999999968  0.0000000000000000   F   F   F
  0.3323826508733321  0.6675008031907624  0.3163135281940737   T   T   T
  0.5548898271252442  0.7764011087140217  0.2094780074566141   T   T   T
  0.4444439999999972  0.8888889999999989  0.1039379999999994   F   F   F
  0.6666669999999968  0.6666669999999968  0.0000000000000000   F   F   F
  0.6689330149974938  0.6675115584013001  0.3162539405607347   T   T   T
  0.8885146072279743  0.7761833998439137  0.2089588370607348   T   T   T
  0.7777779999999979  0.8888889999999989  0.1039379999999994   F   F   F
 Fig. S3(b)4
CONTCAR.xsd                              
   1.00000000000000     
     7.2086649999999999   -4.1619240000000000    0.0000000000000000
     0.0000000000000000    8.3238489999999992    0.0000000000000000
     0.0000000000000000    0.0000000000000000   21.7963939999999994
   C    O    Pt
     1     1    36
Selective dynamics
Direct
  0.4033970240671673  0.4006678271133453  0.5164997771685296   T   T   T
  0.3029332457938698  0.2760350656619863  0.4875012821860009   T   T   T
  0.0000000000000000  0.0000000000000000  0.0000000000000000   F   F   F
  0.0004903852489513  0.0001236074872666  0.3157934023521664   T   T   T
  0.2223964873288899  0.1111226544870710  0.2090854302266303   T   T   T
  0.1111110000000011  0.2222220000000021  0.1039379999999994   F   F   F
  0.3333330000000032  0.0000000000000000  0.0000000000000000   F   F   F
  0.3337259480244453  0.0002961892191646  0.3158289529062099   T   T   T
  0.5557208403972136  0.1111135650709501  0.2090941463941801   T   T   T
  0.4444439999999972  0.2222220000000021  0.1039379999999994   F   F   F
  0.6666669999999968  0.0000000000000000  0.0000000000000000   F   F   F
  0.6674625562535934  0.0004896743349507  0.3158336934085389   T   T   T
  0.8890212716378797  0.1112845867128700  0.2091404028428665   T   T   T
  0.7777779999999979  0.2222220000000021  0.1039379999999994   F   F   F
  0.0000000000000000  0.3333330000000032  0.0000000000000000   F   F   F
  0.0007964390554476  0.3335693290625510  0.3158561973456168   T   T   T
  0.2224811675501566  0.4446421954960763  0.2091053339803010   T   T   T
  0.1111110000000011  0.5555560000000028  0.1039379999999994   F   F   F
  0.3333330000000032  0.3333330000000032  0.0000000000000000   F   F   F
  0.3336994456465072  0.3332027733515073  0.3157492240130275   T   T   T
  0.5557045369557490  0.4444763317962339  0.2090912733733848   T   T   T
  0.4444439999999972  0.5555560000000028  0.1039379999999994   F   F   F
  0.6666669999999968  0.3333330000000032  0.0000000000000000   F   F   F
  0.6670892091591771  0.3333830493613198  0.3158696018948786   T   T   T
  0.8889374349477726  0.4444363075631894  0.2091366041224696   T   T   T
  0.7777779999999979  0.5555560000000028  0.1039379999999994   F   F   F
  0.0000000000000000  0.6666669999999968  0.0000000000000000   F   F   F
  0.0007453422762639  0.6670084333278355  0.3158570144890594   T   T   T
  0.2225230246337896  0.7777882580448200  0.2091153767514949   T   T   T
  0.1111110000000011  0.8888889999999989  0.1039379999999994   F   F   F
  0.3333330000000032  0.6666669999999968  0.0000000000000000   F   F   F
  0.3339777654914236  0.6669379899229679  0.3158048010310152   T   T   T
  0.5558604589145471  0.7779024946173335  0.2092525038218938   T   T   T
  0.4444439999999972  0.8888889999999989  0.1039379999999994   F   F   F
  0.6666669999999968  0.6666669999999968  0.0000000000000000   F   F   F
  0.6674432128807974  0.6667566159930836  0.3158722602053671   T   T   T
  0.8889887718842552  0.7776263291106406  0.2091453926326150   T   T   T
  0.7777779999999979  0.8888889999999989  0.1039379999999994   F   F   F
 Fig. S3(b)5
CONTCAR.xsd                              
   1.00000000000000     
     7.2086649999999999   -4.1619240000000000    0.0000000000000000
     0.0000000000000000    8.3238489999999992    0.0000000000000000
     0.0000000000000000    0.0000000000000000   21.7963939999999994
   C    O    Pt
     1     1    36
Selective dynamics
Direct
  0.4384368718110211  0.5435488047383257  0.3831872761109489   T   T   T
  0.4385933899794260  0.5437611484129508  0.4380680468954428   T   T   T
  0.0000000000000000  0.0000000000000000  0.0000000000000000   F   F   F
  0.9943414773470585  0.9897676037555654  0.3172909446677867   T   T   T
  0.2198225366935659  0.1063772882502156  0.2106993447645544   T   T   T
  0.1111110000000011  0.2222220000000021  0.1039379999999994   F   F   F
  0.3333330000000032  0.0000000000000000  0.0000000000000000   F   F   F
  0.3286355561719911  0.9897651758430117  0.3172854909083614   T   T   T
  0.5520019158756608  0.1051118844499790  0.2093812744121999   T   T   T
  0.4444439999999972  0.2222220000000021  0.1039379999999994   F   F   F
  0.6666669999999968  0.0000000000000000  0.0000000000000000   F   F   F
  0.6628313319331898  0.9924580681947802  0.3161913111390496   T   T   T
  0.8863500698347919  0.1051091806975116  0.2093836241207398   T   T   T
  0.7777779999999979  0.2222220000000021  0.1039379999999994   F   F   F
  0.0000000000000000  0.3333330000000032  0.0000000000000000   F   F   F
  0.9919813942756724  0.3216560230698308  0.3163008708484399   T   T   T
  0.2203832356054700  0.4390572796193543  0.2109730071105325   T   T   T
  0.1111110000000011  0.5555560000000028  0.1039379999999994   F   F   F
  0.3333330000000032  0.3333330000000032  0.0000000000000000   F   F   F
  0.3256971576629635  0.3182028403137384  0.3224160253239778   T   T   T
  0.5519139843337243  0.4390632550688474  0.2109704978759040   T   T   T
  0.4444439999999972  0.5555560000000028  0.1039379999999994   F   F   F
  0.6666669999999968  0.3333330000000032  0.0000000000000000   F   F   F
  0.6628768586317672  0.3216632915491728  0.3162951746437168   T   T   T
  0.8864161328356713  0.4395653251340562  0.2094020112632032   T   T   T
  0.7777779999999979  0.5555560000000028  0.1039379999999994   F   F   F
  0.0000000000000000  0.6666669999999968  0.0000000000000000   F   F   F
  0.9946314678858548  0.6560340531763788  0.3172310834749447   T   T   T
  0.2200398525315378  0.7713865124707833  0.2104972877300169   T   T   T
  0.1111110000000011  0.8888889999999989  0.1039379999999994   F   F   F
  0.3333330000000032  0.6666669999999968  0.0000000000000000   F   F   F
  0.3261708241805233  0.6582835618627252  0.3221789213431874   T   T   T
  0.5520660834534424  0.7708896213840178  0.2107729779388879   T   T   T
  0.4444439999999972  0.8888889999999989  0.1039379999999994   F   F   F
  0.6666669999999968  0.6666669999999968  0.0000000000000000   F   F   F
  0.6653461112021706  0.6582968955322569  0.3221578594984958   T   T   T
  0.8846014009246299  0.7714056464569118  0.2104954776192754   T   T   T
  0.7777779999999979  0.8888889999999989  0.1039379999999994   F   F   F
 Fig. S3(c)1
CONTCAR.xsd                             
   1.00000000000000     
     7.9579940000000002   -4.5945499999999999    0.0000000000000000
     0.0000000000000000    9.1890999999999998    0.0000000000000000
     0.0000000000000000    0.0000000000000000   22.5028989999999993
   C    O    Mo   Pt
    28     1    36     1
Selective dynamics
Direct
  0.0000000000000000  0.9999990000000025  0.1667089999999973   F   F   F
  0.2221710000000030  0.1110869999999977  0.0495050000000035   F   F   F
  0.1100263283491552  0.2208524493451439  0.2842412843757487   T   T   T
  0.3333450000000013  0.9999880000000019  0.1667109999999994   F   F   F
  0.5555549999999982  0.1111099999999965  0.0494899999999987   F   F   F
  0.4445650714899207  0.2207943995610972  0.2840805319123825   T   T   T
  0.6666430000000005  0.9999880000000019  0.1667109999999994   F   F   F
  0.8889149999999972  0.1110789999999966  0.0495060000000009   F   F   F
  0.7780001091604609  0.2225232664125525  0.2832849432625585   T   T   T
  0.0000130000000027  0.3333569999999995  0.1667119999999969   F   F   F
  0.2222480000000004  0.4444810000000032  0.0494860000000017   F   F   F
  0.1123096556304371  0.5554738651474597  0.2841757492957638   T   T   T
  0.3333470000000034  0.3333560000000020  0.1667119999999969   F   F   F
  0.5555549999999982  0.4444450000000018  0.0494879999999966   F   F   F
  0.4465989428009211  0.5595469922561052  0.2810421213729630   T   T   T
  0.6666669999999968  0.3333330000000032  0.1666979999999967   F   F   F
  0.8888880000000015  0.4444519999999983  0.0494899999999987   F   F   F
  0.7766844557524083  0.5557517484578726  0.2841986773791252   T   T   T
  0.0000110000000006  0.6666540000000012  0.1667109999999994   F   F   F
  0.2222360000000023  0.7777600000000007  0.0494860000000017   F   F   F
  0.1118923169620958  0.8903542475450211  0.2847524671398202   T   T   T
  0.3333340000000007  0.6666680000000014  0.1667100000000019   F   F   F
  0.5555220000000034  0.7777590000000032  0.0494849999999971   F   F   F
  0.4439402279287472  0.8872838688952418  0.2847120229635148   T   T   T
  0.6666439999999980  0.6666549999999987  0.1667109999999994   F   F   F
  0.8889149999999972  0.7778279999999995  0.0495050000000035   F   F   F
  0.7768323261534831  0.8872353882558518  0.2846961296336477   T   T   T
  0.4980095670027618  0.7024891220307290  0.4874845227715527   T   T   T
  0.5294530908344472  0.7988985135105084  0.5256507736310279   T   T   T
  0.0000009999999975  0.9999990000000025  0.0036169999999984   F   F   F
  0.9977132099747866 -0.0007158167431141  0.3301060167609124   T   T   T
  0.2192656881445187  0.1057586457360954  0.2250124486977603   T   T   T
  0.1111190000000022  0.2222349999999977  0.1086779999999976   F   F   F
  0.3333209999999980  0.0000089999999986  0.0036309999999986   F   F   F
  0.3351179073158195 -0.0005066880476647  0.3300382087644580   T   T   T
  0.5544391468242676  0.1092472562520505  0.2252301419710312   T   T   T
  0.4444179999999989  0.2222069999999974  0.1086639999999974   F   F   F
  0.6666870000000031  0.0000050000000016  0.0036289999999966   F   F   F
  0.6678123177767208  0.0018889671147857  0.3295301012610510   T   T   T
  0.8886326387818059  0.1092430934428685  0.2251069165477117   T   T   T
  0.7777910000000006  0.2222089999999994  0.1086650000000020   F   F   F
  0.9999949999999984  0.3333140000000014  0.0036309999999986   F   F   F
 -0.0011815276985066  0.3322374607214886  0.3295435484649727   T   T   T
  0.2219899664520259  0.4438357258705252  0.2244778241517064   T   T   T
  0.1111319999999978  0.5555659999999989  0.1086510000000018   F   F   F
  0.3333230000000000  0.3333149999999989  0.0036320000000032   F   F   F
  0.3381360100966485  0.3417040983855839  0.3279114319952307   T   T   T
  0.5552876691302735  0.4435519633339884  0.2244869321103044   T   T   T
  0.4444370000000006  0.5555659999999989  0.1086499999999972   F   F   F
  0.6666659999999993  0.3333360000000027  0.0036389999999997   F   F   F
  0.6670887221748965  0.3327198680590168  0.3295670103291414   T   T   T
  0.8898841385307014  0.4463523819765987  0.2251987379792034   T   T   T
  0.7777900000000031  0.5555809999999965  0.1086630000000000   F   F   F
  0.9999919999999989  0.6666809999999970  0.0036289999999966   F   F   F
  0.0000824853472101  0.6666008124795910  0.3294347883200340   T   T   T
  0.2220186580157201  0.7790830715546387  0.2251421776850562   T   T   T
  0.1111190000000022  0.8888820000000024  0.1086779999999976   F   F   F
  0.3333349999999982  0.6666650000000018  0.0036240000000021   F   F   F
  0.3329312761836860  0.6631355688284746  0.3311225207174516   T   T   T
  0.5574414732910206  0.7814432509291438  0.2242090313571519   T   T   T
  0.4444340000000011  0.8888699999999972  0.1086519999999993   F   F   F
  0.6666859999999986  0.6666790000000020  0.0036320000000032   F   F   F
  0.6633242697681383  0.6630412751282359  0.3312506018578485   T   T   T
  0.8902969746649189  0.7790170174725513  0.2251236790726117   T   T   T
  0.7777639999999977  0.8888800000000003  0.1086779999999976   F   F   F
  0.4394593441449442  0.5508255947290287  0.4225942117003094   T   T   T
 Fig. S3(c)2
CONTCAR.xsd                             
   1.00000000000000     
     7.9579940000000002   -4.5945499999999999    0.0000000000000000
     0.0000000000000000    9.1890999999999998    0.0000000000000000
     0.0000000000000000    0.0000000000000000   22.5028989999999993
   C    O    Mo   Pt
    28     1    36     1
Selective dynamics
Direct
  0.0000000000000000  0.9999990000000025  0.1667089999999973   F   F   F
  0.2221710000000030  0.1110869999999977  0.0495050000000035   F   F   F
  0.1130214598209774  0.2231700294689127  0.2848547574307690   T   T   T
  0.3333450000000013  0.9999880000000019  0.1667109999999994   F   F   F
  0.5555549999999982  0.1111099999999965  0.0494899999999987   F   F   F
  0.4447564884473118  0.2217899485691908  0.2832629698592284   T   T   T
  0.6666430000000005  0.9999880000000019  0.1667109999999994   F   F   F
  0.8889149999999972  0.1110789999999966  0.0495060000000009   F   F   F
  0.7772624401822311  0.2227045816399208  0.2823903671432395   T   T   T
  0.0000130000000027  0.3333569999999995  0.1667119999999969   F   F   F
  0.2222480000000004  0.4444810000000032  0.0494860000000017   F   F   F
  0.1125401284436708  0.5556392945859269  0.2845052374647811   T   T   T
  0.3333470000000034  0.3333560000000020  0.1667119999999969   F   F   F
  0.5555549999999982  0.4444450000000018  0.0494879999999966   F   F   F
  0.4419449339341925  0.5582328941900783  0.2821689594599670   T   T   T
  0.6666669999999968  0.3333330000000032  0.1666979999999967   F   F   F
  0.8888880000000015  0.4444519999999983  0.0494899999999987   F   F   F
  0.7786109647271308  0.5555046533347947  0.2831215695513734   T   T   T
  0.0000110000000006  0.6666540000000012  0.1667109999999994   F   F   F
  0.2222360000000023  0.7777600000000007  0.0494860000000017   F   F   F
  0.1115466496828625  0.8888040907499972  0.2852148444943278   T   T   T
  0.3333340000000007  0.6666680000000014  0.1667100000000019   F   F   F
  0.5555220000000034  0.7777590000000032  0.0494849999999971   F   F   F
  0.4449141128280761  0.8882568309996925  0.2840451618887611   T   T   T
  0.6666439999999980  0.6666549999999987  0.1667109999999994   F   F   F
  0.8889149999999972  0.7778279999999995  0.0495050000000035   F   F   F
  0.7773790151231496  0.8872921760975058  0.2846726102435268   T   T   T
  0.3296483143859729  0.6880349429857924  0.4266428187967147   T   T   T
  0.3109446530499841  0.7194637559511531  0.4764041812671296   T   T   T
  0.0000009999999975  0.9999990000000025  0.0036169999999984   F   F   F
 -0.0001820594272963  0.0004347623672184  0.3297532659179668   T   T   T
  0.2198579407063619  0.1067323273738426  0.2255710902279388   T   T   T
  0.1111190000000022  0.2222349999999977  0.1086779999999976   F   F   F
  0.3333209999999980  0.0000089999999986  0.0036309999999986   F   F   F
  0.3355820021941787  0.0008502289457705  0.3299742689992531   T   T   T
  0.5532335735963176  0.1094303367510541  0.2246344956628806   T   T   T
  0.4444179999999989  0.2222069999999974  0.1086639999999974   F   F   F
  0.6666870000000031  0.0000050000000016  0.0036289999999966   F   F   F
  0.6691470729435280  0.0031640805042195  0.3289581718169679   T   T   T
  0.8905847246208801  0.1097086512163080  0.2258236175445667   T   T   T
  0.7777910000000006  0.2222089999999994  0.1086650000000020   F   F   F
  0.9999949999999984  0.3333140000000014  0.0036309999999986   F   F   F
  0.9965234893417446  0.3309845846487742  0.3290198269302858   T   T   T
  0.2218727951565276  0.4445188205190321  0.2249883063566651   T   T   T
  0.1111319999999978  0.5555659999999989  0.1086510000000018   F   F   F
  0.3333230000000000  0.3333149999999989  0.0036320000000032   F   F   F
  0.3390742651594965  0.3382949981266634  0.3288917908544565   T   T   T
  0.5544122381521520  0.4454710696796331  0.2239533421680210   T   T   T
  0.4444370000000006  0.5555659999999989  0.1086499999999972   F   F   F
  0.6666659999999993  0.3333360000000027  0.0036389999999997   F   F   F
  0.6677855352428299  0.3327701783809249  0.3290391105606278   T   T   T
  0.8912770808055716  0.4469604657033208  0.2247230475247253   T   T   T
  0.7777900000000031  0.5555809999999965  0.1086630000000000   F   F   F
  0.9999919999999989  0.6666809999999970  0.0036289999999966   F   F   F
 -0.0005886053865315  0.6648206531128179  0.3299896117802710   T   T   T
  0.2221477200157162  0.7778739267284360  0.2255521035326139   T   T   T
  0.1111190000000022  0.8888820000000024  0.1086779999999976   F   F   F
  0.3333349999999982  0.6666650000000018  0.0036240000000021   F   F   F
  0.3304938664794996  0.6718189773182468  0.3344670320918205   T   T   T
  0.5559723831780581  0.7779297663700572  0.2246776013311464   T   T   T
  0.4444340000000011  0.8888699999999972  0.1086519999999993   F   F   F
  0.6666859999999986  0.6666790000000020  0.0036320000000032   F   F   F
  0.6624089517710863  0.6614074181596701  0.3287883592358712   T   T   T
  0.8936962516092516  0.7805493902299261  0.2255293723173570   T   T   T
  0.7777639999999977  0.8888800000000003  0.1086779999999976   F   F   F
  0.4555256763808697  0.5460156267312212  0.4193666031337656   T   T   T
 Fig. S3(c)3
CONTCAR.xsd                             
   1.00000000000000     
     7.9579940000000002   -4.5945499999999999    0.0000000000000000
     0.0000000000000000    9.1890999999999998    0.0000000000000000
     0.0000000000000000    0.0000000000000000   22.5028989999999993
   C    O    Mo   Pt
    28     1    36     1
Selective dynamics
Direct
  0.0000000000000000  0.9999990000000025  0.1667089999999973   F   F   F
  0.2221710000000030  0.1110869999999977  0.0495050000000035   F   F   F
  0.1077129882519981  0.2200753548712026  0.2821018092789412   T   T   T
  0.3333450000000013  0.9999880000000019  0.1667109999999994   F   F   F
  0.5555549999999982  0.1111099999999965  0.0494899999999987   F   F   F
  0.4441681259221713  0.2228293251335815  0.2848026359483676   T   T   T
  0.6666430000000005  0.9999880000000019  0.1667109999999994   F   F   F
  0.8889149999999972  0.1110789999999966  0.0495060000000009   F   F   F
  0.7747717791921954  0.2251248535628720  0.2845797056548106   T   T   T
  0.0000130000000027  0.3333569999999995  0.1667119999999969   F   F   F
  0.2222480000000004  0.4444810000000032  0.0494860000000017   F   F   F
  0.1020948328384466  0.5499738438392454  0.2805611702893349   T   T   T
  0.3333470000000034  0.3333560000000020  0.1667119999999969   F   F   F
  0.5555549999999982  0.4444450000000018  0.0494879999999966   F   F   F
  0.4460855869015463  0.5556678327620802  0.2796218642127150   T   T   T
  0.6666669999999968  0.3333330000000032  0.1666979999999967   F   F   F
  0.8888880000000015  0.4444519999999983  0.0494899999999987   F   F   F
  0.7749278156452123  0.5548465884004714  0.2849463898978076   T   T   T
  0.0000110000000006  0.6666540000000012  0.1667109999999994   F   F   F
  0.2222360000000023  0.7777600000000007  0.0494860000000017   F   F   F
  0.1089561447236202  0.8918665023273099  0.2844731038396327   T   T   T
  0.3333340000000007  0.6666680000000014  0.1667100000000019   F   F   F
  0.5555220000000034  0.7777590000000032  0.0494849999999971   F   F   F
  0.4492924351200907  0.8984002312869649  0.2808533121304990   T   T   T
  0.6666439999999980  0.6666549999999987  0.1667109999999994   F   F   F
  0.8889149999999972  0.7778279999999995  0.0495050000000035   F   F   F
  0.7770077789953627  0.8868247648852255  0.2839365898547583   T   T   T
  0.6025067872993207  0.4527870902474169  0.4675195901326715   T   T   T
  0.6263364837997325  0.4333737406022537  0.4168549466430588   T   T   T
  0.0000009999999975  0.9999990000000025  0.0036169999999984   F   F   F
  0.9990506261620175  0.0009562047291529  0.3285711285942293   T   T   T
  0.2230191235896081  0.1122042893326782  0.2244079716260018   T   T   T
  0.1111190000000022  0.2222349999999977  0.1086779999999976   F   F   F
  0.3333209999999980  0.0000089999999986  0.0036309999999986   F   F   F
  0.3318805585319103  0.0023260140415987  0.3287263120832516   T   T   T
  0.5600972478330591  0.1217255348009662  0.2232722083309055   T   T   T
  0.4444179999999989  0.2222069999999974  0.1086639999999974   F   F   F
  0.6666870000000031  0.0000050000000016  0.0036289999999966   F   F   F
  0.6735308565183128  0.0046062033374051  0.3291401903254836   T   T   T
  0.8880062919096486  0.1112721732267174  0.2253522588056097   T   T   T
  0.7777910000000006  0.2222089999999994  0.1086650000000020   F   F   F
  0.9999949999999984  0.3333140000000014  0.0036309999999986   F   F   F
  0.9921440358485375  0.3263558781431994  0.3287987193613299   T   T   T
  0.2193558376447281  0.4419512667626501  0.2233569381551581   T   T   T
  0.1111319999999978  0.5555659999999989  0.1086510000000018   F   F   F
  0.3333230000000000  0.3333149999999989  0.0036320000000032   F   F   F
  0.3325558648043851  0.3321532596793299  0.3263850737748061   T   T   T
  0.5585686950062744  0.4421137015398426  0.2247962421964269   T   T   T
  0.4444370000000006  0.5555659999999989  0.1086499999999972   F   F   F
  0.6666659999999993  0.3333360000000027  0.0036389999999997   F   F   F
  0.6656587376471779  0.3367179261125811  0.3309428978678445   T   T   T
  0.8802253290401653  0.4405265051169013  0.2227979994858399   T   T   T
  0.7777900000000031  0.5555809999999965  0.1086630000000000   F   F   F
  0.9999919999999989  0.6666809999999970  0.0036289999999966   F   F   F
  0.0006677839781180  0.6678062035173065  0.3283483264890031   T   T   T
  0.2195321135745389  0.7812520953255294  0.2239409192094160   T   T   T
  0.1111190000000022  0.8888820000000024  0.1086779999999976   F   F   F
  0.3333349999999982  0.6666650000000018  0.0036240000000021   F   F   F
  0.3302774318993462  0.6703989008716967  0.3234127002151497   T   T   T
  0.5595266964792838  0.7815354936395474  0.2236809642833345   T   T   T
  0.4444340000000011  0.8888699999999972  0.1086519999999993   F   F   F
  0.6666859999999986  0.6666790000000020  0.0036320000000032   F   F   F
  0.6682123586293667  0.6673378385484759  0.3255293177158319   T   T   T
  0.8886837278149131  0.7783489910439332  0.2249755218084610   T   T   T
  0.7777639999999977  0.8888800000000003  0.1086779999999976   F   F   F
  0.3486391801185726  0.6028091994452213  0.4568689795124828   T   T   T
 Fig. S3(c)4
CONTCAR.xsd                             
   1.00000000000000     
     7.9579940000000002   -4.5945499999999999    0.0000000000000000
     0.0000000000000000    9.1890999999999998    0.0000000000000000
     0.0000000000000000    0.0000000000000000   22.5028989999999993
   C    O    Mo   Pt
    28     1    36     1
Selective dynamics
Direct
  0.0000000000000000  0.9999990000000025  0.1667089999999973   F   F   F
  0.2221710000000030  0.1110869999999977  0.0495050000000035   F   F   F
  0.1114615298349051  0.2201521518757819  0.2843180489779471   T   T   T
  0.3333450000000013  0.9999880000000019  0.1667109999999994   F   F   F
  0.5555549999999982  0.1111099999999965  0.0494899999999987   F   F   F
  0.4428230907137318  0.2222864203727279  0.2847719940006587   T   T   T
  0.6666430000000005  0.9999880000000019  0.1667109999999994   F   F   F
  0.8889149999999972  0.1110789999999966  0.0495060000000009   F   F   F
  0.7782005207649129  0.2217819701103690  0.2818742875846880   T   T   T
  0.0000130000000027  0.3333569999999995  0.1667119999999969   F   F   F
  0.2222480000000004  0.4444810000000032  0.0494860000000017   F   F   F
  0.1106450120530827  0.5572468971679967  0.2844991274985164   T   T   T
  0.3333470000000034  0.3333560000000020  0.1667119999999969   F   F   F
  0.5555549999999982  0.4444450000000018  0.0494879999999966   F   F   F
  0.4449345381378584  0.5550683642218096  0.2803885270119070   T   T   T
  0.6666669999999968  0.3333330000000032  0.1666979999999967   F   F   F
  0.8888880000000015  0.4444519999999983  0.0494899999999987   F   F   F
  0.7776787247132624  0.5571275094806405  0.2847745137683146   T   T   T
  0.0000110000000006  0.6666540000000012  0.1667109999999994   F   F   F
  0.2222360000000023  0.7777600000000007  0.0494860000000017   F   F   F
  0.1095192430969121  0.8904957081331408  0.2849602514499092   T   T   T
  0.3333340000000007  0.6666680000000014  0.1667100000000019   F   F   F
  0.5555220000000034  0.7777590000000032  0.0494849999999971   F   F   F
  0.4427873701543775  0.8894367807007424  0.2844911061688287   T   T   T
  0.6666439999999980  0.6666549999999987  0.1667109999999994   F   F   F
  0.8889149999999972  0.7778279999999995  0.0495050000000035   F   F   F
  0.7798818630248889  0.8885868295784207  0.2843080099671358   T   T   T
  0.6820724577608969  0.3180299758193849  0.4213598325500840   T   T   T
  0.6878540390649500  0.3123602705650643  0.4731327788041607   T   T   T
  0.0000009999999975  0.9999990000000025  0.0036169999999984   F   F   F
  0.9989667963621298  0.0010857360493345  0.3314126523199641   T   T   T
  0.2211380299041121  0.1084354009965941  0.2246369641531947   T   T   T
  0.1111190000000022  0.2222349999999977  0.1086779999999976   F   F   F
  0.3333209999999980  0.0000089999999986  0.0036309999999986   F   F   F
  0.3326374901579697  0.0011206250536408  0.3302119413142002   T   T   T
  0.5520489625738618  0.1095707378135488  0.2255993035884069   T   T   T
  0.4444179999999989  0.2222069999999974  0.1086639999999974   F   F   F
  0.6666870000000031  0.0000050000000016  0.0036289999999966   F   F   F
  0.6687338247361234  0.0024815227358007  0.3286515707195855   T   T   T
  0.8907295194804687  0.1093308614066294  0.2245651354752457   T   T   T
  0.7777910000000006  0.2222089999999994  0.1086650000000020   F   F   F
  0.9999949999999984  0.3333140000000014  0.0036309999999986   F   F   F
 -0.0024708679184236  0.3312611908777822  0.3286489156942193   T   T   T
  0.2195471851150039  0.4430146558826924  0.2249084550987261   T   T   T
  0.1111319999999978  0.5555659999999989  0.1086510000000018   F   F   F
  0.3333230000000000  0.3333149999999989  0.0036320000000032   F   F   F
  0.3349218085782044  0.3390165035638368  0.3303058640167347   T   T   T
  0.5571474704965543  0.4428001688095265  0.2254460304996090   T   T   T
  0.4444370000000006  0.5555659999999989  0.1086499999999972   F   F   F
  0.6666659999999993  0.3333360000000027  0.0036389999999997   F   F   F
  0.6687404387456229  0.3311974446590724  0.3317130649276819   T   T   T
  0.8904273928905402  0.4479495309140301  0.2256310731759165   T   T   T
  0.7777900000000031  0.5555809999999965  0.1086630000000000   F   F   F
  0.9999919999999989  0.6666809999999970  0.0036289999999966   F   F   F
 -0.0011218451532331  0.6673604572595705  0.3301854919432889   T   T   T
  0.2189968036144505  0.7810530640134037  0.2256566085403373   T   T   T
  0.1111190000000022  0.8888820000000024  0.1086779999999976   F   F   F
  0.3333349999999982  0.6666650000000018  0.0036240000000021   F   F   F
  0.3357157551480826  0.6643357444301810  0.3288194833052495   T   T   T
  0.5569708629242781  0.7804639345513639  0.2248973833388609   T   T   T
  0.4444340000000011  0.8888699999999972  0.1086519999999993   F   F   F
  0.6666859999999986  0.6666790000000020  0.0036320000000032   F   F   F
  0.6610284252587176  0.6651046532018225  0.3302775110254642   T   T   T
  0.8916123396879754  0.7789344511422924  0.2246300198628888   T   T   T
  0.7777639999999977  0.8888800000000003  0.1086779999999976   F   F   F
  0.4398066854251925  0.5603998088377997  0.4174181863120784   T   T   T
 Fig. S3(c)5
CONTCAR.xsd                             
   1.00000000000000     
     7.9579940000000002   -4.5945499999999999    0.0000000000000000
     0.0000000000000000    9.1890999999999998    0.0000000000000000
     0.0000000000000000    0.0000000000000000   22.5028989999999993
   C    O    Mo   Pt
    28     1    36     1
Selective dynamics
Direct
  0.0000000000000000  0.9999990000000025  0.1667089999999973   F   F   F
  0.2221710000000030  0.1110869999999977  0.0495050000000035   F   F   F
  0.1119384125678627  0.2219963870262082  0.2843972246984238   T   T   T
  0.3333450000000013  0.9999880000000019  0.1667109999999994   F   F   F
  0.5555549999999982  0.1111099999999965  0.0494899999999987   F   F   F
  0.4430016694869117  0.2220299474993086  0.2844411267887113   T   T   T
  0.6666430000000005  0.9999880000000019  0.1667109999999994   F   F   F
  0.8889149999999972  0.1110789999999966  0.0495060000000009   F   F   F
  0.7776904011856511  0.2222854127634542  0.2823122924797787   T   T   T
  0.0000130000000027  0.3333569999999995  0.1667119999999969   F   F   F
  0.2222480000000004  0.4444810000000032  0.0494860000000017   F   F   F
  0.1118147540383764  0.5569268941655890  0.2843233176303606   T   T   T
  0.3333470000000034  0.3333560000000020  0.1667119999999969   F   F   F
  0.5555549999999982  0.4444450000000018  0.0494879999999966   F   F   F
  0.4441945910196571  0.5556472237205299  0.2805872479133146   T   T   T
  0.6666669999999968  0.3333330000000032  0.1666979999999967   F   F   F
  0.8888880000000015  0.4444519999999983  0.0494899999999987   F   F   F
  0.7778710427682842  0.5569559829088648  0.2844929230022374   T   T   T
  0.0000110000000006  0.6666540000000012  0.1667109999999994   F   F   F
  0.2222360000000023  0.7777600000000007  0.0494860000000017   F   F   F
  0.1108420305147279  0.8890088007313318  0.2854996555075023   T   T   T
  0.3333340000000007  0.6666680000000014  0.1667100000000019   F   F   F
  0.5555220000000034  0.7777590000000032  0.0494849999999971   F   F   F
  0.4430061204709803  0.8881148995621126  0.2843368119824524   T   T   T
  0.6666439999999980  0.6666549999999987  0.1667109999999994   F   F   F
  0.8889149999999972  0.7778279999999995  0.0495050000000035   F   F   F
  0.7778889028804351  0.8879156516675293  0.2844697131872631   T   T   T
  0.4575616420121662  0.5677286666428351  0.6089243445154359   T   T   T
  0.4029483306646400  0.5731634075110631  0.5638135218698648   T   T   T
  0.0000009999999975  0.9999990000000025  0.0036169999999984   F   F   F
  0.9990313899816247  0.0009524915138999  0.3305772347177852   T   T   T
  0.2200381226077630  0.1069834472927346  0.2253041663438188   T   T   T
  0.1111190000000022  0.2222349999999977  0.1086779999999976   F   F   F
  0.3333209999999980  0.0000089999999986  0.0036309999999986   F   F   F
  0.3346308874034781  0.0008501202690053  0.3305403975195473   T   T   T
  0.5521529032850954  0.1096353179191987  0.2253917461392778   T   T   T
  0.4444179999999989  0.2222069999999974  0.1086639999999974   F   F   F
  0.6666870000000031  0.0000050000000016  0.0036289999999966   F   F   F
  0.6676402234911100  0.0025750737540356  0.3289942830220772   T   T   T
  0.8904383927516754  0.1094109513177522  0.2253806439578495   T   T   T
  0.7777910000000006  0.2222089999999994  0.1086650000000020   F   F   F
  0.9999949999999984  0.3333140000000014  0.0036309999999986   F   F   F
  0.9973870652275425  0.3322839569634905  0.3289823308764244   T   T   T
  0.2206501903965590  0.4437280233604970  0.2240841363304680   T   T   T
  0.1111319999999978  0.5555659999999989  0.1086510000000018   F   F   F
  0.3333230000000000  0.3333149999999989  0.0036320000000032   F   F   F
  0.3358302792536542  0.3388910844087005  0.3303220572221884   T   T   T
  0.5562041232792706  0.4437880622898177  0.2241479844579647   T   T   T
  0.4444370000000006  0.5555659999999989  0.1086499999999972   F   F   F
  0.6666659999999993  0.3333360000000027  0.0036389999999997   F   F   F
  0.6677540381977328  0.3321256269183525  0.3290243814679288   T   T   T
  0.8903002460367125  0.4478532707622289  0.2253853769921898   T   T   T
  0.7777900000000031  0.5555809999999965  0.1086630000000000   F   F   F
  0.9999919999999989  0.6666809999999970  0.0036289999999966   F   F   F
  0.9990905985119870  0.6652482084734733  0.3305594705595463   T   T   T
  0.2198430815041843  0.7800826689844319  0.2252576180625276   T   T   T
  0.1111190000000022  0.8888820000000024  0.1086779999999976   F   F   F
  0.3333349999999982  0.6666650000000018  0.0036240000000021   F   F   F
  0.3355488436745372  0.6643467201509231  0.3302299554132806   T   T   T
  0.5562610467394039  0.7793125353073217  0.2241112839846156   T   T   T
  0.4444340000000011  0.8888699999999972  0.1086519999999993   F   F   F
  0.6666859999999986  0.6666790000000020  0.0036320000000032   F   F   F
  0.6607443994491969  0.6639245881747119  0.3303693266223691   T   T   T
  0.8928832892223305  0.7798748850469333  0.2253221028466471   T   T   T
  0.7777639999999977  0.8888800000000003  0.1086779999999976   F   F   F
  0.4434868196501803  0.5559935689639564  0.4178520696538368   T   T   T
 Fig. S3(c)6
CONTCAR.xsd                             
   1.00000000000000     
     7.9579940000000002   -4.5945499999999999    0.0000000000000000
     0.0000000000000000    9.1890999999999998    0.0000000000000000
     0.0000000000000000    0.0000000000000000   22.5028989999999993
   C    O    Mo   Pt
    28     1    36     1
Selective dynamics
Direct
  0.0000000000000000  0.9999990000000025  0.1667089999999973   F   F   F
  0.2221710000000030  0.1110869999999977  0.0495050000000035   F   F   F
  0.1096994525698894  0.2207596613100098  0.2842037240360255   T   T   T
  0.3333450000000013  0.9999880000000019  0.1667109999999994   F   F   F
  0.5555549999999982  0.1111099999999965  0.0494899999999987   F   F   F
  0.4447049729886642  0.2207647164227445  0.2839649643539114   T   T   T
  0.6666430000000005  0.9999880000000019  0.1667109999999994   F   F   F
  0.8889149999999972  0.1110789999999966  0.0495060000000009   F   F   F
  0.7779489580790034  0.2224595938631082  0.2831565946875025   T   T   T
  0.0000130000000027  0.3333569999999995  0.1667119999999969   F   F   F
  0.2222480000000004  0.4444810000000032  0.0494860000000017   F   F   F
  0.1125928374807821  0.5556433229349664  0.2843192123675222   T   T   T
  0.3333470000000034  0.3333560000000020  0.1667119999999969   F   F   F
  0.5555549999999982  0.4444450000000018  0.0494879999999966   F   F   F
  0.4466870678651704  0.5597329845371788  0.2810547324399703   T   T   T
  0.6666669999999968  0.3333330000000032  0.1666979999999967   F   F   F
  0.8888880000000015  0.4444519999999983  0.0494899999999987   F   F   F
  0.7767438839758989  0.5555956864162449  0.2840494237687324   T   T   T
  0.0000110000000006  0.6666540000000012  0.1667109999999994   F   F   F
  0.2222360000000023  0.7777600000000007  0.0494860000000017   F   F   F
  0.1120341158592797  0.8903515234534458  0.2847268322211570   T   T   T
  0.3333340000000007  0.6666680000000014  0.1667100000000019   F   F   F
  0.5555220000000034  0.7777590000000032  0.0494849999999971   F   F   F
  0.4438051390244665  0.8870519055846621  0.2847610078204201   T   T   T
  0.6666439999999980  0.6666549999999987  0.1667109999999994   F   F   F
  0.8889149999999972  0.7778279999999995  0.0495050000000035   F   F   F
  0.7768284703799364  0.8871791570527312  0.2847211994695286   T   T   T
  0.5135648736426977  0.7005897599035354  0.4882346289299189   T   T   T
  0.5564964238039195  0.7956266669585351  0.5274076380021386   T   T   T
  0.0000009999999975  0.9999990000000025  0.0036169999999984   F   F   F
  0.9977571980763236 -0.0007608965836921  0.3300173766478361   T   T   T
  0.2194547729274526  0.1056753532129503  0.2250047118435373   T   T   T
  0.1111190000000022  0.2222349999999977  0.1086779999999976   F   F   F
  0.3333209999999980  0.0000089999999986  0.0036309999999986   F   F   F
  0.3352338103973838 -0.0004916117731860  0.3300344430472205   T   T   T
  0.5542957516885071  0.1089755456058924  0.2251527503534738   T   T   T
  0.4444179999999989  0.2222069999999974  0.1086639999999974   F   F   F
  0.6666870000000031  0.0000050000000016  0.0036289999999966   F   F   F
  0.6676860826523184  0.0018601351001251  0.3295040569861791   T   T   T
  0.8882257952812717  0.1090517761459393  0.2251803520021919   T   T   T
  0.7777910000000006  0.2222089999999994  0.1086650000000020   F   F   F
  0.9999949999999984  0.3333140000000014  0.0036309999999986   F   F   F
  0.9986492716995319  0.3323109203396919  0.3295423097945820   T   T   T
  0.2217637158261764  0.4435715006594592  0.2245476600405956   T   T   T
  0.1111319999999978  0.5555659999999989  0.1086510000000018   F   F   F
  0.3333230000000000  0.3333149999999989  0.0036320000000032   F   F   F
  0.3379152854967266  0.3415517830158389  0.3277283291754571   T   T   T
  0.5552637992644274  0.4437035547793099  0.2244085606446987   T   T   T
  0.4444370000000006  0.5555659999999989  0.1086499999999972   F   F   F
  0.6666659999999993  0.3333360000000027  0.0036389999999997   F   F   F
  0.6671138745486682  0.3325019973578661  0.3294618122543302   T   T   T
  0.8901954479686749  0.4466312334222615  0.2251983818294236   T   T   T
  0.7777900000000031  0.5555809999999965  0.1086630000000000   F   F   F
  0.9999919999999989  0.6666809999999970  0.0036289999999966   F   F   F
 -0.0000213113168377  0.6666484313647892  0.3294161866175795   T   T   T
  0.2221029385421742  0.7788857670953261  0.2251440045055788   T   T   T
  0.1111190000000022  0.8888820000000024  0.1086779999999976   F   F   F
  0.3333349999999982  0.6666650000000018  0.0036240000000021   F   F   F
  0.3332842460690200  0.6629762282183527  0.3312904706792977   T   T   T
  0.5574313307061048  0.7815177664146449  0.2242353842382457   T   T   T
  0.4444340000000011  0.8888699999999972  0.1086519999999993   F   F   F
  0.6666859999999986  0.6666790000000020  0.0036320000000032   F   F   F
  0.6636640445338472  0.6629518917994739  0.3312052426167220   T   T   T
  0.8905663313986426  0.7791853439476729  0.2250826899542394   T   T   T
  0.7777639999999977  0.8888800000000003  0.1086779999999976   F   F   F
  0.4424444042590152  0.5502027245609824  0.4226069705789758   T   T   T
 Fig. S3(c)7
CONTCAR.xsd                             
   1.00000000000000     
     7.9579940000000002   -4.5945499999999999    0.0000000000000000
     0.0000000000000000    9.1890999999999998    0.0000000000000000
     0.0000000000000000    0.0000000000000000   22.5028989999999993
   C    O    Mo   Pt
    28     1    36     1
Selective dynamics
Direct
  0.0000000000000000  0.9999990000000025  0.1667089999999973   F   F   F
  0.2221710000000030  0.1110869999999977  0.0495050000000035   F   F   F
  0.1123704387449077  0.2231763406106389  0.2841956213198441   T   T   T
  0.3333450000000013  0.9999880000000019  0.1667109999999994   F   F   F
  0.5555549999999982  0.1111099999999965  0.0494899999999987   F   F   F
  0.4436087757836953  0.2228509807290543  0.2846483045159433   T   T   T
  0.6666430000000005  0.9999880000000019  0.1667109999999994   F   F   F
  0.8889149999999972  0.1110789999999966  0.0495060000000009   F   F   F
  0.7779613835741886  0.2219176515327556  0.2832102558427196   T   T   T
  0.0000130000000027  0.3333569999999995  0.1667119999999969   F   F   F
  0.2222480000000004  0.4444810000000032  0.0494860000000017   F   F   F
  0.1096747460840054  0.5553313744843518  0.2842320012615067   T   T   T
  0.3333470000000034  0.3333560000000020  0.1667119999999969   F   F   F
  0.5555549999999982  0.4444450000000018  0.0494879999999966   F   F   F
  0.4465296121923600  0.5532456972031377  0.2810249442398509   T   T   T
  0.6666669999999968  0.3333330000000032  0.1666979999999967   F   F   F
  0.8888880000000015  0.4444519999999983  0.0494899999999987   F   F   F
  0.7768342690212459  0.5560482059863643  0.2846970977466672   T   T   T
  0.0000110000000006  0.6666540000000012  0.1667109999999994   F   F   F
  0.2222360000000023  0.7777600000000007  0.0494860000000017   F   F   F
  0.1120194839938696  0.8879063859793607  0.2847428609415654   T   T   T
  0.3333340000000007  0.6666680000000014  0.1667100000000019   F   F   F
  0.5555220000000034  0.7777590000000032  0.0494849999999971   F   F   F
  0.4444612534149301  0.8900460960899863  0.2841280330963946   T   T   T
  0.6666439999999980  0.6666549999999987  0.1667109999999994   F   F   F
  0.8889149999999972  0.7778279999999995  0.0495050000000035   F   F   F
  0.7765873189088974  0.8873453103914554  0.2841763710840137   T   T   T
  0.5151755549092067  0.4798921238118667  0.4883952957740482   T   T   T
  0.5611332611901257  0.4314463924300943  0.5277980527544538   T   T   T
  0.0000009999999975  0.9999990000000025  0.0036169999999984   F   F   F
  0.0000448406439450 -0.0003187380496198  0.3294491183997308   T   T   T
  0.2220259781517952  0.1093875200569844  0.2251107572802906   T   T   T
  0.1111190000000022  0.2222349999999977  0.1086779999999976   F   F   F
  0.3333209999999980  0.0000089999999986  0.0036309999999986   F   F   F
  0.3351261366952988  0.0020283050197330  0.3300234069716670   T   T   T
  0.5542099943649218  0.1114269335486117  0.2251572795934725   T   T   T
  0.4444179999999989  0.2222069999999974  0.1086639999999974   F   F   F
  0.6666870000000031  0.0000050000000016  0.0036289999999966   F   F   F
  0.6670591646686977  0.0009470886654417  0.3294889441610833   T   T   T
  0.8899383198380821  0.1100038599025902  0.2252470904569685   T   T   T
  0.7777910000000006  0.2222089999999994  0.1086650000000020   F   F   F
  0.9999949999999984  0.3333140000000014  0.0036309999999986   F   F   F
 -0.0011973773339043  0.3327262382320986  0.3295427204165934   T   T   T
  0.2216077852699202  0.4444584418655606  0.2245127985917200   T   T   T
  0.1111319999999978  0.5555659999999989  0.1086510000000018   F   F   F
  0.3333230000000000  0.3333149999999989  0.0036320000000032   F   F   F
  0.3330391820117448  0.3362317018495586  0.3311798673653853   T   T   T
  0.5573621064700367  0.4424992928233484  0.2242388490852458   T   T   T
  0.4444370000000006  0.5555659999999989  0.1086499999999972   F   F   F
  0.6666659999999993  0.3333360000000027  0.0036389999999997   F   F   F
  0.6674345097960458  0.3320484898608275  0.3295055992970007   T   T   T
  0.8883732402679718  0.4456792782892285  0.2251572781778578   T   T   T
  0.7777900000000031  0.5555809999999965  0.1086630000000000   F   F   F
  0.9999919999999989  0.6666809999999970  0.0036289999999966   F   F   F
 -0.0022928673288815  0.6648112021165161  0.3300321115289387   T   T   T
  0.2194530456527723  0.7800641887477086  0.2249782861772111   T   T   T
  0.1111190000000022  0.8888820000000024  0.1086779999999976   F   F   F
  0.3333349999999982  0.6666650000000018  0.0036240000000021   F   F   F
  0.3377336031960865  0.6622879535626162  0.3279800289846087   T   T   T
  0.5553784399109409  0.7781765193783268  0.2245083206527316   T   T   T
  0.4444340000000011  0.8888699999999972  0.1086519999999993   F   F   F
  0.6666859999999986  0.6666790000000020  0.0036320000000032   F   F   F
  0.6634649523964318  0.6666567398964346  0.3311994138099967   T   T   T
  0.8904418123016048  0.7777818646974344  0.2251172372406096   T   T   T
  0.7777639999999977  0.8888800000000003  0.1086779999999976   F   F   F
  0.4419107634413879  0.5567006941977813  0.4226934805916372   T   T   T
 Fig. S3(c)8
CONTCAR.xsd                             
   1.00000000000000     
     7.9579940000000002   -4.5945499999999999    0.0000000000000000
     0.0000000000000000    9.1890999999999998    0.0000000000000000
     0.0000000000000000    0.0000000000000000   22.5028989999999993
   C    O    Mo   Pt
    28     1    36     1
Selective dynamics
Direct
  0.0000000000000000  0.9999990000000025  0.1667089999999973   F   F   F
  0.2221710000000030  0.1110869999999977  0.0495050000000035   F   F   F
  0.1129307656272703  0.2218709132200702  0.2846545173145466   T   T   T
  0.3333450000000013  0.9999880000000019  0.1667109999999994   F   F   F
  0.5555549999999982  0.1111099999999965  0.0494899999999987   F   F   F
  0.4436717918599726  0.2235638314232492  0.2836011755516326   T   T   T
  0.6666430000000005  0.9999880000000019  0.1667109999999994   F   F   F
  0.8889149999999972  0.1110789999999966  0.0495060000000009   F   F   F
  0.7773129889389279  0.2222472684088445  0.2823700774234428   T   T   T
  0.0000130000000027  0.3333569999999995  0.1667119999999969   F   F   F
  0.2222480000000004  0.4444810000000032  0.0494860000000017   F   F   F
  0.1130934716431903  0.5579324387790864  0.2847085274565079   T   T   T
  0.3333470000000034  0.3333560000000020  0.1667119999999969   F   F   F
  0.5555549999999982  0.4444450000000018  0.0494879999999966   F   F   F
  0.4469977169428550  0.5568365095954699  0.2805802225881642   T   T   T
  0.6666669999999968  0.3333330000000032  0.1666979999999967   F   F   F
  0.8888880000000015  0.4444519999999983  0.0494899999999987   F   F   F
  0.7761187007692597  0.5577581517324952  0.2838511081778425   T   T   T
  0.0000110000000006  0.6666540000000012  0.1667109999999994   F   F   F
  0.2222360000000023  0.7777600000000007  0.0494860000000017   F   F   F
  0.1101209153029814  0.8884701052768736  0.2864034820423875   T   T   T
  0.3333340000000007  0.6666680000000014  0.1667100000000019   F   F   F
  0.5555220000000034  0.7777590000000032  0.0494849999999971   F   F   F
  0.4433185696326628  0.8869515096678374  0.2842281850371825   T   T   T
  0.6666439999999980  0.6666549999999987  0.1667109999999994   F   F   F
  0.8889149999999972  0.7778279999999995  0.0495050000000035   F   F   F
  0.7763735196147060  0.8849687477800217  0.2838972141413611   T   T   T
  0.3614001675498872  0.0223019960151984  0.4218692147859276   T   T   T
  0.3742407613824810  0.0327085424796698  0.4735680814956819   T   T   T
  0.0000009999999975  0.9999990000000025  0.0036169999999984   F   F   F
  0.9958558567776902 -0.0001918901376410  0.3301131672073560   T   T   T
  0.2196421868279817  0.1064109806665263  0.2262797818306586   T   T   T
  0.1111190000000022  0.2222349999999977  0.1086779999999976   F   F   F
  0.3333209999999980  0.0000089999999986  0.0036309999999986   F   F   F
  0.3369136821231502  0.0029466154902303  0.3321886554618989   T   T   T
  0.5521684277752015  0.1091306532720693  0.2256027955297120   T   T   T
  0.4444179999999989  0.2222069999999974  0.1086639999999974   F   F   F
  0.6666870000000031  0.0000050000000016  0.0036289999999966   F   F   F
  0.6688429374235759  0.0018776035453361  0.3285607244118109   T   T   T
  0.8897712972007000  0.1085932970378202  0.2256849827395289   T   T   T
  0.7777910000000006  0.2222089999999994  0.1086650000000020   F   F   F
  0.9999949999999984  0.3333140000000014  0.0036309999999986   F   F   F
  0.9982320757264710  0.3324880548187196  0.3284003259605639   T   T   T
  0.2224666584394236  0.4445622488498154  0.2243256312682795   T   T   T
  0.1111319999999978  0.5555659999999989  0.1086510000000018   F   F   F
  0.3333230000000000  0.3333149999999989  0.0036320000000032   F   F   F
  0.3376066082420120  0.3404452785475930  0.3298952744196403   T   T   T
  0.5558521387806797  0.4445150081733967  0.2233250747430968   T   T   T
  0.4444370000000006  0.5555659999999989  0.1086499999999972   F   F   F
  0.6666659999999993  0.3333360000000027  0.0036389999999997   F   F   F
  0.6683740147800903  0.3336015560311015  0.3286492437715582   T   T   T
  0.8900394321005630  0.4482943806110373  0.2256444372761807   T   T   T
  0.7777900000000031  0.5555809999999965  0.1086630000000000   F   F   F
  0.9999919999999989  0.6666809999999970  0.0036289999999966   F   F   F
  0.9955214595003293  0.6626000787825819  0.3300630232511529   T   T   T
  0.2201606993251836  0.7804308135866367  0.2265641507570537   T   T   T
  0.1111190000000022  0.8888820000000024  0.1086779999999976   F   F   F
  0.3333349999999982  0.6666650000000018  0.0036240000000021   F   F   F
  0.3374482505330647  0.6632697606923154  0.3299570876454528   T   T   T
  0.5556936547328114  0.7784133215125316  0.2235715294752810   T   T   T
  0.4444340000000011  0.8888699999999972  0.1086519999999993   F   F   F
  0.6666859999999986  0.6666790000000020  0.0036320000000032   F   F   F
  0.6609064661667644  0.6636838794796361  0.3315564075680508   T   T   T
  0.8944193425718414  0.7802186230160749  0.2251759877191529   T   T   T
  0.7777639999999977  0.8888800000000003  0.1086779999999976   F   F   F
  0.4452606872690670  0.5555391810760083  0.4184599189719410   T   T   T
 Fig. S3(d)1
CONTCAR.xsd                              
   1.00000000000000     
     9.1891350000000003    0.0000000000000000    0.0000000000000000
     0.0000000000000000    9.1891350000000003    0.0000000000000000
     0.0000000000000000    0.0000000000000000   21.4976999999999983
   C    O    Mo   Pt
    37     1    36     1
Selective dynamics
Direct
  0.0000009999999975  0.9999970000000005  0.9932340000000011   F   F   F
  0.0008405874293542  0.0006837492672909  0.2043899580139609   T   T   T
  0.1666659999999993  0.1666639999999973  0.0988839999999982   F   F   F
  0.1637751749482469  0.1639609676740785  0.3139208572410063   T   T   T
  0.3333319999999986  0.9999979999999979  0.9932340000000011   F   F   F
  0.3343196869417424 -0.0024832626900503  0.2044554306813519   T   T   T
  0.5000000000000000  0.1666650000000018  0.0988830000000007   F   F   F
  0.4960596941101926  0.1662191087285278  0.3118224997541122   T   T   T
  0.6666669999999968  0.9999979999999979  0.9932340000000011   F   F   F
  0.6647645841765442 -0.0002266934095128  0.2036230721284486   T   T   T
  0.8333340000000007  0.1666659999999993  0.0988820000000032   F   F   F
  0.8377627714651623  0.1642448953001826  0.3140129117081342   T   T   T
  0.0000009999999975  0.3333340000000007  0.9932340000000011   F   F   F
  0.9974620273907554  0.3343685670497306  0.2044014329981513   T   T   T
  0.1666669999999968  0.4999970000000005  0.0988839999999982   F   F   F
  0.1660044568560189  0.4964613591495186  0.3119238093230031   T   T   T
  0.3333330000000032  0.3333349999999982  0.9932340000000011   F   F   F
  0.3348494657925291  0.3348256557400947  0.2035664795183240   T   T   T
  0.5000000000000000  0.4999970000000005  0.0988830000000007   F   F   F
  0.4937305558991764  0.4949638471811980  0.3030524469024276   T   T   T
  0.6666650000000018  0.3333340000000007  0.9932340000000011   F   F   F
  0.6666821606452318  0.3331924588095831  0.2040435355876086   T   T   T
  0.8333330000000032  0.4999949999999984  0.0988850000000028   F   F   F
  0.8325719519981346  0.4997724653468277  0.3094381513218395   T   T   T
  0.0000009999999975  0.6666689999999988  0.9932319999999990   F   F   F
  0.9996515895933178  0.6645532448212341  0.2036325020998154   T   T   T
  0.1666680000000014  0.8333390000000023  0.0988820000000032   F   F   F
  0.1638311173221011  0.8381327881490047  0.3140058363957651   T   T   T
  0.3333319999999986  0.6666669999999968  0.9932330000000036   F   F   F
  0.3334671984089136  0.6664475283428078  0.2038431200720464   T   T   T
  0.4999979999999979  0.8333379999999977  0.0988839999999982   F   F   F
  0.4995620940773748  0.8325319455107945  0.3095362055876262   T   T   T
  0.6666669999999968  0.6666669999999968  0.9932319999999990   F   F   F
  0.6672014537388642  0.6672696420589284  0.2027994700025101   T   T   T
  0.8333340000000007  0.8333379999999977  0.0988839999999982   F   F   F
  0.8400739855330274  0.8401435190345293  0.3128843988221007   T   T   T
  0.6725777446527665  0.6726629965232354  0.4081426253597827   T   T   T
  0.7049875315576750  0.7077595747457244  0.4593769661331268   T   T   T
  0.0000009999999975  0.9999990000000025  0.0978589999999997   F   F   F
 -0.0011126996955975  0.0000893865757017  0.2989520807417436   T   T   T
  0.1666669999999968  0.1666680000000014  0.0047629999999970   F   F   F
  0.1703249638787733  0.1702153007036483  0.2047979126837197   T   T   T
  0.3333319999999986  0.0000000000000000  0.0978599999999972   F   F   F
  0.3269501114406752  0.0003400405488375  0.2989624111383416   T   T   T
  0.5000000000000000  0.1666669999999968  0.0047640000000015   F   F   F
  0.4989360573702580  0.1684236905739646  0.2056435551212894   T   T   T
  0.6666669999999968  0.9999990000000025  0.0978589999999997   F   F   F
  0.6634710919127840  0.0109279875879909  0.2980331479157400   T   T   T
  0.8333330000000032  0.1666669999999968  0.0047659999999965   F   F   F
  0.8314349737179068  0.1672994556600779  0.2050456110976065   T   T   T
  0.0000020000000021  0.3333330000000032  0.0978599999999972   F   F   F
  0.0007548474734079  0.3278324232586664  0.2989223131099542   T   T   T
  0.1666669999999968  0.4999990000000025  0.0047610000000020   F   F   F
  0.1679470108117271  0.4985446515234198  0.2055293753670414   T   T   T
  0.3333330000000032  0.3333330000000032  0.0978589999999997   F   F   F
  0.3225594795246010  0.3231357434244266  0.2992356768480630   T   T   T
  0.5000000000000000  0.4999990000000025  0.0047629999999970   F   F   F
  0.5019783146091877  0.5018287980777222  0.2099610212623789   T   T   T
  0.6666650000000018  0.3333340000000007  0.0978599999999972   F   F   F
  0.6748909641182330  0.3148319032783716  0.2993748210214368   T   T   T
  0.8333330000000032  0.5000000000000000  0.0047590000000000   F   F   F
  0.8224155218960721  0.5070999178100607  0.2089849948362073   T   T   T
  0.0000000000000000  0.6666689999999988  0.0978610000000018   F   F   F
  0.0117307584054092  0.6640940145243686  0.2980604030188049   T   T   T
  0.1666669999999968  0.8333340000000007  0.0047649999999990   F   F   F
  0.1674936107766803  0.8309268710285626  0.2051004106706075   T   T   T
  0.3333330000000032  0.6666669999999968  0.0978599999999972   F   F   F
  0.3155585179677093  0.6747460818109721  0.2990644198205487   T   T   T
  0.5000009999999975  0.8333340000000007  0.0047619999999995   F   F   F
  0.5074387490430990  0.8229773349936038  0.2088089451096153   T   T   T
  0.6666669999999968  0.6666669999999968  0.0978610000000018   F   F   F
  0.6884394976801197  0.6884532024082199  0.3064664074191678   T   T   T
  0.8333330000000032  0.8333330000000032  0.0047610000000020   F   F   F
  0.8318038358890679  0.8316480328309139  0.2064366279144788   T   T   T
  0.5196860004749747  0.5147549856493858  0.3908862342610306   T   T   T
 Fig. S3(d)2
CONTCAR.xsd                              
   1.00000000000000     
     9.1891350000000003    0.0000000000000000    0.0000000000000000
     0.0000000000000000    9.1891350000000003    0.0000000000000000
     0.0000000000000000    0.0000000000000000   21.4976999999999983
   C    O    Mo   Pt
    37     1    36     1
Selective dynamics
Direct
  0.0000009999999975  0.9999970000000005  0.9932340000000011   F   F   F
  0.0009262374179246  0.0004144903602948  0.2040825623108380   T   T   T
  0.1666659999999993  0.1666639999999973  0.0988839999999982   F   F   F
  0.1654833857242342  0.1626451515846263  0.3131350988631393   T   T   T
  0.3333319999999986  0.9999979999999979  0.9932340000000011   F   F   F
  0.3349396489871105  0.0002663043046752  0.2036707639456689   T   T   T
  0.5000000000000000  0.1666650000000018  0.0988830000000007   F   F   F
  0.5038339503595143  0.1666297556145171  0.3111537716985010   T   T   T
  0.6666669999999968  0.9999979999999979  0.9932340000000011   F   F   F
  0.6663090091088687  0.0000496731681456  0.2034954993565338   T   T   T
  0.8333340000000007  0.1666659999999993  0.0988820000000032   F   F   F
  0.8370482874319087  0.1653329276389263  0.3115868265641261   T   T   T
  0.0000009999999975  0.3333340000000007  0.9932340000000011   F   F   F
  0.0008508519870524  0.3343734434781817  0.2036721747511857   T   T   T
  0.1666669999999968  0.4999970000000005  0.0988839999999982   F   F   F
  0.1683452292645200  0.4962128562120386  0.3119582831386005   T   T   T
  0.3333330000000032  0.3333349999999982  0.9932340000000011   F   F   F
  0.3338301715598892  0.3339138059959916  0.2050890555079542   T   T   T
  0.5000000000000000  0.4999970000000005  0.0988830000000007   F   F   F
  0.4982921518545691  0.4990553005700152  0.3035871355720159   T   T   T
  0.6666650000000018  0.3333340000000007  0.9932340000000011   F   F   F
  0.6669035361476080  0.3337080453612115  0.2055260508019439   T   T   T
  0.8333330000000032  0.4999949999999984  0.0988850000000028   F   F   F
  0.8353408944930384  0.5039968231379693  0.3108463516147183   T   T   T
  0.0000009999999975  0.6666689999999988  0.9932319999999990   F   F   F
  0.0010096578417341  0.6658526091949122  0.2034067497450766   T   T   T
  0.1666680000000014  0.8333390000000023  0.0988820000000032   F   F   F
  0.1632674995975933  0.8350198419934783  0.3133589593942118   T   T   T
  0.3333319999999986  0.6666669999999968  0.9932330000000036   F   F   F
  0.3341166924161196  0.6670961826505860  0.2053560636229528   T   T   T
  0.4999979999999979  0.8333379999999977  0.0988839999999982   F   F   F
  0.4959513532192974  0.8336247482546807  0.3117827096596499   T   T   T
  0.6666669999999968  0.6666669999999968  0.9932319999999990   F   F   F
  0.6672465678328651  0.6666815849035926  0.2057969060809297   T   T   T
  0.8333340000000007  0.8333379999999977  0.0988839999999982   F   F   F
  0.8351993082824838  0.8364249518308602  0.3119338062427424   T   T   T
  0.5557352261129003  0.5159097964737795  0.4807972402314319   T   T   T
  0.5845105917831825  0.5239537345425764  0.5334237990053485   T   T   T
  0.0000009999999975  0.9999990000000025  0.0978589999999997   F   F   F
  0.0006649790730497 -0.0009570849308842  0.2987593419702290   T   T   T
  0.1666669999999968  0.1666680000000014  0.0047629999999970   F   F   F
  0.1661595862047342  0.1720375960209842  0.2058104047887581   T   T   T
  0.3333319999999986  0.0000000000000000  0.0978599999999972   F   F   F
  0.3340237876456391 -0.0079515786545941  0.2983471554274718   T   T   T
  0.5000000000000000  0.1666669999999968  0.0047640000000015   F   F   F
  0.4979965692390990  0.1698536079139426  0.2055425903619203   T   T   T
  0.6666669999999968  0.9999990000000025  0.0978589999999997   F   F   F
  0.6632811593143855  0.0076849492327755  0.2980467612523380   T   T   T
  0.8333330000000032  0.1666669999999968  0.0047659999999965   F   F   F
  0.8287205937882274  0.1653142415712514  0.2051496239119195   T   T   T
  0.0000020000000021  0.3333330000000032  0.0978599999999972   F   F   F
  0.0107578781292795  0.3355200210445908  0.2983106758155862   T   T   T
  0.1666669999999968  0.4999990000000025  0.0047610000000020   F   F   F
  0.1696579596772409  0.5031124001985807  0.2060013782243065   T   T   T
  0.3333330000000032  0.3333330000000032  0.0978589999999997   F   F   F
  0.3342869148355573  0.3088995953822223  0.3005948262392410   T   T   T
  0.5000000000000000  0.4999990000000025  0.0047629999999970   F   F   F
  0.4996068052539580  0.4997515582423386  0.2105641463774925   T   T   T
  0.6666650000000018  0.3333340000000007  0.0978599999999972   F   F   F
  0.6936583389559003  0.3347780386440293  0.3011875420629046   T   T   T
  0.8333330000000032  0.5000000000000000  0.0047590000000000   F   F   F
  0.8308255836343675  0.4970832590135757  0.2057899562384194   T   T   T
  0.0000000000000000  0.6666689999999988  0.0978610000000018   F   F   F
 -0.0050578653894774  0.6647001474632319  0.2980317960180015   T   T   T
  0.1666669999999968  0.8333340000000007  0.0047649999999990   F   F   F
  0.1724880304601584  0.8354247990451676  0.2054331037053683   T   T   T
  0.3333330000000032  0.6666669999999968  0.0978599999999972   F   F   F
  0.3094945080875167  0.6674437070184444  0.3008779297036763   T   T   T
  0.5000009999999975  0.8333340000000007  0.0047619999999995   F   F   F
  0.5038897670884446  0.8308324318902200  0.2063740119447248   T   T   T
  0.6666669999999968  0.6666669999999968  0.0978610000000018   F   F   F
  0.6669987723295138  0.6932770018629084  0.3015468154055353   T   T   T
  0.8333330000000032  0.8333330000000032  0.0047610000000020   F   F   F
  0.8362276301214817  0.8282265226010203  0.2049263060596816   T   T   T
  0.5201793420475560  0.5058658098397739  0.3946548082338581   T   T   T
 Fig. S3(d)3
 CONTCAR.xsd                              
   1.00000000000000     
     9.1891350000000003    0.0000000000000000    0.0000000000000000
     0.0000000000000000    9.1891350000000003    0.0000000000000000
     0.0000000000000000    0.0000000000000000   21.4976999999999983
   C    O    Mo   Pt
    37     1    36     1
Selective dynamics
Direct
  0.0000009999999975  0.9999970000000005  0.9932340000000011   F   F   F
  0.0013906719154885  0.0007931277995503  0.2041154639184782   T   T   T
  0.1666659999999993  0.1666639999999973  0.0988839999999982   F   F   F
  0.1649906584705897  0.1635214408959505  0.3154341868518438   T   T   T
  0.3333319999999986  0.9999979999999979  0.9932340000000011   F   F   F
  0.3342138203092079 -0.0010736384267525  0.2043630458940625   T   T   T
  0.5000000000000000  0.1666650000000018  0.0988830000000007   F   F   F
  0.4970540398844337  0.1665045143175449  0.3120219272021671   T   T   T
  0.6666669999999968  0.9999979999999979  0.9932340000000011   F   F   F
  0.6634094999453282  0.0000565771383421  0.2033852114018873   T   T   T
  0.8333340000000007  0.1666659999999993  0.0988820000000032   F   F   F
  0.8377459970728045  0.1649181204364266  0.3130529581885275   T   T   T
  0.0000009999999975  0.3333340000000007  0.9932340000000011   F   F   F
  0.9980817208700150  0.3351103410271434  0.2041268331897460   T   T   T
  0.1666669999999968  0.4999970000000005  0.0988839999999982   F   F   F
  0.1642985636229369  0.4975756406931717  0.3134647496856254   T   T   T
  0.3333330000000032  0.3333349999999982  0.9932340000000011   F   F   F
  0.3328285533350119  0.3334309970275091  0.2047762668440201   T   T   T
  0.5000000000000000  0.4999970000000005  0.0988830000000007   F   F   F
  0.4997387679226465  0.4996227496112346  0.3019278587279532   T   T   T
  0.6666650000000018  0.3333340000000007  0.9932340000000011   F   F   F
  0.6670047169125041  0.3320426138706177  0.2044547677146176   T   T   T
  0.8333330000000032  0.4999949999999984  0.0988850000000028   F   F   F
  0.8305471290004330  0.5004051753011425  0.3082283729599560   T   T   T
  0.0000009999999975  0.6666689999999988  0.9932319999999990   F   F   F
  0.9992856496367342  0.6640254896662040  0.2037059986518384   T   T   T
  0.1666680000000014  0.8333390000000023  0.0988820000000032   F   F   F
  0.1661185233664892  0.8368818715987218  0.3139735435152350   T   T   T
  0.3333319999999986  0.6666669999999968  0.9932330000000036   F   F   F
  0.3321023872349705  0.6665309223943910  0.2045498590871205   T   T   T
  0.4999979999999979  0.8333379999999977  0.0988839999999982   F   F   F
  0.4999666255035973  0.8321853542221873  0.3094118520380984   T   T   T
  0.6666669999999968  0.6666669999999968  0.9932319999999990   F   F   F
  0.6674389464507764  0.6681539713192046  0.2047946388890338   T   T   T
  0.8333340000000007  0.8333379999999977  0.0988839999999982   F   F   F
  0.8381054134873738  0.8365658557921307  0.3108931146350539   T   T   T
  0.5177995822233210  0.5101195312621105  0.4807332520881068   T   T   T
  0.5205564889693294  0.5122765551772573  0.5348761674773483   T   T   T
  0.0000009999999975  0.9999990000000025  0.0978589999999997   F   F   F
  0.0055132178774275  0.0003506350429849  0.2991676374509158   T   T   T
  0.1666669999999968  0.1666680000000014  0.0047629999999970   F   F   F
  0.1668973675188702  0.1687212249257045  0.2055573613506307   T   T   T
  0.3333319999999986  0.0000000000000000  0.0978599999999972   F   F   F
  0.3356691782964689  0.0008940518370992  0.2989986741845541   T   T   T
  0.5000000000000000  0.1666669999999968  0.0047640000000015   F   F   F
  0.4993476727503164  0.1709291811178069  0.2065182707758540   T   T   T
  0.6666669999999968  0.9999990000000025  0.0978589999999997   F   F   F
  0.6660695921459427  0.0057177649833746  0.2977325123659350   T   T   T
  0.8333330000000032  0.1666669999999968  0.0047659999999965   F   F   F
  0.8327739062262984  0.1655928017171318  0.2051827586590314   T   T   T
  0.0000020000000021  0.3333330000000032  0.0978599999999972   F   F   F
 -0.0009073431785392  0.3316216727526160  0.2988125911233107   T   T   T
  0.1666669999999968  0.4999990000000025  0.0047610000000020   F   F   F
  0.1707468791399177  0.4996685409782712  0.2066654777331192   T   T   T
  0.3333330000000032  0.3333330000000032  0.0978589999999997   F   F   F
  0.3165699444504200  0.3245484453441737  0.3004468298882192   T   T   T
  0.5000000000000000  0.4999990000000025  0.0047629999999970   F   F   F
  0.5014943170035393  0.4998842834420552  0.2091202552554877   T   T   T
  0.6666650000000018  0.3333340000000007  0.0978599999999972   F   F   F
  0.6720218575311063  0.3134015993727020  0.3002126590590822   T   T   T
  0.8333330000000032  0.5000000000000000  0.0047590000000000   F   F   F
  0.8251963131015209  0.5024740473428291  0.2075096746902413   T   T   T
  0.0000000000000000  0.6666689999999988  0.0978610000000018   F   F   F
  0.0065138444215943  0.6635802194467814  0.2983228126538489   T   T   T
  0.1666669999999968  0.8333340000000007  0.0047649999999990   F   F   F
  0.1644885382038937  0.8318276640177584  0.2056734850256516   T   T   T
  0.3333330000000032  0.6666669999999968  0.0978599999999972   F   F   F
  0.3157510709194717  0.6729548483864823  0.3002145114139264   T   T   T
  0.5000009999999975  0.8333340000000007  0.0047619999999995   F   F   F
  0.5009737004437642  0.8250113536896549  0.2068258164917962   T   T   T
  0.6666669999999968  0.6666669999999968  0.0978610000000018   F   F   F
  0.6807556328507407  0.6865487050929981  0.3010512446179923   T   T   T
  0.8333330000000032  0.8333330000000032  0.0047610000000020   F   F   F
  0.8333826605799897  0.8347825554441933  0.2035806217474378   T   T   T
  0.5112658742198537  0.5059752742447867  0.3931611530110054   T   T   T
Fig. S4(a)
1.0 
4.331800 0.000000 0.000000 
0.000000 4.331800 0.000000 
0.000000 0.000000 4.331800 
C Mo 
4 4 
Selective Dynamics
Direct 
0.500000 0.500000 0.500000 T T T 
0.500000 0.000000 0.000000 T T T 
0.000000 0.500000 0.000000 T T T 
0.000000 0.000000 0.500000 T T T 
0.000000 0.000000 0.000000 T T T 
0.000000 0.500000 0.500000 T T T 
0.500000 0.000000 0.500000 T T T 
0.500000 0.500000 0.000000 T T T 
Fig. S4(b)
CONTCAR.xsd                              
   1.00000000000000     
    18.3782700000000006    0.0000000000000000    0.0000000000000000
     0.0000000000000000   18.3782700000000006    0.0000000000000000
     0.0000000000000000    0.0000000000000000   21.4976999999999983
   C    Mo
   144   144
Selective dynamics
Direct
  0.0000000000000000  0.9999979999999979  0.9932340000000011   F   F   F
 -0.0000014796162502  0.0000000638789047  0.2040944627144063   T   T   T
  0.0833330000000032  0.0833319999999986  0.0988839999999982   F   F   F
  0.0833122069580527  0.0833159051768899  0.3112905097144636   T   T   T
  0.1666659999999993  0.9999990000000025  0.9932340000000011   F   F   F
  0.1666628004034642 -0.0000008364406140  0.2040924087993642   T   T   T
  0.2500000000000000  0.0833330000000032  0.0988830000000007   F   F   F
  0.2500001533355315  0.0833081162116338  0.3110322984964358   T   T   T
  0.3333340000000007  0.9999990000000025  0.9932340000000011   F   F   F
  0.3333334420210815 -0.0000002387504163  0.2040930845288247   T   T   T
  0.4166669999999968  0.0833330000000032  0.0988820000000032   F   F   F
  0.4166830543406461  0.0833166918290118  0.3113068996826460   T   T   T
  0.0000000000000000  0.1666669999999968  0.9932340000000011   F   F   F
  0.0000007369082973  0.1666665156471709  0.2040927588021523   T   T   T
  0.0833340000000007  0.2499990000000025  0.0988839999999982   F   F   F
  0.0833057632941800  0.2500005676676028  0.3110371127141745   T   T   T
  0.1666659999999993  0.1666680000000014  0.9932340000000011   F   F   F
  0.1666684220671652  0.1666691010293061  0.2040905909118457   T   T   T
  0.2500000000000000  0.2499990000000025  0.0988830000000007   F   F   F
  0.2500011376911951  0.2499996197751578  0.3108267319548755   T   T   T
  0.3333319999999986  0.1666669999999968  0.9932340000000011   F   F   F
  0.3333281634164620  0.1666674265442466  0.2040910777759432   T   T   T
  0.4166669999999968  0.2499979999999979  0.0988850000000028   F   F   F
  0.4166915879097782  0.2499991555622410  0.3110539246177356   T   T   T
  0.0000000000000000  0.3333349999999982  0.9932319999999990   F   F   F
  0.9999994742145448  0.3333329517822541  0.2040934901430389   T   T   T
  0.0833340000000007  0.4166700000000034  0.0988820000000032   F   F   F
  0.0833128795323883  0.4166840880365885  0.3112867029300498   T   T   T
  0.1666659999999993  0.3333340000000007  0.9932329999999965   F   F   F
  0.1666683778377273  0.3333319006306909  0.2040914350661894   T   T   T
  0.2499990000000025  0.4166689999999988  0.0988839999999982   F   F   F
  0.2499994596797906  0.4166916875507676  0.3110322724913677   T   T   T
  0.3333340000000007  0.3333340000000007  0.9932319999999990   F   F   F
  0.3333297623655306  0.3333313039420463  0.2040915066111451   T   T   T
  0.4166669999999968  0.4166689999999988  0.0988839999999982   F   F   F
  0.4166833590092208  0.4166834571133660  0.3113071526988934   T   T   T
  0.5000000000000000  0.9999979999999979  0.9932340000000011   F   F   F
  0.4999992445372133 -0.0000001482571744  0.2040960060624321   T   T   T
  0.5833330000000032  0.0833319999999986  0.0988839999999982   F   F   F
  0.5833133262737575  0.0833160756732449  0.3112922228472473   T   T   T
  0.6666659999999993  0.9999990000000025  0.9932340000000011   F   F   F
  0.6666638640786817  0.0000002785366643  0.2040937237947678   T   T   T
  0.7500000000000000  0.0833330000000032  0.0988830000000007   F   F   F
  0.7500013642920135  0.0833080743500814  0.3110313822776832   T   T   T
  0.8333340000000007  0.9999990000000025  0.9932340000000011   F   F   F
  0.8333329451232641 -0.0000002249967842  0.2040926790450948   T   T   T
  0.9166669999999968  0.0833330000000032  0.0988820000000032   F   F   F
  0.9166833321674663  0.0833166072055831  0.3113073377558000   T   T   T
  0.5000000000000000  0.1666669999999968  0.9932340000000011   F   F   F
  0.5000008103161157  0.1666666140629938  0.2040936946571575   T   T   T
  0.5833340000000007  0.2499990000000025  0.0988839999999982   F   F   F
  0.5833062305411069  0.2500007417174341  0.3110375106501731   T   T   T
  0.6666659999999993  0.1666680000000014  0.9932340000000011   F   F   F
  0.6666680995801677  0.1666690039393322  0.2040914704064990   T   T   T
  0.7500000000000000  0.2499990000000025  0.0988830000000007   F   F   F
  0.7500019284111216  0.2499996098131670  0.3108262920920439   T   T   T
  0.8333319999999986  0.1666669999999968  0.9932340000000011   F   F   F
  0.8333295067728398  0.1666685855952217  0.2040911673105072   T   T   T
  0.9166669999999968  0.2499979999999979  0.0988850000000028   F   F   F
  0.9166919789295748  0.2499992464456297  0.3110557559296612   T   T   T
  0.5000000000000000  0.3333349999999982  0.9932319999999990   F   F   F
  0.5000000171992776  0.3333330896384618  0.2040934477319086   T   T   T
  0.5833340000000007  0.4166700000000034  0.0988820000000032   F   F   F
  0.5833130797808175  0.4166839781969825  0.3112870048609296   T   T   T
  0.6666659999999993  0.3333340000000007  0.9932329999999965   F   F   F
  0.6666686291288093  0.3333316547566491  0.2040917135924707   T   T   T
  0.7499990000000025  0.4166689999999988  0.0988839999999982   F   F   F
  0.7500003404249221  0.4166917229340504  0.3110317010650051   T   T   T
  0.8333340000000007  0.3333340000000007  0.9932319999999990   F   F   F
  0.8333295380588146  0.3333315015185065  0.2040918976403095   T   T   T
  0.9166669999999968  0.4166689999999988  0.0988839999999982   F   F   F
  0.9166837675563618  0.4166833819809407  0.3113088899224667   T   T   T
  0.0000000000000000  0.4999990000000025  0.9932340000000011   F   F   F
 -0.0000011029537350  0.5000003189137843  0.2040962242831635   T   T   T
  0.0833330000000032  0.5833319999999986  0.0988839999999982   F   F   F
  0.0833124444625843  0.5833155179063666  0.3112910738499598   T   T   T
  0.1666659999999993  0.4999990000000025  0.9932340000000011   F   F   F
  0.1666639610881508  0.5000007819843155  0.2040941927976962   T   T   T
  0.2500000000000000  0.5833330000000032  0.0988830000000007   F   F   F
  0.2500002906621943  0.5833071644964274  0.3110331088225041   T   T   T
  0.3333340000000007  0.4999990000000025  0.9932340000000011   F   F   F
  0.3333331179629209  0.5000005413857119  0.2040936729266001   T   T   T
  0.4166669999999968  0.5833330000000032  0.0988820000000032   F   F   F
  0.4166832309232301  0.5833156607915374  0.3113070012538119   T   T   T
  0.0000000000000000  0.6666669999999968  0.9932340000000011   F   F   F
  0.0000004426095459  0.6666669573865991  0.2040948908148165   T   T   T
  0.0833340000000007  0.7499990000000025  0.0988839999999982   F   F   F
  0.0833056813350476  0.7500011634144839  0.3110355044227978   T   T   T
  0.1666659999999993  0.6666680000000014  0.9932340000000011   F   F   F
  0.1666681740231690  0.6666694975668477  0.2040928786968499   T   T   T
  0.2500000000000000  0.7499990000000025  0.0988830000000007   F   F   F
  0.2500011071816405  0.7500000348703155  0.3108268138637797   T   T   T
  0.3333319999999986  0.6666669999999968  0.9932340000000011   F   F   F
  0.3333293878984434  0.6666691239859134  0.2040932327748513   T   T   T
  0.4166669999999968  0.7499979999999979  0.0988850000000028   F   F   F
  0.4166920755865253  0.7499996663349092  0.3110535260631616   T   T   T
  0.0000000000000000  0.8333349999999982  0.9932319999999990   F   F   F
  0.9999995426180235  0.8333330935576606  0.2040936476000417   T   T   T
  0.0833340000000007  0.9166700000000034  0.0988820000000032   F   F   F
  0.0833124811592126  0.9166849438807217  0.3112855510115233   T   T   T
  0.1666659999999993  0.8333340000000007  0.9932329999999965   F   F   F
  0.1666685946392752  0.8333315774341851  0.2040921079890766   T   T   T
  0.2499990000000025  0.9166689999999988  0.0988839999999982   F   F   F
  0.2499993101280363  0.9166929309216955  0.3110327036467276   T   T   T
  0.3333340000000007  0.8333340000000007  0.9932319999999990   F   F   F
  0.3333294335439662  0.8333313647926291  0.2040928444262257   T   T   T
  0.4166669999999968  0.9166689999999988  0.0988839999999982   F   F   F
  0.4166833212033928  0.9166846540593491  0.3113083154139185   T   T   T
  0.5000000000000000  0.4999990000000025  0.9932340000000011   F   F   F
  0.4999989373543424  0.5000004643552058  0.2040959776640431   T   T   T
  0.5833330000000032  0.5833319999999986  0.0988839999999982   F   F   F
  0.5833131472365881  0.5833153714293015  0.3112915216942100   T   T   T
  0.6666659999999993  0.4999990000000025  0.9932340000000011   F   F   F
  0.6666626664870903  0.4999996506861107  0.2040938889557511   T   T   T
  0.7500000000000000  0.5833330000000032  0.0988830000000007   F   F   F
  0.7500011540001377  0.5833072089730976  0.3110312635598224   T   T   T
  0.8333340000000007  0.4999990000000025  0.9932340000000011   F   F   F
  0.8333332537282057  0.5000004186403361  0.2040937816553370   T   T   T
  0.9166669999999968  0.5833330000000032  0.0988820000000032   F   F   F
  0.9166831286134448  0.5833157644771104  0.3113080061118529   T   T   T
  0.5000000000000000  0.6666669999999968  0.9932340000000011   F   F   F
  0.5000009449270897  0.6666669625430501  0.2040953386142983   T   T   T
  0.5833340000000007  0.7499990000000025  0.0988839999999982   F   F   F
  0.5833063686037412  0.7500009178525966  0.3110363610919608   T   T   T
  0.6666659999999993  0.6666680000000014  0.9932340000000011   F   F   F
  0.6666678942938495  0.6666690773503458  0.2040929557243866   T   T   T
  0.7500000000000000  0.7499990000000025  0.0988830000000007   F   F   F
  0.7500018221362207  0.7499998550294317  0.3108253245971213   T   T   T
  0.8333319999999986  0.6666669999999968  0.9932340000000011   F   F   F
  0.8333283382286778  0.6666679176009296  0.2040928428265902   T   T   T
  0.9166669999999968  0.7499979999999979  0.0988850000000028   F   F   F
  0.9166917658615369  0.7499996166138326  0.3110550396850802   T   T   T
  0.5000000000000000  0.8333349999999982  0.9932319999999990   F   F   F
  0.4999999397706334  0.8333329479540702  0.2040950876583989   T   T   T
  0.5833340000000007  0.9166700000000034  0.0988820000000032   F   F   F
  0.5833134616032684  0.9166849951464655  0.3112881426381636   T   T   T
  0.6666659999999993  0.8333340000000007  0.9932329999999965   F   F   F
  0.6666685151829862  0.8333318766044417  0.2040929438329832   T   T   T
  0.7499990000000025  0.9166689999999988  0.0988839999999982   F   F   F
  0.7500005443695376  0.9166929419340955  0.3110322473199030   T   T   T
  0.8333340000000007  0.8333340000000007  0.9932319999999990   F   F   F
  0.8333290208586749  0.8333308016161691  0.2040921946908733   T   T   T
  0.9166669999999968  0.9166689999999988  0.0988839999999982   F   F   F
  0.9166837707271474  0.9166847527017660  0.3113087676106978   T   T   T
  0.0000000000000000  0.0000000000000000  0.0978589999999997   F   F   F
  0.4999818557199690  0.0000034710485348  0.2989828702755091   T   T   T
  0.0833340000000007  0.0833340000000007  0.0047629999999970   F   F   F
  0.0834020337239152  0.0833937730630748  0.2058414849604512   T   T   T
  0.1666659999999993  0.0000000000000000  0.0978599999999972   F   F   F
  0.1664495596342379  0.0000046226778887  0.2990096552182863   T   T   T
  0.2500000000000000  0.0833340000000007  0.0047640000000015   F   F   F
  0.2499948982294947  0.0834001462402280  0.2058240254985108   T   T   T
  0.3333340000000007  0.0000000000000000  0.0978589999999997   F   F   F
  0.3335564630897620  0.9999979647465108  0.2990065939995663   T   T   T
  0.4166669999999968  0.0833340000000007  0.0047659999999965   F   F   F
  0.4166031051996965  0.0833952555137640  0.2058392543854324   T   T   T
  0.0000009999999975  0.1666659999999993  0.0978599999999972   F   F   F
  0.9999893247991337  0.1664569438996088  0.2990080512266040   T   T   T
  0.0833340000000007  0.2500000000000000  0.0047610000000020   F   F   F
  0.0834068944869884  0.2499997083864454  0.2058245319699826   T   T   T
  0.1666659999999993  0.1666659999999993  0.0978589999999997   F   F   F
  0.1664850970680160  0.1664894094806900  0.2990279101287060   T   T   T
  0.2500000000000000  0.2500000000000000  0.0047629999999970   F   F   F
  0.2499950454499862  0.2500004815247167  0.2058394579390804   T   T   T
  0.3333319999999986  0.1666669999999968  0.0978599999999972   F   F   F
  0.3335287791306415  0.1664867522306583  0.2990266754727433   T   T   T
  0.4166669999999968  0.2500000000000000  0.0047590000000000   F   F   F
  0.4165954019088684  0.2499994179143767  0.2058248743192465   T   T   T
  0.0000000000000000  0.3333349999999982  0.0978610000000018   F   F   F
  0.4999864461030980  0.3335445539807937  0.2990071908467886   T   T   T
  0.0833340000000007  0.4166669999999968  0.0047649999999990   F   F   F
  0.0834018142834962  0.4166051150321217  0.2058394346000093   T   T   T
  0.1666659999999993  0.3333340000000007  0.0978599999999972   F   F   F
  0.1664866284937222  0.3335092153474719  0.2990274005922342   T   T   T
  0.2500009999999975  0.4166669999999968  0.0047619999999995   F   F   F
  0.2499952086014094  0.4166000997241904  0.2058242629997692   T   T   T
  0.3333340000000007  0.3333340000000007  0.0978610000000018   F   F   F
  0.3335291688045702  0.3335102025393553  0.2990254531827304   T   T   T
  0.4166669999999968  0.4166669999999968  0.0047610000000020   F   F   F
  0.4166028753269173  0.4166053101337528  0.2058413871303459   T   T   T
  0.5000000000000000  0.0000000000000000  0.0978589999999997   F   F   F
  0.9999799668317561  0.0000032687328541  0.2989840481436083   T   T   T
  0.5833340000000007  0.0833340000000007  0.0047629999999970   F   F   F
  0.5834006423129124  0.0833935822492433  0.2058411954740421   T   T   T
  0.6666659999999993  0.0000000000000000  0.0978599999999972   F   F   F
  0.6664489902748646  0.0000034757141546  0.2990084685728696   T   T   T
  0.7500000000000000  0.0833340000000007  0.0047640000000015   F   F   F
  0.7499949212822634  0.0834018374765708  0.2058238176893676   T   T   T
  0.8333340000000007  0.0000000000000000  0.0978589999999997   F   F   F
  0.8335580560142640  0.9999969746599040  0.2990066861906768   T   T   T
  0.9166669999999968  0.0833340000000007  0.0047659999999965   F   F   F
  0.9166025693859082  0.0833953093894347  0.2058398436980104   T   T   T
  0.5000009999999975  0.1666659999999993  0.0978599999999972   F   F   F
  0.4999900280287194  0.1664569229412921  0.2990074240465841   T   T   T
  0.5833340000000007  0.2500000000000000  0.0047610000000020   F   F   F
  0.5834057478359589  0.2499990622129558  0.2058250780930326   T   T   T
  0.6666659999999993  0.1666659999999993  0.0978589999999997   F   F   F
  0.6664848452097872  0.1664893499480908  0.2990273593214498   T   T   T
  0.7500000000000000  0.2500000000000000  0.0047629999999970   F   F   F
  0.7499936963356667  0.2499999670355035  0.2058391116804912   T   T   T
  0.8333319999999986  0.1666669999999968  0.0978599999999972   F   F   F
  0.8335315242728416  0.1664869325830899  0.2990265577946351   T   T   T
  0.9166669999999968  0.2500000000000000  0.0047590000000000   F   F   F
  0.9165950463398909  0.2499992280675359  0.2058244779594951   T   T   T
  0.5000000000000000  0.3333349999999982  0.0978610000000018   F   F   F
  0.9999849780315937  0.3335442308561207  0.2990069539896376   T   T   T
  0.5833340000000007  0.4166669999999968  0.0047649999999990   F   F   F
  0.5834011888837155  0.4166052574423180  0.2058407722803272   T   T   T
  0.6666659999999993  0.3333340000000007  0.0978599999999972   F   F   F
  0.6664867777023863  0.3335100793056278  0.2990271232080375   T   T   T
  0.7500009999999975  0.4166669999999968  0.0047619999999995   F   F   F
  0.7499945772867591  0.4166001139429364  0.2058242807462665   T   T   T
  0.8333340000000007  0.3333340000000007  0.0978610000000018   F   F   F
  0.8335306691494928  0.3335099454892643  0.2990249915150605   T   T   T
  0.9166669999999968  0.4166669999999968  0.0047610000000020   F   F   F
  0.9166032675738567  0.4166057942104369  0.2058404295337620   T   T   T
  0.0000000000000000  0.5000000000000000  0.0978589999999997   F   F   F
  0.4999817262595443  0.5000011308481472  0.2989824773965731   T   T   T
  0.0833340000000007  0.5833340000000007  0.0047629999999970   F   F   F
  0.0834017626186502  0.5833959880587576  0.2058414018493280   T   T   T
  0.1666659999999993  0.5000000000000000  0.0978599999999972   F   F   F
  0.1664497407368478  0.5000019569085447  0.2990078906073591   T   T   T
  0.2500000000000000  0.5833340000000007  0.0047640000000015   F   F   F
  0.2499957074576403  0.5834036328034362  0.2058248243282021   T   T   T
  0.3333340000000007  0.5000000000000000  0.0978589999999997   F   F   F
  0.3335566350212614  0.4999970746469453  0.2990058799157972   T   T   T
  0.4166669999999968  0.5833340000000007  0.0047659999999965   F   F   F
  0.4166029065024716  0.5833981383062860  0.2058406964399213   T   T   T
  0.0000009999999975  0.6666659999999993  0.0978599999999972   F   F   F
  0.9999880739716066  0.6664560599452977  0.2990058782851705   T   T   T
  0.0833340000000007  0.7500000000000000  0.0047610000000020   F   F   F
  0.0834068372445090  0.7499995345127446  0.2058256086648488   T   T   T
  0.1666659999999993  0.6666659999999993  0.0978589999999997   F   F   F
  0.1664858144138108  0.6664878543049043  0.2990255399371231   T   T   T
  0.2500000000000000  0.7500000000000000  0.0047629999999970   F   F   F
  0.2499947992645187  0.7500004886769874  0.2058404135730892   T   T   T
  0.3333319999999986  0.6666669999999968  0.0978599999999972   F   F   F
  0.3335289935127171  0.6664858118163102  0.2990241242762479   T   T   T
  0.4166669999999968  0.7500000000000000  0.0047590000000000   F   F   F
  0.4165951540547498  0.7499998387826063  0.2058255428110569   T   T   T
  0.0000000000000000  0.8333349999999982  0.0978610000000018   F   F   F
  0.4999862089833244  0.8335470061197406  0.2990058915707453   T   T   T
  0.0833340000000007  0.9166669999999968  0.0047649999999990   F   F   F
  0.0834023992619524  0.9166033288800124  0.2058405126952938   T   T   T
  0.1666659999999993  0.8333340000000007  0.0978599999999972   F   F   F
  0.1664879968433615  0.8335125987518596  0.2990266445882117   T   T   T
  0.2500009999999975  0.9166669999999968  0.0047619999999995   F   F   F
  0.2499954601622602  0.9165988618499394  0.2058248999628827   T   T   T
  0.3333340000000007  0.8333340000000007  0.0978610000000018   F   F   F
  0.3335287989556447  0.8335114157449856  0.2990239052468066   T   T   T
  0.4166669999999968  0.9166669999999968  0.0047610000000020   F   F   F
  0.4166038061423252  0.9166032433109760  0.2058408501198324   T   T   T
  0.5000000000000000  0.5000000000000000  0.0978589999999997   F   F   F
  0.9999803311761771  0.5000012829751803  0.2989823895790019   T   T   T
  0.5833340000000007  0.5833340000000007  0.0047629999999970   F   F   F
  0.5834010942315003  0.5833963395482933  0.2058429209514490   T   T   T
  0.6666659999999993  0.5000000000000000  0.0978599999999972   F   F   F
  0.6664486159705817  0.5000017641927701  0.2990079455753636   T   T   T
  0.7500000000000000  0.5833340000000007  0.0047640000000015   F   F   F
  0.7499938970029283  0.5834020286541240  0.2058248428696910   T   T   T
  0.8333340000000007  0.5000000000000000  0.0978589999999997   F   F   F
  0.8335578264822959  0.4999967079483122  0.2990056719416376   T   T   T
  0.9166669999999968  0.5833340000000007  0.0047659999999965   F   F   F
  0.9166032807033685  0.5833980209282456  0.2058399673742549   T   T   T
  0.5000009999999975  0.6666659999999993  0.0978599999999972   F   F   F
  0.4999894292708567  0.6664550031550786  0.2990056086613027   T   T   T
  0.5833340000000007  0.7500000000000000  0.0047610000000020   F   F   F
  0.5834058469705152  0.7500001277242135  0.2058262626145357   T   T   T
  0.6666659999999993  0.6666659999999993  0.0978589999999997   F   F   F
  0.6664856020227408  0.6664880184383848  0.2990250787483111   T   T   T
  0.7500000000000000  0.7500000000000000  0.0047629999999970   F   F   F
  0.7499932314701809  0.7500001313959984  0.2058399682275698   T   T   T
  0.8333319999999986  0.6666669999999968  0.0978599999999972   F   F   F
  0.8335313048418130  0.6664870528599385  0.2990240774640411   T   T   T
  0.9166669999999968  0.7500000000000000  0.0047590000000000   F   F   F
  0.9165956042062041  0.7499998963594487  0.2058259487041853   T   T   T
  0.5000000000000000  0.8333349999999982  0.0978610000000018   F   F   F
  0.9999830567448661  0.8335462750582000  0.2990068010615134   T   T   T
  0.5833340000000007  0.9166669999999968  0.0047649999999990   F   F   F
  0.5834007977739990  0.9166032178673872  0.2058404117545691   T   T   T
  0.6666659999999993  0.8333340000000007  0.0978599999999972   F   F   F
  0.6664888139504609  0.8335129205805598  0.2990254863613678   T   T   T
  0.7500009999999975  0.9166669999999968  0.0047619999999995   F   F   F
  0.7499941736087731  0.9165988103159940  0.2058246738425403   T   T   T
  0.8333340000000007  0.8333340000000007  0.0978610000000018   F   F   F
  0.8335309718397088  0.8335117180385107  0.2990239001942158   T   T   T
  0.9166669999999968  0.9166669999999968  0.0047610000000020   F   F   F
  0.9166034850918485  0.9166037548813918  0.2058417647428828   T   T   T
Fig. S4(c)
CONTCAR.xsd  
   1.00000000000000     
    15.9159880000000005   -9.1890999999999998    0.0000000000000000
     0.0000000000000000   18.3781999999999996    0.0000000000000000
     0.0000000000000000    0.0000000000000000   22.5028989999999993
   C    Mo
   108   144
Selective dynamics
Direct
  0.0000000000000000  0.0000000000000000  0.1667089999999973   F   F   F
  0.1110860000000002  0.0555430000000001  0.0495050000000035   F   F   F
  0.0555614167573613  0.1111186759924556  0.2839155383115882   T   T   T
  0.1666730000000030  0.4999940000000009  0.1667109999999994   F   F   F
  0.2777770000000004  0.0555549999999982  0.0494899999999987   F   F   F
  0.2222317735671249  0.1111187925599590  0.2839207468910248   T   T   T
  0.3333209999999980  0.4999940000000009  0.1667109999999994   F   F   F
  0.4444569999999999  0.0555390000000031  0.0495060000000009   F   F   F
  0.3888826533000639  0.1111135362081175  0.2839208244117612   T   T   T
  0.0000059999999991  0.1666779999999974  0.1667119999999969   F   F   F
  0.1111239999999967  0.2222399999999993  0.0494860000000017   F   F   F
  0.0555586013026985  0.2777790156458170  0.2839331148495307   T   T   T
  0.1666740000000004  0.1666779999999974  0.1667119999999969   F   F   F
  0.2777770000000004  0.2222220000000021  0.0494879999999966   F   F   F
  0.2222194769505950  0.2777767377500987  0.2839352716188258   T   T   T
  0.3333330000000032  0.1666669999999968  0.1666979999999967   F   F   F
  0.4444439999999972  0.2222259999999991  0.0494899999999987   F   F   F
  0.3888844220050152  0.2777677627336271  0.2839210244646792   T   T   T
  0.0000059999999991  0.3333269999999970  0.1667109999999994   F   F   F
  0.1111179999999976  0.3888800000000003  0.0494860000000017   F   F   F
  0.0555569576559941  0.4444400893049273  0.2839136667446160   T   T   T
  0.1666669999999968  0.3333340000000007  0.1667100000000019   F   F   F
  0.2777609999999981  0.3888790000000029  0.0494849999999971   F   F   F
  0.2222244026157200  0.4444422769755567  0.2839335746055522   T   T   T
  0.3333220000000026  0.3333280000000016  0.1667109999999994   F   F   F
  0.4444569999999999  0.3889139999999998  0.0495050000000035   F   F   F
  0.3888818379580007  0.4444428553270911  0.2839152034620380   T   T   T
  0.5000000000000000  0.0000000000000000  0.1667089999999973   F   F   F
  0.6110850000000028  0.0555439999999976  0.0495050000000035   F   F   F
  0.5555610609499464  0.1111183753383011  0.2839159153683671   T   T   T
  0.6666730000000030  0.4999940000000009  0.1667109999999994   F   F   F
  0.7777770000000004  0.0555549999999982  0.0494899999999987   F   F   F
  0.7222313752287531  0.1111190876999592  0.2839217539486303   T   T   T
  0.8333220000000026  0.4999940000000009  0.1667109999999994   F   F   F
  0.9444569999999999  0.0555400000000006  0.0495060000000009   F   F   F
  0.8888822352829741  0.1111136107237262  0.2839207724029334   T   T   T
  0.5000069999999965  0.1666790000000020  0.1667119999999969   F   F   F
  0.6111239999999967  0.2222399999999993  0.0494860000000017   F   F   F
  0.5555579759616925  0.2777789427884814  0.2839334370630144   T   T   T
  0.6666740000000004  0.1666779999999974  0.1667119999999969   F   F   F
  0.7777770000000004  0.2222220000000021  0.0494879999999966   F   F   F
  0.7222192236454839  0.2777765474882410  0.2839359129530921   T   T   T
  0.8333330000000032  0.1666669999999968  0.1666979999999967   F   F   F
  0.9444439999999972  0.2222259999999991  0.0494899999999987   F   F   F
  0.8888839136504439  0.2777680298391391  0.2839211209018925   T   T   T
  0.5000050000000016  0.3333269999999970  0.1667109999999994   F   F   F
  0.6111179999999976  0.3888800000000003  0.0494860000000017   F   F   F
  0.5555569747661814  0.4444402148139116  0.2839144905012863   T   T   T
  0.6666669999999968  0.3333340000000007  0.1667100000000019   F   F   F
  0.7777609999999981  0.3888790000000029  0.0494849999999971   F   F   F
  0.7222240685208478  0.4444419607315859  0.2839341332325998   T   T   T
  0.8333220000000026  0.3333280000000016  0.1667109999999994   F   F   F
  0.9444569999999999  0.3889139999999998  0.0495050000000035   F   F   F
  0.8888815897101002  0.4444425983491883  0.2839152833639564   T   T   T
  0.0000000000000000  0.4999990000000025  0.1667089999999973   F   F   F
  0.1110860000000002  0.5555430000000001  0.0495050000000035   F   F   F
  0.0555614959718408  0.6111187796890396  0.2839156398156805   T   T   T
  0.1666730000000030  0.9999940000000009  0.1667109999999994   F   F   F
  0.2777770000000004  0.5555549999999982  0.0494899999999987   F   F   F
  0.2222312423774340  0.6111180267814956  0.2839213801131845   T   T   T
  0.3333209999999980  0.9999940000000009  0.1667109999999994   F   F   F
  0.4444569999999999  0.5555390000000031  0.0495060000000009   F   F   F
  0.3888827259854558  0.6111137438885414  0.2839209333232697   T   T   T
  0.0000059999999991  0.6666779999999974  0.1667119999999969   F   F   F
  0.1111239999999967  0.7222399999999993  0.0494860000000017   F   F   F
  0.0555583859641303  0.7777789467836699  0.2839332063007699   T   T   T
  0.1666740000000004  0.6666779999999974  0.1667119999999969   F   F   F
  0.2777770000000004  0.7222220000000021  0.0494879999999966   F   F   F
  0.2222195972003420  0.7777765094465877  0.2839350692922511   T   T   T
  0.3333330000000032  0.6666669999999968  0.1666979999999967   F   F   F
  0.4444439999999972  0.7222259999999991  0.0494899999999987   F   F   F
  0.3888849903952913  0.7777682006225594  0.2839211169386829   T   T   T
  0.0000059999999991  0.8333269999999970  0.1667109999999994   F   F   F
  0.1111179999999976  0.8888800000000003  0.0494860000000017   F   F   F
  0.0555573258454699  0.9444402904492937  0.2839135204094789   T   T   T
  0.1666669999999968  0.8333340000000007  0.1667100000000019   F   F   F
  0.2777609999999981  0.8888790000000029  0.0494849999999971   F   F   F
  0.2222244588871622  0.9444420143137890  0.2839333481294115   T   T   T
  0.3333220000000026  0.8333280000000016  0.1667109999999994   F   F   F
  0.4444569999999999  0.8889139999999998  0.0495050000000035   F   F   F
  0.3888819460875870  0.9444429264008990  0.2839150114609846   T   T   T
  0.5000000000000000  0.4999990000000025  0.1667089999999973   F   F   F
  0.6110850000000028  0.5555430000000001  0.0495050000000035   F   F   F
  0.5555611919466361  0.6111186798138429  0.2839158340803180   T   T   T
  0.6666730000000030  0.9999940000000009  0.1667109999999994   F   F   F
  0.7777770000000004  0.5555549999999982  0.0494899999999987   F   F   F
  0.7222312820992581  0.6111185627797693  0.2839221366777522   T   T   T
  0.8333220000000026  0.9999940000000009  0.1667109999999994   F   F   F
  0.9444569999999999  0.5555390000000031  0.0495060000000009   F   F   F
  0.8888825963230012  0.6111137410313666  0.2839209702041222   T   T   T
  0.5000069999999965  0.6666779999999974  0.1667119999999969   F   F   F
  0.6111239999999967  0.7222399999999993  0.0494860000000017   F   F   F
  0.5555575371134053  0.7777789356104082  0.2839337602810878   T   T   T
  0.6666740000000004  0.6666779999999974  0.1667119999999969   F   F   F
  0.7777770000000004  0.7222220000000021  0.0494879999999966   F   F   F
  0.7222191781193753  0.7777762632014359  0.2839356976952302   T   T   T
  0.8333330000000032  0.6666669999999968  0.1666979999999967   F   F   F
  0.9444439999999972  0.7222259999999991  0.0494899999999987   F   F   F
  0.8888847102312769  0.7777681939867164  0.2839213214500779   T   T   T
  0.5000050000000016  0.8333269999999970  0.1667109999999994   F   F   F
  0.6111179999999976  0.8888800000000003  0.0494860000000017   F   F   F
  0.5555570246991099  0.9444403860264291  0.2839139625805985   T   T   T
  0.6666669999999968  0.8333340000000007  0.1667100000000019   F   F   F
  0.7777609999999981  0.8888800000000003  0.0494849999999971   F   F   F
  0.7222239466165454  0.9444420301702009  0.2839341029176710   T   T   T
  0.8333220000000026  0.8333280000000016  0.1667109999999994   F   F   F
  0.9444569999999999  0.8889139999999998  0.0495050000000035   F   F   F
  0.8888816905592954  0.9444428127466044  0.2839150523216210   T   T   T
  0.0000009999999975  0.9999990000000025  0.0036169999999984   F   F   F
 -0.0000002818955115 -0.0000002268417127  0.3292066376922452   T   T   T
  0.1111319999999978  0.0555659999999989  0.2247479999999982   F   F   F
  0.0555599999999998  0.1111170000000001  0.1086779999999976   F   F   F
  0.1666600000000003  0.0000039999999970  0.0036309999999986   F   F   F
  0.1666668922182845  0.0000011653504773  0.3292113513192569   T   T   T
  0.2777749999999983  0.0555499999999967  0.2247509999999977   F   F   F
  0.2222089999999994  0.1111030000000000  0.1086639999999974   F   F   F
  0.3333429999999993  0.0000020000000021  0.0036289999999966   F   F   F
  0.3333341196951090  0.0000009860830366  0.3292086380066744   T   T   T
  0.4444340000000011  0.0555650000000014  0.2247470000000007   F   F   F
  0.3888960000000026  0.1111050000000020  0.1086650000000020   F   F   F
  0.9999970000000005  0.1666570000000007  0.0036309999999986   F   F   F
 -0.0000008532522002  0.1666661949255574  0.3292089075515699   T   T   T
  0.1111099999999965  0.2222190000000026  0.2247699999999995   F   F   F
  0.0555659999999989  0.2777829999999994  0.1086510000000018   F   F   F
  0.1666609999999977  0.1666570000000007  0.0036320000000032   F   F   F
  0.1666673301247794  0.1666671115123943  0.3292070623806581   T   T   T
  0.2777749999999983  0.2222259999999991  0.2247520000000023   F   F   F
  0.2222179999999980  0.2777829999999994  0.1086499999999972   F   F   F
  0.3333330000000032  0.1666680000000014  0.0036389999999997   F   F   F
  0.3333336772268622  0.1666675817413809  0.3292135947824870   T   T   T
  0.4444489999999988  0.2222239999999971  0.2247500000000002   F   F   F
  0.3888949999999980  0.2777910000000006  0.1086630000000000   F   F   F
  0.9999960000000030  0.3333399999999997  0.0036289999999966   F   F   F
  0.9999988840147304  0.3333324076878169  0.3292099928792913   T   T   T
  0.1111110000000011  0.3888910000000010  0.2247679999999974   F   F   F
  0.0555599999999998  0.4444409999999976  0.1086779999999976   F   F   F
  0.1666680000000014  0.3333319999999986  0.0036240000000021   F   F   F
  0.1666667220514686  0.3333325449987354  0.3292185991480684   T   T   T
  0.2777820000000020  0.3888910000000010  0.2247690000000020   F   F   F
  0.2222170000000006  0.4444349999999986  0.1086519999999993   F   F   F
  0.3333429999999993  0.3333399999999997  0.0036320000000032   F   F   F
  0.3333337260279782  0.3333325150835786  0.3292099446475527   T   T   T
  0.4444329999999965  0.3888669999999976  0.2247460000000032   F   F   F
  0.3888820000000024  0.4444400000000002  0.1086779999999976   F   F   F
  0.5000000000000000  0.0000000000000000  0.0036169999999984   F   F   F
  0.5000006877696153  0.0000001095562605  0.3292065091545463   T   T   T
  0.6111319999999978  0.0555659999999989  0.2247479999999982   F   F   F
  0.5555590000000024  0.1111179999999976  0.1086779999999976   F   F   F
  0.6666600000000003  0.0000050000000016  0.0036309999999986   F   F   F
  0.6666671720686673  0.0000011415290994  0.3292105957362996   T   T   T
  0.7777749999999983  0.0555499999999967  0.2247509999999977   F   F   F
  0.7222089999999994  0.1111030000000000  0.1086639999999974   F   F   F
  0.8333429999999993  0.0000029999999995  0.0036289999999966   F   F   F
  0.8333332627119439  0.0000005586919428  0.3292076671600295   T   T   T
  0.9444340000000011  0.0555650000000014  0.2247470000000007   F   F   F
  0.8888960000000026  0.1111039999999974  0.1086650000000020   F   F   F
  0.4999970000000005  0.1666570000000007  0.0036309999999986   F   F   F
  0.5000003686750237  0.1666672264387682  0.3292087359133309   T   T   T
  0.6111099999999965  0.2222190000000026  0.2247699999999995   F   F   F
  0.5555659999999989  0.2777829999999994  0.1086510000000018   F   F   F
  0.6666609999999977  0.1666570000000007  0.0036320000000032   F   F   F
  0.6666673241935511  0.1666668810582691  0.3292065312991628   T   T   T
  0.7777749999999983  0.2222259999999991  0.2247520000000023   F   F   F
  0.7222179999999980  0.2777829999999994  0.1086499999999972   F   F   F
  0.8333330000000032  0.1666680000000014  0.0036389999999997   F   F   F
  0.8333328461436638  0.1666665588185329  0.3292132461065491   T   T   T
  0.9444489999999988  0.2222250000000017  0.2247500000000002   F   F   F
  0.8888949999999980  0.2777910000000006  0.1086630000000000   F   F   F
  0.4999960000000030  0.3333399999999997  0.0036289999999966   F   F   F
  0.4999995448362429  0.3333329611026256  0.3292094738280131   T   T   T
  0.6111110000000011  0.3888919999999985  0.2247679999999974   F   F   F
  0.5555590000000024  0.4444409999999976  0.1086779999999976   F   F   F
  0.6666669999999968  0.3333319999999986  0.0036240000000021   F   F   F
  0.6666663514507090  0.3333325666972866  0.3292183374572269   T   T   T
  0.7777820000000020  0.3888910000000010  0.2247690000000020   F   F   F
  0.7222170000000006  0.4444349999999986  0.1086519999999993   F   F   F
  0.8333429999999993  0.3333399999999997  0.0036320000000032   F   F   F
  0.8333325236632703  0.3333319454554671  0.3292096782153945   T   T   T
  0.9444329999999965  0.3888669999999976  0.2247460000000032   F   F   F
  0.8888820000000024  0.4444400000000002  0.1086779999999976   F   F   F
  0.0000009999999975  0.4999990000000025  0.0036169999999984   F   F   F
 -0.0000000386051119  0.4999998275813653  0.3292066749820100   T   T   T
  0.1111319999999978  0.5555659999999989  0.2247479999999982   F   F   F
  0.0555599999999998  0.6111170000000001  0.1086779999999976   F   F   F
  0.1666600000000003  0.5000039999999970  0.0036309999999986   F   F   F
  0.1666672593374422  0.5000009438057420  0.3292111254794378   T   T   T
  0.2777749999999983  0.5555499999999967  0.2247509999999977   F   F   F
  0.2222089999999994  0.6111039999999974  0.1086639999999974   F   F   F
  0.3333429999999993  0.5000020000000021  0.0036289999999966   F   F   F
  0.3333341851232440  0.5000009599182419  0.3292082944038421   T   T   T
  0.4444340000000011  0.5555650000000014  0.2247470000000007   F   F   F
  0.3888960000000026  0.6111050000000020  0.1086650000000020   F   F   F
  0.9999970000000005  0.6666570000000007  0.0036309999999986   F   F   F
 -0.0000010305918470  0.6666661012179305  0.3292088787773117   T   T   T
  0.1111099999999965  0.7222190000000026  0.2247699999999995   F   F   F
  0.0555659999999989  0.7777829999999994  0.1086510000000018   F   F   F
  0.1666609999999977  0.6666570000000007  0.0036320000000032   F   F   F
  0.1666673787557879  0.6666667685712800  0.3292070661290473   T   T   T
  0.2777749999999983  0.7222250000000017  0.2247520000000023   F   F   F
  0.2222179999999980  0.7777829999999994  0.1086499999999972   F   F   F
  0.3333330000000032  0.6666680000000014  0.0036389999999997   F   F   F
  0.3333339072955298  0.6666671764657233  0.3292134955622396   T   T   T
  0.4444489999999988  0.7222239999999971  0.2247500000000002   F   F   F
  0.3888949999999980  0.7777910000000006  0.1086630000000000   F   F   F
  0.9999960000000030  0.8333409999999972  0.0036289999999966   F   F   F
  0.9999982925201720  0.8333322200751733  0.3292098231891975   T   T   T
  0.1111110000000011  0.8888910000000010  0.2247679999999974   F   F   F
  0.0555599999999998  0.9444409999999976  0.1086779999999976   F   F   F
  0.1666680000000014  0.8333330000000032  0.0036240000000021   F   F   F
  0.1666667725152377  0.8333322579004415  0.3292189428357072   T   T   T
  0.2777820000000020  0.8888910000000010  0.2247690000000020   F   F   F
  0.2222170000000006  0.9444349999999986  0.1086519999999993   F   F   F
  0.3333429999999993  0.8333390000000023  0.0036320000000032   F   F   F
  0.3333336461544064  0.8333322919207468  0.3292100918074393   T   T   T
  0.4444329999999965  0.8888669999999976  0.2247460000000032   F   F   F
  0.3888820000000024  0.9444400000000002  0.1086779999999976   F   F   F
  0.5000000000000000  0.4999990000000025  0.0036169999999984   F   F   F
  0.5000008966437397  0.5000005047550156  0.3292062269269584   T   T   T
  0.6111319999999978  0.5555659999999989  0.2247479999999982   F   F   F
  0.5555590000000024  0.6111170000000001  0.1086779999999976   F   F   F
  0.6666600000000003  0.5000039999999970  0.0036309999999986   F   F   F
  0.6666670247952011  0.5000014167816133  0.3292106551496577   T   T   T
  0.7777749999999983  0.5555499999999967  0.2247509999999977   F   F   F
  0.7222089999999994  0.6111039999999974  0.1086639999999974   F   F   F
  0.8333429999999993  0.5000029999999995  0.0036289999999966   F   F   F
  0.8333330547581942  0.5000007744192472  0.3292076914768216   T   T   T
  0.9444340000000011  0.5555650000000014  0.2247470000000007   F   F   F
  0.8888960000000026  0.6111050000000020  0.1086650000000020   F   F   F
  0.4999970000000005  0.6666570000000007  0.0036309999999986   F   F   F
  0.5000003674515716  0.6666666609890148  0.3292086165223150   T   T   T
  0.6111099999999965  0.7222200000000001  0.2247699999999995   F   F   F
  0.5555659999999989  0.7777829999999994  0.1086510000000018   F   F   F
  0.6666609999999977  0.6666570000000007  0.0036320000000032   F   F   F
  0.6666670140429098  0.6666668030753795  0.3292061824095701   T   T   T
  0.7777749999999983  0.7222250000000017  0.2247520000000023   F   F   F
  0.7222179999999980  0.7777829999999994  0.1086499999999972   F   F   F
  0.8333330000000032  0.6666680000000014  0.0036389999999997   F   F   F
  0.8333327874178440  0.6666666590308226  0.3292129546460814   T   T   T
  0.9444489999999988  0.7222250000000017  0.2247500000000002   F   F   F
  0.8888949999999980  0.7777910000000006  0.1086630000000000   F   F   F
  0.4999960000000030  0.8333409999999972  0.0036289999999966   F   F   F
  0.4999991794722208  0.8333325925561301  0.3292097283052987   T   T   T
  0.6111110000000011  0.8888910000000010  0.2247679999999974   F   F   F
  0.5555590000000024  0.9444409999999976  0.1086779999999976   F   F   F
  0.6666669999999968  0.8333330000000032  0.0036240000000021   F   F   F
  0.6666666429527417  0.8333322230891936  0.3292183793847802   T   T   T
  0.7777820000000020  0.8888910000000010  0.2247690000000020   F   F   F
  0.7222170000000006  0.9444349999999986  0.1086519999999993   F   F   F
  0.8333429999999993  0.8333390000000023  0.0036320000000032   F   F   F
  0.8333323849870857  0.8333319469159711  0.3292099720151988   T   T   T
  0.9444329999999965  0.8888669999999976  0.2247460000000032   F   F   F
  0.8888820000000024  0.9444400000000002  0.1086779999999976   F   F   F
Fig. S10(a)
CONTCAR.xsd  
   1.00000000000000     
    15.9159889999999997   -9.1891010000000009    0.0000000000000000
     0.0000000000000000   18.3782010000000007    0.0000000000000000
     0.0000000000000000    0.0000000000000000   22.5028989999999993
   C    Mo   Pt
   108   144     1
Selective dynamics
Direct
  0.0000000000000000  0.0000000000000000  0.1667089999999973   F   F   F
  0.1110860000000002  0.0555430000000001  0.0495050000000035   F   F   F
  0.0550607875107135  0.1110550831744671  0.2834514380199092   T   T   T
  0.1666730000000030  0.4999940000000009  0.1667109999999994   F   F   F
  0.2777770000000004  0.0555549999999982  0.0494899999999987   F   F   F
  0.2225041773435590  0.1116535192650074  0.2837597634607784   T   T   T
  0.3333209999999980  0.4999940000000009  0.1667109999999994   F   F   F
  0.4444569999999999  0.0555390000000031  0.0495060000000009   F   F   F
  0.3893082742417353  0.1110831810261167  0.2834574633877694   T   T   T
  0.0000059999999991  0.1666779999999974  0.1667119999999969   F   F   F
  0.1111239999999967  0.2222399999999993  0.0494860000000017   F   F   F
  0.0549217805894619  0.2774605104922306  0.2835595996464900   T   T   T
  0.1666740000000004  0.1666779999999974  0.1667119999999969   F   F   F
  0.2777770000000004  0.2222220000000021  0.0494879999999966   F   F   F
  0.2226565157730850  0.2774425420402104  0.2846197783714300   T   T   T
  0.3333330000000032  0.1666669999999968  0.1666979999999967   F   F   F
  0.4444439999999972  0.2222259999999991  0.0494899999999987   F   F   F
  0.3880825864498949  0.2774896733826220  0.2846602380164013   T   T   T
  0.0000059999999991  0.3333269999999970  0.1667109999999994   F   F   F
  0.1111179999999976  0.3888800000000003  0.0494860000000017   F   F   F
  0.0550584888741930  0.4440026669332742  0.2834482167621853   T   T   T
  0.1666669999999968  0.3333340000000007  0.1667100000000019   F   F   F
  0.2777609999999981  0.3888790000000029  0.0494849999999971   F   F   F
  0.2226690906921026  0.4452134667100893  0.2846290439663039   T   T   T
  0.3333220000000026  0.3333280000000016  0.1667109999999994   F   F   F
  0.4444569999999999  0.3889139999999998  0.0495050000000035   F   F   F
  0.3888622417159018  0.4444230074791667  0.2807689245958886   T   T   T
  0.5000000000000000  0.0000000000000000  0.1667089999999973   F   F   F
  0.6110850000000028  0.0555439999999976  0.0495050000000035   F   F   F
  0.5556527172399228  0.1111473956516115  0.2837850368561118   T   T   T
  0.6666730000000030  0.4999940000000009  0.1667109999999994   F   F   F
  0.7777770000000004  0.0555549999999982  0.0494899999999987   F   F   F
  0.7222269154409203  0.1111136239606413  0.2837730537742215   T   T   T
  0.8333220000000026  0.4999940000000009  0.1667109999999994   F   F   F
  0.9444569999999999  0.0555400000000006  0.0495060000000009   F   F   F
  0.8888122007125513  0.1111495835026003  0.2837827611041356   T   T   T
  0.5000069999999965  0.1666790000000020  0.1667119999999969   F   F   F
  0.6111239999999967  0.2222399999999993  0.0494860000000017   F   F   F
  0.5558720325058994  0.2774665853671630  0.2835244691435672   T   T   T
  0.6666740000000004  0.1666779999999974  0.1667119999999969   F   F   F
  0.7777770000000004  0.2222220000000021  0.0494879999999966   F   F   F
  0.7221815730135759  0.2776811444583075  0.2838094972711429   T   T   T
  0.8333330000000032  0.1666669999999968  0.1666979999999967   F   F   F
  0.9444439999999972  0.2222259999999991  0.0494899999999987   F   F   F
  0.8888145349270581  0.2776630569254200  0.2837846497779298   T   T   T
  0.5000050000000016  0.3333269999999970  0.1667109999999994   F   F   F
  0.6111179999999976  0.3888800000000003  0.0494860000000017   F   F   F
  0.5557711232414639  0.4452538616717637  0.2847178145747458   T   T   T
  0.6666669999999968  0.3333340000000007  0.1667100000000019   F   F   F
  0.7777609999999981  0.3888790000000029  0.0494849999999971   F   F   F
  0.7222541601094301  0.4440004409033463  0.2834624712839053   T   T   T
  0.8333220000000026  0.3333280000000016  0.1667109999999994   F   F   F
  0.9444569999999999  0.3889139999999998  0.0495050000000035   F   F   F
  0.8889442764343389  0.4445798779303199  0.2839729359270523   T   T   T
  0.0000000000000000  0.4999990000000025  0.1667089999999973   F   F   F
  0.1110860000000002  0.5555430000000001  0.0495050000000035   F   F   F
  0.0554727174008411  0.6111645213089284  0.2837861946537458   T   T   T
  0.1666730000000030  0.9999940000000009  0.1667109999999994   F   F   F
  0.2777770000000004  0.5555549999999982  0.0494899999999987   F   F   F
  0.2225087555374610  0.6108469923945925  0.2837667155132390   T   T   T
  0.3333209999999980  0.9999940000000009  0.1667109999999994   F   F   F
  0.4444569999999999  0.5555390000000031  0.0495060000000009   F   F   F
  0.3880747718731985  0.6105575631201591  0.2846820673332395   T   T   T
  0.0000059999999991  0.6666779999999974  0.1667119999999969   F   F   F
  0.1111239999999967  0.7222399999999993  0.0494860000000017   F   F   F
  0.0555504755977186  0.7777751824559500  0.2838241648672137   T   T   T
  0.1666740000000004  0.6666779999999974  0.1667119999999969   F   F   F
  0.2777770000000004  0.7222220000000021  0.0494879999999966   F   F   F
  0.2221622198739778  0.7778447564605038  0.2838090772404280   T   T   T
  0.3333330000000032  0.6666669999999968  0.1666979999999967   F   F   F
  0.4444439999999972  0.7222259999999991  0.0494899999999987   F   F   F
  0.3893082078432967  0.7782205737772688  0.2834564612031573   T   T   T
  0.0000059999999991  0.8333269999999970  0.1667109999999994   F   F   F
  0.1111179999999976  0.8888800000000003  0.0494860000000017   F   F   F
  0.0554717668428234  0.9443065098820953  0.2837856383126530   T   T   T
  0.1666669999999968  0.8333340000000007  0.1667100000000019   F   F   F
  0.2777609999999981  0.8888790000000029  0.0494849999999971   F   F   F
  0.2221626938511667  0.9443153395238636  0.2838081998892474   T   T   T
  0.3333220000000026  0.8333280000000016  0.1667109999999994   F   F   F
  0.4444569999999999  0.8889139999999998  0.0495050000000035   F   F   F
  0.3887427601391821  0.9443682901905408  0.2839733011189869   T   T   T
  0.5000000000000000  0.4999990000000025  0.1667089999999973   F   F   F
  0.6110850000000028  0.5555430000000001  0.0495050000000035   F   F   F
  0.5557569598075569  0.6104929125400553  0.2847304960053093   T   T   T
  0.6666730000000030  0.9999940000000009  0.1667109999999994   F   F   F
  0.7777770000000004  0.5555549999999982  0.0494899999999987   F   F   F
  0.7216579338843294  0.6108292497535004  0.2837892829006331   T   T   T
  0.8333220000000026  0.9999940000000009  0.1667109999999994   F   F   F
  0.9444569999999999  0.5555390000000031  0.0495060000000009   F   F   F
  0.8890128144742293  0.6111755011944091  0.2837888869875277   T   T   T
  0.5000069999999965  0.6666779999999974  0.1667119999999969   F   F   F
  0.6111239999999967  0.7222399999999993  0.0494860000000017   F   F   F
  0.5558722659758220  0.7784063294968645  0.2835164786027315   T   T   T
  0.6666740000000004  0.6666779999999974  0.1667119999999969   F   F   F
  0.7777770000000004  0.7222220000000021  0.0494879999999966   F   F   F
  0.7222506639607850  0.7782477387922020  0.2834639538192449   T   T   T
  0.8333330000000032  0.6666669999999968  0.1666979999999967   F   F   F
  0.9444439999999972  0.7222259999999991  0.0494899999999987   F   F   F
  0.8890108726086088  0.7778340986984160  0.2837910571874881   T   T   T
  0.5000050000000016  0.8333269999999970  0.1667109999999994   F   F   F
  0.6111179999999976  0.8888800000000003  0.0494860000000017   F   F   F
  0.5556502816681000  0.9444990894340558  0.2837871405847015   T   T   T
  0.6666669999999968  0.8333340000000007  0.1667100000000019   F   F   F
  0.7777609999999981  0.8888800000000003  0.0494849999999971   F   F   F
  0.7221808099588136  0.9444986475556507  0.2838101542765790   T   T   T
  0.8333220000000026  0.8333280000000016  0.1667109999999994   F   F   F
  0.9444569999999999  0.8889139999999998  0.0495050000000035   F   F   F
  0.8889422624255792  0.9443597566470956  0.2839726961015839   T   T   T
  0.0000009999999975  0.9999990000000025  0.0036169999999984   F   F   F
  0.0002650261318895  0.0001575995611924  0.3290804411101754   T   T   T
  0.1111319999999978  0.0555659999999989  0.2247479999999982   F   F   F
  0.0555599999999998  0.1111170000000001  0.1086779999999976   F   F   F
  0.1666600000000003  0.0000039999999970  0.0036309999999986   F   F   F
  0.1667703878486339  0.0002418603009325  0.3288841725790769   T   T   T
  0.2777749999999983  0.0555499999999967  0.2247509999999977   F   F   F
  0.2222089999999994  0.1111030000000000  0.1086639999999974   F   F   F
  0.3333429999999993  0.0000020000000021  0.0036289999999966   F   F   F
  0.3332271320381963  0.0001911101357881  0.3290845661176420   T   T   T
  0.4444340000000011  0.0555650000000014  0.2247470000000007   F   F   F
  0.3888960000000026  0.1111050000000020  0.1086650000000020   F   F   F
  0.9999970000000005  0.1666570000000007  0.0036309999999986   F   F   F
  0.9996756557252993  0.1665379791230137  0.3292026057042818   T   T   T
  0.1111099999999965  0.2222190000000026  0.2247699999999995   F   F   F
  0.0555659999999989  0.2777829999999994  0.1086510000000018   F   F   F
  0.1666609999999977  0.1666570000000007  0.0036320000000032   F   F   F
  0.1652059183043186  0.1654729658183432  0.3289967011365164   T   T   T
  0.2777749999999983  0.2222259999999991  0.2247520000000023   F   F   F
  0.2222179999999980  0.2777829999999994  0.1086499999999972   F   F   F
  0.3333330000000032  0.1666680000000014  0.0036389999999997   F   F   F
  0.3336023313707988  0.1655246568056697  0.3290144352019160   T   T   T
  0.4444489999999988  0.2222239999999971  0.2247500000000002   F   F   F
  0.3888949999999980  0.2777910000000006  0.1086630000000000   F   F   F
  0.9999960000000030  0.3333399999999997  0.0036289999999966   F   F   F
  0.9996789284120139  0.3331367988735366  0.3292036724769281   T   T   T
  0.1111110000000011  0.3888910000000010  0.2247679999999974   F   F   F
  0.0555599999999998  0.4444409999999976  0.1086779999999976   F   F   F
  0.1666680000000014  0.3333319999999986  0.0036240000000021   F   F   F
  0.1655381757636468  0.3327648087963890  0.3284495282720400   T   T   T
  0.2777820000000020  0.3888910000000010  0.2247690000000020   F   F   F
  0.2222170000000006  0.4444349999999986  0.1086519999999993   F   F   F
  0.3333429999999993  0.3333399999999997  0.0036320000000032   F   F   F
  0.3347721222995114  0.3363854627419619  0.3297467306832452   T   T   T
  0.4444329999999965  0.3888669999999976  0.2247460000000032   F   F   F
  0.3888820000000024  0.4444400000000002  0.1086779999999976   F   F   F
  0.5000000000000000  0.0000000000000000  0.0036169999999984   F   F   F
  0.5000589427011743  0.0000281022964288  0.3290257456667822   T   T   T
  0.6111319999999978  0.0555659999999989  0.2247479999999982   F   F   F
  0.5555590000000024  0.1111179999999976  0.1086779999999976   F   F   F
  0.6666600000000003  0.0000050000000016  0.0036309999999986   F   F   F
  0.6667125686846709  0.0001045445346421  0.3292152169151822   T   T   T
  0.7777749999999983  0.0555499999999967  0.2247509999999977   F   F   F
  0.7222089999999994  0.1111030000000000  0.1086639999999974   F   F   F
  0.8333429999999993  0.0000029999999995  0.0036289999999966   F   F   F
  0.8333069440023902  0.0000397398335106  0.3290406430325719   T   T   T
  0.9444340000000011  0.0555650000000014  0.2247470000000007   F   F   F
  0.8888960000000026  0.1111039999999974  0.1086650000000020   F   F   F
  0.4999970000000005  0.1666570000000007  0.0036309999999986   F   F   F
  0.5001830686366671  0.1665636323369727  0.3291928899859458   T   T   T
  0.6111099999999965  0.2222190000000026  0.2247699999999995   F   F   F
  0.5555659999999989  0.2777829999999994  0.1086510000000018   F   F   F
  0.6666609999999977  0.1666570000000007  0.0036320000000032   F   F   F
  0.6667127561010106  0.1666076194521992  0.3292163100058896   T   T   T
  0.7777749999999983  0.2222259999999991  0.2247520000000023   F   F   F
  0.7222179999999980  0.2777829999999994  0.1086499999999972   F   F   F
  0.8333330000000032  0.1666680000000014  0.0036389999999997   F   F   F
  0.8332243171981278  0.1666115669691775  0.3292219165079883   T   T   T
  0.9444489999999988  0.2222250000000017  0.2247500000000002   F   F   F
  0.8888949999999980  0.2777910000000006  0.1086630000000000   F   F   F
  0.4999960000000030  0.3333399999999997  0.0036289999999966   F   F   F
  0.5005451049668370  0.3327438322755656  0.3284391209159855   T   T   T
  0.6111110000000011  0.3888919999999985  0.2247679999999974   F   F   F
  0.5555590000000024  0.4444409999999976  0.1086779999999976   F   F   F
  0.6666669999999968  0.3333319999999986  0.0036240000000021   F   F   F
  0.6667528253586720  0.3331318767730924  0.3292110510342415   T   T   T
  0.7777820000000020  0.3888910000000010  0.2247690000000020   F   F   F
  0.7222170000000006  0.4444349999999986  0.1086519999999993   F   F   F
  0.8333429999999993  0.3333399999999997  0.0036320000000032   F   F   F
  0.8333060958548983  0.3332642722586877  0.3290410449743237   T   T   T
  0.9444329999999965  0.3888669999999976  0.2247460000000032   F   F   F
  0.8888820000000024  0.4444400000000002  0.1086779999999976   F   F   F
  0.0000009999999975  0.4999990000000025  0.0036169999999984   F   F   F
  0.0002655737503150  0.5001055282094354  0.3290799265283211   T   T   T
  0.1111319999999978  0.5555659999999989  0.2247479999999982   F   F   F
  0.0555599999999998  0.6111170000000001  0.1086779999999976   F   F   F
  0.1666600000000003  0.5000039999999970  0.0036309999999986   F   F   F
  0.1652006979590170  0.4997228179652065  0.3289943757284467   T   T   T
  0.2777749999999983  0.5555499999999967  0.2247509999999977   F   F   F
  0.2222089999999994  0.6111039999999974  0.1086639999999974   F   F   F
  0.3333429999999993  0.5000020000000021  0.0036289999999966   F   F   F
  0.3347784706457644  0.4983381632034443  0.3297683992227904   T   T   T
  0.4444340000000011  0.5555650000000014  0.2247470000000007   F   F   F
  0.3888960000000026  0.6111050000000020  0.1086650000000020   F   F   F
  0.9999970000000005  0.6666570000000007  0.0036309999999986   F   F   F
  0.0000116930970109  0.6667055705616791  0.3291697094975998   T   T   T
  0.1111099999999965  0.7222190000000026  0.2247699999999995   F   F   F
  0.0555659999999989  0.7777829999999994  0.1086510000000018   F   F   F
  0.1666609999999977  0.6666570000000007  0.0036320000000032   F   F   F
  0.1667700098876965  0.6665246282576839  0.3288840921314896   T   T   T
  0.2777749999999983  0.7222250000000017  0.2247520000000023   F   F   F
  0.2222179999999980  0.7777829999999994  0.1086499999999972   F   F   F
  0.3333330000000032  0.6666680000000014  0.0036389999999997   F   F   F
  0.3336153800598313  0.6680736546677936  0.3290125662929317   T   T   T
  0.4444489999999988  0.7222239999999971  0.2247500000000002   F   F   F
  0.3888949999999980  0.7777910000000006  0.1086630000000000   F   F   F
  0.9999960000000030  0.8333409999999972  0.0036289999999966   F   F   F
  0.0000111683483167  0.8333040632705792  0.3291697322367518   T   T   T
  0.1111110000000011  0.8888910000000010  0.2247679999999974   F   F   F
  0.0555599999999998  0.9444409999999976  0.1086779999999976   F   F   F
  0.1666680000000014  0.8333330000000032  0.0036240000000021   F   F   F
  0.1666125033314842  0.8333054559019386  0.3291734668866368   T   T   T
  0.2777820000000020  0.8888910000000010  0.2247690000000020   F   F   F
  0.2222170000000006  0.9444349999999986  0.1086519999999993   F   F   F
  0.3333429999999993  0.8333390000000023  0.0036320000000032   F   F   F
  0.3332272887871809  0.8330302453900643  0.3290845464637323   T   T   T
  0.4444329999999965  0.8888669999999976  0.2247460000000032   F   F   F
  0.3888820000000024  0.9444400000000002  0.1086779999999976   F   F   F
  0.5000000000000000  0.4999990000000025  0.0036169999999984   F   F   F
  0.4966781008157527  0.4983151396544367  0.3298581627500858   T   T   T
  0.6111319999999978  0.5555659999999989  0.2247479999999982   F   F   F
  0.5555590000000024  0.6111170000000001  0.1086779999999976   F   F   F
  0.6666600000000003  0.5000039999999970  0.0036309999999986   F   F   F
  0.6677975791819282  0.4996888038549958  0.3289988445674104   T   T   T
  0.7777749999999983  0.5555499999999967  0.2247509999999977   F   F   F
  0.7222089999999994  0.6111039999999974  0.1086639999999974   F   F   F
  0.8333429999999993  0.5000029999999995  0.0036289999999966   F   F   F
  0.8331525550660458  0.5001174763733079  0.3290849109726037   T   T   T
  0.9444340000000011  0.5555650000000014  0.2247470000000007   F   F   F
  0.8888960000000026  0.6111050000000020  0.1086650000000020   F   F   F
  0.4999970000000005  0.6666570000000007  0.0036309999999986   F   F   F
  0.5005507733294885  0.6678047027290842  0.3284372203756582   T   T   T
  0.6111099999999965  0.7222200000000001  0.2247699999999995   F   F   F
  0.5555659999999989  0.7777829999999994  0.1086510000000018   F   F   F
  0.6666609999999977  0.6666570000000007  0.0036320000000032   F   F   F
  0.6677858055875979  0.6680984449130851  0.3289993007446310   T   T   T
  0.7777749999999983  0.7222250000000017  0.2247520000000023   F   F   F
  0.7222179999999980  0.7777829999999994  0.1086499999999972   F   F   F
  0.8333330000000032  0.6666680000000014  0.0036389999999997   F   F   F
  0.8330844385667988  0.6665389816712252  0.3288865887794388   T   T   T
  0.9444489999999988  0.7222250000000017  0.2247500000000002   F   F   F
  0.8888949999999980  0.7777910000000006  0.1086630000000000   F   F   F
  0.4999960000000030  0.8333409999999972  0.0036289999999966   F   F   F
  0.5001824675974927  0.8336107786580182  0.3291927839143014   T   T   T
  0.6111110000000011  0.8888910000000010  0.2247679999999974   F   F   F
  0.5555590000000024  0.9444409999999976  0.1086779999999976   F   F   F
  0.6666669999999968  0.8333330000000032  0.0036240000000021   F   F   F
  0.6667481368443745  0.8336148839324764  0.3292092003863125   T   T   T
  0.7777820000000020  0.8888910000000010  0.2247690000000020   F   F   F
  0.7222170000000006  0.9444349999999986  0.1086519999999993   F   F   F
  0.8333429999999993  0.8333390000000023  0.0036320000000032   F   F   F
  0.8331486333138604  0.8330302866514767  0.3290851923466067   T   T   T
  0.9444329999999965  0.8888669999999976  0.2247460000000032   F   F   F
  0.8888820000000024  0.9444400000000002  0.1086779999999976   F   F   F
  0.3879193085020163  0.4438000454041451  0.4181645780682503   T   T   T
Fig. S10(b)
CONTCAR.xsd  
   1.00000000000000     
    15.9159889999999997   -9.1891010000000009    0.0000000000000000
     0.0000000000000000   18.3782010000000007    0.0000000000000000
     0.0000000000000000    0.0000000000000000   22.5028989999999993
   C    Mo   Pt
   108   144     4
Selective dynamics
Direct
  0.0000000000000000  0.0000000000000000  0.1667089999999973   F   F   F
  0.1110860000000002  0.0555430000000001  0.0495050000000035   F   F   F
  0.0565490007764954  0.1119147086719151  0.2845992177650721   T   T   T
  0.1666730000000030  0.4999940000000009  0.1667109999999994   F   F   F
  0.2777770000000004  0.0555549999999982  0.0494899999999987   F   F   F
  0.2215750425405128  0.1117330486971512  0.2842175236123237   T   T   T
  0.3333209999999980  0.4999940000000009  0.1667109999999994   F   F   F
  0.4444569999999999  0.0555390000000031  0.0495060000000009   F   F   F
  0.3895002991976166  0.1113086212534650  0.2835026123306787   T   T   T
  0.0000059999999991  0.1666779999999974  0.1667119999999969   F   F   F
  0.1111239999999967  0.2222399999999993  0.0494860000000017   F   F   F
  0.0560863950574306  0.2780166529733130  0.2845686954469905   T   T   T
  0.1666740000000004  0.1666779999999974  0.1667119999999969   F   F   F
  0.2777770000000004  0.2222220000000021  0.0494879999999966   F   F   F
  0.2215847266352660  0.2774064488450804  0.2816618094455488   T   T   T
  0.3333330000000032  0.1666669999999968  0.1666979999999967   F   F   F
  0.4444439999999972  0.2222259999999991  0.0494899999999987   F   F   F
  0.3889196906790992  0.2774923803252787  0.2850670324524563   T   T   T
  0.0000059999999991  0.3333269999999970  0.1667109999999994   F   F   F
  0.1111179999999976  0.3888800000000003  0.0494860000000017   F   F   F
  0.0568929594640664  0.4449528863334128  0.2849054819751236   T   T   T
  0.1666669999999968  0.3333340000000007  0.1667100000000019   F   F   F
  0.2777609999999981  0.3888790000000029  0.0494849999999971   F   F   F
  0.2226616010147260  0.4444686256799953  0.2820980528085851   T   T   T
  0.3333220000000026  0.3333280000000016  0.1667109999999994   F   F   F
  0.4444569999999999  0.3889139999999998  0.0495050000000035   F   F   F
  0.3896488858963520  0.4451859186394705  0.2818199785266867   T   T   T
  0.5000000000000000  0.0000000000000000  0.1667089999999973   F   F   F
  0.6110850000000028  0.0555439999999976  0.0495050000000035   F   F   F
  0.5558482819987156  0.1111447887404693  0.2835897582670017   T   T   T
  0.6666730000000030  0.4999940000000009  0.1667109999999994   F   F   F
  0.7777770000000004  0.0555549999999982  0.0494899999999987   F   F   F
  0.7223412597774974  0.1111347651317815  0.2837296180415016   T   T   T
  0.8333220000000026  0.4999940000000009  0.1667109999999994   F   F   F
  0.9444569999999999  0.0555400000000006  0.0495060000000009   F   F   F
  0.8884307666212548  0.1110812660474791  0.2835853509696186   T   T   T
  0.5000069999999965  0.1666790000000020  0.1667119999999969   F   F   F
  0.6111239999999967  0.2222399999999993  0.0494860000000017   F   F   F
  0.5551759467906398  0.2773329293605667  0.2844870045064299   T   T   T
  0.6666740000000004  0.1666779999999974  0.1667119999999969   F   F   F
  0.7777770000000004  0.2222220000000021  0.0494879999999966   F   F   F
  0.7223825717545741  0.2774756963340467  0.2836563637073912   T   T   T
  0.8333330000000032  0.1666669999999968  0.1666979999999967   F   F   F
  0.9444439999999972  0.2222259999999991  0.0494899999999987   F   F   F
  0.8884009519347130  0.2773023213014164  0.2835711466683707   T   T   T
  0.5000050000000016  0.3333269999999970  0.1667109999999994   F   F   F
  0.6111179999999976  0.3888800000000003  0.0494860000000017   F   F   F
  0.5548549273580461  0.4450026509599657  0.2813992932162583   T   T   T
  0.6666669999999968  0.3333340000000007  0.1667100000000019   F   F   F
  0.7777609999999981  0.3888790000000029  0.0494849999999971   F   F   F
  0.7221613470234876  0.4453540277825191  0.2849489513167606   T   T   T
  0.8333220000000026  0.3333280000000016  0.1667109999999994   F   F   F
  0.9444569999999999  0.3889139999999998  0.0495050000000035   F   F   F
  0.8885306617848026  0.4439600677765805  0.2833776299880051   T   T   T
  0.0000000000000000  0.4999990000000025  0.1667089999999973   F   F   F
  0.1110860000000002  0.5555430000000001  0.0495050000000035   F   F   F
  0.0559415468684703  0.6110203503863724  0.2837483272307927   T   T   T
  0.1666730000000030  0.9999940000000009  0.1667109999999994   F   F   F
  0.2777770000000004  0.5555549999999982  0.0494899999999987   F   F   F
  0.2217434362810534  0.6097920855119638  0.2847292156816048   T   T   T
  0.3333209999999980  0.9999940000000009  0.1667109999999994   F   F   F
  0.4444569999999999  0.5555390000000031  0.0495060000000009   F   F   F
  0.3890660226053113  0.6108782275685952  0.2843489577464157   T   T   T
  0.0000059999999991  0.6666779999999974  0.1667119999999969   F   F   F
  0.1111239999999967  0.7222399999999993  0.0494860000000017   F   F   F
  0.0555579511110064  0.7777833615493116  0.2838112753414677   T   T   T
  0.1666740000000004  0.6666779999999974  0.1667119999999969   F   F   F
  0.2777770000000004  0.7222220000000021  0.0494879999999966   F   F   F
  0.2223968266805042  0.7781176296704507  0.2836517329724232   T   T   T
  0.3333330000000032  0.6666669999999968  0.1666979999999967   F   F   F
  0.4444439999999972  0.7222259999999991  0.0494899999999987   F   F   F
  0.3893048312854686  0.7784287487478020  0.2835265023692569   T   T   T
  0.0000059999999991  0.8333269999999970  0.1667109999999994   F   F   F
  0.1111179999999976  0.8888800000000003  0.0494860000000017   F   F   F
  0.0558029430132975  0.9447727490257870  0.2837882137633034   T   T   T
  0.1666669999999968  0.8333340000000007  0.1667100000000019   F   F   F
  0.2777609999999981  0.8888790000000029  0.0494849999999971   F   F   F
  0.2223552240240162  0.9440694068536094  0.2836523680781297   T   T   T
  0.3333220000000026  0.8333280000000016  0.1667109999999994   F   F   F
  0.4444569999999999  0.8889139999999998  0.0495050000000035   F   F   F
  0.3890321149470207  0.9443853048702582  0.2838164289184754   T   T   T
  0.5000000000000000  0.4999990000000025  0.1667089999999973   F   F   F
  0.6110850000000028  0.5555430000000001  0.0495050000000035   F   F   F
  0.5549579960216544  0.6106412376839012  0.2843889083571838   T   T   T
  0.6666730000000030  0.9999940000000009  0.1667109999999994   F   F   F
  0.7777770000000004  0.5555549999999982  0.0494899999999987   F   F   F
  0.7217727634415846  0.6101135138792979  0.2848807345903729   T   T   T
  0.8333220000000026  0.9999940000000009  0.1667109999999994   F   F   F
  0.9444569999999999  0.5555390000000031  0.0495060000000009   F   F   F
  0.8884392109291384  0.6109863282352151  0.2837245771071374   T   T   T
  0.5000069999999965  0.6666779999999974  0.1667119999999969   F   F   F
  0.6111239999999967  0.7222399999999993  0.0494860000000017   F   F   F
  0.5557507334248852  0.7783810533596044  0.2834881981624443   T   T   T
  0.6666740000000004  0.6666779999999974  0.1667119999999969   F   F   F
  0.7777770000000004  0.7222220000000021  0.0494879999999966   F   F   F
  0.7226616459556509  0.7785024385225132  0.2835550311041625   T   T   T
  0.8333330000000032  0.6666669999999968  0.1666979999999967   F   F   F
  0.9444439999999972  0.7222259999999991  0.0494899999999987   F   F   F
  0.8889403567844729  0.7780881062505993  0.2834833722234763   T   T   T
  0.5000050000000016  0.8333269999999970  0.1667109999999994   F   F   F
  0.6111179999999976  0.8888800000000003  0.0494860000000017   F   F   F
  0.5555071266866897  0.9444731592692207  0.2838578351072614   T   T   T
  0.6666669999999968  0.8333340000000007  0.1667100000000019   F   F   F
  0.7777609999999981  0.8888800000000003  0.0494849999999971   F   F   F
  0.7222919480691125  0.9445364251186540  0.2838843227516056   T   T   T
  0.8333220000000026  0.8333280000000016  0.1667109999999994   F   F   F
  0.9444569999999999  0.8889139999999998  0.0495050000000035   F   F   F
  0.8885178071285132  0.9443423368372043  0.2836211421411283   T   T   T
  0.0000009999999975  0.9999990000000025  0.0036169999999984   F   F   F
  0.9993506139434655 -0.0002904754329468  0.3286265344719200   T   T   T
  0.1111319999999978  0.0555659999999989  0.2247479999999982   F   F   F
  0.0555599999999998  0.1111170000000001  0.1086779999999976   F   F   F
  0.1666600000000003  0.0000039999999970  0.0036309999999986   F   F   F
  0.1673230066383088 -0.0002405952470423  0.3286508701338506   T   T   T
  0.2777749999999983  0.0555499999999967  0.2247509999999977   F   F   F
  0.2222089999999994  0.1111030000000000  0.1086639999999974   F   F   F
  0.3333429999999993  0.0000020000000021  0.0036289999999966   F   F   F
  0.3334646070338785  0.0000020246970067  0.3289138277591471   T   T   T
  0.4444340000000011  0.0555650000000014  0.2247470000000007   F   F   F
  0.3888960000000026  0.1111050000000020  0.1086650000000020   F   F   F
  0.9999970000000005  0.1666570000000007  0.0036309999999986   F   F   F
 -0.0014010161145442  0.1659593960009342  0.3289328380596782   T   T   T
  0.1111099999999965  0.2222190000000026  0.2247699999999995   F   F   F
  0.0555659999999989  0.2777829999999994  0.1086510000000018   F   F   F
  0.1666609999999977  0.1666570000000007  0.0036320000000032   F   F   F
  0.1679906629707305  0.1694172312822393  0.3306498746971194   T   T   T
  0.2777749999999983  0.2222259999999991  0.2247520000000023   F   F   F
  0.2222179999999980  0.2777829999999994  0.1086499999999972   F   F   F
  0.3333330000000032  0.1666680000000014  0.0036389999999997   F   F   F
  0.3326776987920950  0.1644641049970358  0.3287424921766491   T   T   T
  0.4444489999999988  0.2222239999999971  0.2247500000000002   F   F   F
  0.3888949999999980  0.2777910000000006  0.1086630000000000   F   F   F
  0.9999960000000030  0.3333399999999997  0.0036289999999966   F   F   F
 -0.0013002924140665  0.3327848326071000  0.3288403007930479   T   T   T
  0.1111110000000011  0.3888910000000010  0.2247679999999974   F   F   F
  0.0555599999999998  0.4444409999999976  0.1086779999999976   F   F   F
  0.1666680000000014  0.3333319999999986  0.0036240000000021   F   F   F
  0.1675402264847488  0.3338514417035065  0.3305120496008835   T   T   T
  0.2777820000000020  0.3888910000000010  0.2247690000000020   F   F   F
  0.2222170000000006  0.4444349999999986  0.1086519999999993   F   F   F
  0.3333429999999993  0.3333399999999997  0.0036320000000032   F   F   F
  0.3324337770693288  0.3335600615493927  0.3290384213656625   T   T   T
  0.4444329999999965  0.3888669999999976  0.2247460000000032   F   F   F
  0.3888820000000024  0.4444400000000002  0.1086779999999976   F   F   F
  0.5000000000000000  0.0000000000000000  0.0036169999999984   F   F   F
  0.5001800663937567  0.0003170777028057  0.3291954573991729   T   T   T
  0.6111319999999978  0.0555659999999989  0.2247479999999982   F   F   F
  0.5555590000000024  0.1111179999999976  0.1086779999999976   F   F   F
  0.6666600000000003  0.0000050000000016  0.0036309999999986   F   F   F
  0.6666785990469970  0.0001413879739538  0.3291732107049705   T   T   T
  0.7777749999999983  0.0555499999999967  0.2247509999999977   F   F   F
  0.7222089999999994  0.1111030000000000  0.1086639999999974   F   F   F
  0.8333429999999993  0.0000029999999995  0.0036289999999966   F   F   F
  0.8334306121471289  0.0002096086792365  0.3291755928974981   T   T   T
  0.9444340000000011  0.0555650000000014  0.2247470000000007   F   F   F
  0.8888960000000026  0.1111039999999974  0.1086650000000020   F   F   F
  0.4999970000000005  0.1666570000000007  0.0036309999999986   F   F   F
  0.5003707693526535  0.1656479483114947  0.3291600937552233   T   T   T
  0.6111099999999965  0.2222190000000026  0.2247699999999995   F   F   F
  0.5555659999999989  0.2777829999999994  0.1086510000000018   F   F   F
  0.6666609999999977  0.1666570000000007  0.0036320000000032   F   F   F
  0.6667721634515102  0.1663494037830610  0.3292391141413885   T   T   T
  0.7777749999999983  0.2222259999999991  0.2247520000000023   F   F   F
  0.7222179999999980  0.2777829999999994  0.1086499999999972   F   F   F
  0.8333330000000032  0.1666680000000014  0.0036389999999997   F   F   F
  0.8329485846811434  0.1663894657727120  0.3293605182606543   T   T   T
  0.9444489999999988  0.2222250000000017  0.2247500000000002   F   F   F
  0.8888949999999980  0.2777910000000006  0.1086630000000000   F   F   F
  0.4999960000000030  0.3333399999999997  0.0036289999999966   F   F   F
  0.5020060315125014  0.3360980795060922  0.3291859606908022   T   T   T
  0.6111110000000011  0.3888919999999985  0.2247679999999974   F   F   F
  0.5555590000000024  0.4444409999999976  0.1086779999999976   F   F   F
  0.6666669999999968  0.3333319999999986  0.0036240000000021   F   F   F
  0.6671281369172285  0.3330015828472749  0.3287424778435166   T   T   T
  0.7777820000000020  0.3888910000000010  0.2247690000000020   F   F   F
  0.7222170000000006  0.4444349999999986  0.1086519999999993   F   F   F
  0.8333429999999993  0.3333399999999997  0.0036320000000032   F   F   F
  0.8333719891639325  0.3331123882580628  0.3291734170182253   T   T   T
  0.9444329999999965  0.3888669999999976  0.2247460000000032   F   F   F
  0.8888820000000024  0.4444400000000002  0.1086779999999976   F   F   F
  0.0000009999999975  0.4999990000000025  0.0036169999999984   F   F   F
 -0.0009341009008932  0.4997204846584689  0.3286918118954426   T   T   T
  0.1111319999999978  0.5555659999999989  0.2247479999999982   F   F   F
  0.0555599999999998  0.6111170000000001  0.1086779999999976   F   F   F
  0.1666600000000003  0.5000039999999970  0.0036309999999986   F   F   F
  0.1687379967786166  0.4981451028400482  0.3308029354442260   T   T   T
  0.2777749999999983  0.5555499999999967  0.2247509999999977   F   F   F
  0.2222089999999994  0.6111039999999974  0.1086639999999974   F   F   F
  0.3333429999999993  0.5000020000000021  0.0036289999999966   F   F   F
  0.3338597264962717  0.4994350287019802  0.3301856313351575   T   T   T
  0.4444340000000011  0.5555650000000014  0.2247470000000007   F   F   F
  0.3888960000000026  0.6111050000000020  0.1086650000000020   F   F   F
  0.9999970000000005  0.6666570000000007  0.0036309999999986   F   F   F
 -0.0000665276717495  0.6664694312801426  0.3287713791939326   T   T   T
  0.1111099999999965  0.7222190000000026  0.2247699999999995   F   F   F
  0.0555659999999989  0.7777829999999994  0.1086510000000018   F   F   F
  0.1666609999999977  0.6666570000000007  0.0036320000000032   F   F   F
  0.1671868192315469  0.6674305359479265  0.3287852128284082   T   T   T
  0.2777749999999983  0.7222250000000017  0.2247520000000023   F   F   F
  0.2222179999999980  0.7777829999999994  0.1086499999999972   F   F   F
  0.3333330000000032  0.6666680000000014  0.0036389999999997   F   F   F
  0.3340702556956022  0.6682263357124897  0.3285980170949964   T   T   T
  0.4444489999999988  0.7222239999999971  0.2247500000000002   F   F   F
  0.3888949999999980  0.7777910000000006  0.1086630000000000   F   F   F
  0.9999960000000030  0.8333409999999972  0.0036289999999966   F   F   F
 -0.0000827681545280  0.8333608432547364  0.3289392861809337   T   T   T
  0.1111110000000011  0.8888910000000010  0.2247679999999974   F   F   F
  0.0555599999999998  0.9444409999999976  0.1086779999999976   F   F   F
  0.1666680000000014  0.8333330000000032  0.0036240000000021   F   F   F
  0.1665429238386895  0.8332066321122185  0.3291866163160488   T   T   T
  0.2777820000000020  0.8888910000000010  0.2247690000000020   F   F   F
  0.2222170000000006  0.9444349999999986  0.1086519999999993   F   F   F
  0.3333429999999993  0.8333390000000023  0.0036320000000032   F   F   F
  0.3333803575549702  0.8333631184761980  0.3291885238003281   T   T   T
  0.4444329999999965  0.8888669999999976  0.2247460000000032   F   F   F
  0.3888820000000024  0.9444400000000002  0.1086779999999976   F   F   F
  0.5000000000000000  0.4999990000000025  0.0036169999999984   F   F   F
  0.4990404583285696  0.4992411049519795  0.3308006067468732   T   T   T
  0.6111319999999978  0.5555659999999989  0.2247479999999982   F   F   F
  0.5555590000000024  0.6111170000000001  0.1086779999999976   F   F   F
  0.6666600000000003  0.5000039999999970  0.0036309999999986   F   F   F
  0.6625469644918537  0.4978428949768119  0.3302021698352489   T   T   T
  0.7777749999999983  0.5555499999999967  0.2247509999999977   F   F   F
  0.7222089999999994  0.6111039999999974  0.1086639999999974   F   F   F
  0.8333429999999993  0.5000029999999995  0.0036289999999966   F   F   F
  0.8343554809173773  0.5000090896507665  0.3290236563722740   T   T   T
  0.9444340000000011  0.5555650000000014  0.2247470000000007   F   F   F
  0.8888960000000026  0.6111050000000020  0.1086650000000020   F   F   F
  0.4999970000000005  0.6666570000000007  0.0036309999999986   F   F   F
  0.5008673117222242  0.6683184362343717  0.3289425844386595   T   T   T
  0.6111099999999965  0.7222200000000001  0.2247699999999995   F   F   F
  0.5555659999999989  0.7777829999999994  0.1086510000000018   F   F   F
  0.6666609999999977  0.6666570000000007  0.0036320000000032   F   F   F
  0.6672805565588179  0.6680087216570750  0.3285316508487590   T   T   T
  0.7777749999999983  0.7222250000000017  0.2247520000000023   F   F   F
  0.7222179999999980  0.7777829999999994  0.1086499999999972   F   F   F
  0.8333330000000032  0.6666680000000014  0.0036389999999997   F   F   F
  0.8341326782384192  0.6678484671963383  0.3288399588991403   T   T   T
  0.9444489999999988  0.7222250000000017  0.2247500000000002   F   F   F
  0.8888949999999980  0.7777910000000006  0.1086630000000000   F   F   F
  0.4999960000000030  0.8333409999999972  0.0036289999999966   F   F   F
  0.5002216715588508  0.8336361170504222  0.3292663199227490   T   T   T
  0.6111110000000011  0.8888910000000010  0.2247679999999974   F   F   F
  0.5555590000000024  0.9444409999999976  0.1086779999999976   F   F   F
  0.6666669999999968  0.8333330000000032  0.0036240000000021   F   F   F
  0.6666119804542397  0.8334703259590704  0.3291067894197818   T   T   T
  0.7777820000000020  0.8888910000000010  0.2247690000000020   F   F   F
  0.7222170000000006  0.9444349999999986  0.1086519999999993   F   F   F
  0.8333429999999993  0.8333390000000023  0.0036320000000032   F   F   F
  0.8335142986916516  0.8335202727514696  0.3292019937282586   T   T   T
  0.9444329999999965  0.8888669999999976  0.2247460000000032   F   F   F
  0.8888820000000024  0.9444400000000002  0.1086779999999976   F   F   F
  0.5423780952532313  0.4394053116212430  0.4187606789061913   T   T   T
  0.3867947331875187  0.4368389325492914  0.4208224303156389   T   T   T
  0.2313826029593923  0.4412605712367771  0.4190135648976826   T   T   T
  0.2263957068547816  0.2824281490182979  0.4182107163924835   T   T   T
Fig. S10(c)
CONTCAR.xsd  
   1.00000000000000     
    15.9159889999999997   -9.1891010000000009    0.0000000000000000
     0.0000000000000000   18.3782010000000007    0.0000000000000000
     0.0000000000000000    0.0000000000000000   22.5028989999999993
   C    Mo   Pt
   108   144     8
Selective dynamics
Direct
  0.0000000000000000  0.0000000000000000  0.1667089999999973   F   F   F
  0.1110860000000002  0.0555430000000001  0.0495050000000035   F   F   F
  0.0564553692927955  0.1116691875171941  0.2845371529115853   T   T   T
  0.1666730000000030  0.4999940000000009  0.1667109999999994   F   F   F
  0.2777770000000004  0.0555549999999982  0.0494899999999987   F   F   F
  0.2232714641233554  0.1123291971144231  0.2864835270922256   T   T   T
  0.3333209999999980  0.4999940000000009  0.1667109999999994   F   F   F
  0.4444569999999999  0.0555390000000031  0.0495060000000009   F   F   F
  0.3884994849266935  0.1118555556088956  0.2848275140254024   T   T   T
  0.0000059999999991  0.1666779999999974  0.1667119999999969   F   F   F
  0.1111239999999967  0.2222399999999993  0.0494860000000017   F   F   F
  0.0561461306546874  0.2781526964176490  0.2846812045318202   T   T   T
  0.1666740000000004  0.1666779999999974  0.1667119999999969   F   F   F
  0.2777770000000004  0.2222220000000021  0.0494879999999966   F   F   F
  0.2227658955322152  0.2784271140653484  0.2812851907660229   T   T   T
  0.3333330000000032  0.1666669999999968  0.1666979999999967   F   F   F
  0.4444439999999972  0.2222259999999991  0.0494899999999987   F   F   F
  0.3898965103987559  0.2792878123658114  0.2822106628524574   T   T   T
  0.0000059999999991  0.3333269999999970  0.1667109999999994   F   F   F
  0.1111179999999976  0.3888800000000003  0.0494860000000017   F   F   F
  0.0552808777595833  0.4440631665766915  0.2836118344876327   T   T   T
  0.1666669999999968  0.3333340000000007  0.1667100000000019   F   F   F
  0.2777609999999981  0.3888790000000029  0.0494849999999971   F   F   F
  0.2219256046510326  0.4442052712692250  0.2852291752189298   T   T   T
  0.3333220000000026  0.3333280000000016  0.1667109999999994   F   F   F
  0.4444569999999999  0.3889139999999998  0.0495050000000035   F   F   F
  0.3890320272050607  0.4450346256171083  0.2819696462899768   T   T   T
  0.5000000000000000  0.0000000000000000  0.1667089999999973   F   F   F
  0.6110850000000028  0.0555439999999976  0.0495050000000035   F   F   F
  0.5560439754799323  0.1112592112929766  0.2835400146823802   T   T   T
  0.6666730000000030  0.4999940000000009  0.1667109999999994   F   F   F
  0.7777770000000004  0.0555549999999982  0.0494899999999987   F   F   F
  0.7225044772372432  0.1114042780467276  0.2836510087245116   T   T   T
  0.8333220000000026  0.4999940000000009  0.1667109999999994   F   F   F
  0.9444569999999999  0.0555400000000006  0.0495060000000009   F   F   F
  0.8884073268797770  0.1111769048333794  0.2834149742292892   T   T   T
  0.5000069999999965  0.1666790000000020  0.1667119999999969   F   F   F
  0.6111239999999967  0.2222399999999993  0.0494860000000017   F   F   F
  0.5553132047314863  0.2778604862460221  0.2844494238257668   T   T   T
  0.6666740000000004  0.1666779999999974  0.1667119999999969   F   F   F
  0.7777770000000004  0.2222220000000021  0.0494879999999966   F   F   F
  0.7223099874136705  0.2776081574788020  0.2837349931595725   T   T   T
  0.8333330000000032  0.1666669999999968  0.1666979999999967   F   F   F
  0.9444439999999972  0.2222259999999991  0.0494899999999987   F   F   F
  0.8885500519356742  0.2773692560635725  0.2836080897979588   T   T   T
  0.5000050000000016  0.3333269999999970  0.1667109999999994   F   F   F
  0.6111179999999976  0.3888800000000003  0.0494860000000017   F   F   F
  0.5550383637739782  0.4440437571058371  0.2818188671603879   T   T   T
  0.6666669999999968  0.3333340000000007  0.1667100000000019   F   F   F
  0.7777609999999981  0.3888790000000029  0.0494849999999971   F   F   F
  0.7216468760319581  0.4445499948237262  0.2845338858266429   T   T   T
  0.8333220000000026  0.3333280000000016  0.1667109999999994   F   F   F
  0.9444569999999999  0.3889139999999998  0.0495050000000035   F   F   F
  0.8888644962809308  0.4441866846594067  0.2836444257485622   T   T   T
  0.0000000000000000  0.4999990000000025  0.1667089999999973   F   F   F
  0.1110860000000002  0.5555430000000001  0.0495050000000035   F   F   F
  0.0551160931984681  0.6107240081672817  0.2835195163388030   T   T   T
  0.1666730000000030  0.9999940000000009  0.1667109999999994   F   F   F
  0.2777770000000004  0.5555549999999982  0.0494899999999987   F   F   F
  0.2233816273488530  0.6117273638813535  0.2842688436239346   T   T   T
  0.3333209999999980  0.9999940000000009  0.1667109999999994   F   F   F
  0.4444569999999999  0.5555390000000031  0.0495060000000009   F   F   F
  0.3891152834365643  0.6108595410758372  0.2814762469458855   T   T   T
  0.0000059999999991  0.6666779999999974  0.1667119999999969   F   F   F
  0.1111239999999967  0.7222399999999993  0.0494860000000017   F   F   F
  0.0556167477273878  0.7774858601384511  0.2836428009624907   T   T   T
  0.1666740000000004  0.6666779999999974  0.1667119999999969   F   F   F
  0.2777770000000004  0.7222220000000021  0.0494879999999966   F   F   F
  0.2220811948391913  0.7772478082389370  0.2837094664494327   T   T   T
  0.3333330000000032  0.6666669999999968  0.1666979999999967   F   F   F
  0.4444439999999972  0.7222259999999991  0.0494899999999987   F   F   F
  0.3893406213387557  0.7771145042181946  0.2861617898772861   T   T   T
  0.0000059999999991  0.8333269999999970  0.1667109999999994   F   F   F
  0.1111179999999976  0.8888800000000003  0.0494860000000017   F   F   F
  0.0550624593819299  0.9446869377428033  0.2834388116180035   T   T   T
  0.1666669999999968  0.8333340000000007  0.1667100000000019   F   F   F
  0.2777609999999981  0.8888790000000029  0.0494849999999971   F   F   F
  0.2227307464749705  0.9448904845990366  0.2835561867022085   T   T   T
  0.3333220000000026  0.8333280000000016  0.1667109999999994   F   F   F
  0.4444569999999999  0.8889139999999998  0.0495050000000035   F   F   F
  0.3895865806605888  0.9443852710194306  0.2833431475795734   T   T   T
  0.5000000000000000  0.4999990000000025  0.1667089999999973   F   F   F
  0.6110850000000028  0.5555430000000001  0.0495050000000035   F   F   F
  0.5554499906300442  0.6108237393604197  0.2816592154910488   T   T   T
  0.6666730000000030  0.9999940000000009  0.1667109999999994   F   F   F
  0.7777770000000004  0.5555549999999982  0.0494899999999987   F   F   F
  0.7218905648918914  0.6104409148812473  0.2851683269435447   T   T   T
  0.8333220000000026  0.9999940000000009  0.1667109999999994   F   F   F
  0.9444569999999999  0.5555390000000031  0.0495060000000009   F   F   F
  0.8887654382238779  0.6107336161063005  0.2835899437812864   T   T   T
  0.5000069999999965  0.6666779999999974  0.1667119999999969   F   F   F
  0.6111239999999967  0.7222399999999993  0.0494860000000017   F   F   F
  0.5560860065519152  0.7776677354862742  0.2820660292707006   T   T   T
  0.6666740000000004  0.6666779999999974  0.1667119999999969   F   F   F
  0.7777770000000004  0.7222220000000021  0.0494879999999966   F   F   F
  0.7209951632031120  0.7774876561073422  0.2822612385145890   T   T   T
  0.8333330000000032  0.6666669999999968  0.1666979999999967   F   F   F
  0.9444439999999972  0.7222259999999991  0.0494899999999987   F   F   F
  0.8883356291418639  0.7784513209797730  0.2846766724936008   T   T   T
  0.5000050000000016  0.8333269999999970  0.1667109999999994   F   F   F
  0.6111179999999976  0.8888800000000003  0.0494860000000017   F   F   F
  0.5554944654084026  0.9435340949692950  0.2846475906879212   T   T   T
  0.6666669999999968  0.8333340000000007  0.1667100000000019   F   F   F
  0.7777609999999981  0.8888800000000003  0.0494849999999971   F   F   F
  0.7215830882762739  0.9437551137186740  0.2844478559322601   T   T   T
  0.8333220000000026  0.8333280000000016  0.1667109999999994   F   F   F
  0.9444569999999999  0.8889139999999998  0.0495050000000035   F   F   F
  0.8877774894014889  0.9432074260001454  0.2847314753198869   T   T   T
  0.0000009999999975  0.9999990000000025  0.0036169999999984   F   F   F
 -0.0005424622319995  0.0002842364231703  0.3286305645876566   T   T   T
  0.1111319999999978  0.0555659999999989  0.2247479999999982   F   F   F
  0.0555599999999998  0.1111170000000001  0.1086779999999976   F   F   F
  0.1666600000000003  0.0000039999999970  0.0036309999999986   F   F   F
  0.1658388681132843 -0.0016246474915471  0.3284505039827352   T   T   T
  0.2777749999999983  0.0555499999999967  0.2247509999999977   F   F   F
  0.2222089999999994  0.1111030000000000  0.1086639999999974   F   F   F
  0.3333429999999993  0.0000020000000021  0.0036289999999966   F   F   F
  0.3339847549708269 -0.0006532914725100  0.3285758212183046   T   T   T
  0.4444340000000011  0.0555650000000014  0.2247470000000007   F   F   F
  0.3888960000000026  0.1111050000000020  0.1086650000000020   F   F   F
  0.9999970000000005  0.1666570000000007  0.0036309999999986   F   F   F
  0.9985686775251102  0.1661031859752789  0.3288553019508786   T   T   T
  0.1111099999999965  0.2222190000000026  0.2247699999999995   F   F   F
  0.0555659999999989  0.2777829999999994  0.1086510000000018   F   F   F
  0.1666609999999977  0.1666570000000007  0.0036320000000032   F   F   F
  0.1680212494590105  0.1704996356769443  0.3299003338053872   T   T   T
  0.2777749999999983  0.2222259999999991  0.2247520000000023   F   F   F
  0.2222179999999980  0.2777829999999994  0.1086499999999972   F   F   F
  0.3333330000000032  0.1666680000000014  0.0036389999999997   F   F   F
  0.3365991589758889  0.1713832850089159  0.3303621632461722   T   T   T
  0.4444489999999988  0.2222239999999971  0.2247500000000002   F   F   F
  0.3888949999999980  0.2777910000000006  0.1086630000000000   F   F   F
  0.9999960000000030  0.3333399999999997  0.0036289999999966   F   F   F
 -0.0009989522479732  0.3328777959300167  0.3290690011707860   T   T   T
  0.1111110000000011  0.3888910000000010  0.2247679999999974   F   F   F
  0.0555599999999998  0.4444409999999976  0.1086779999999976   F   F   F
  0.1666680000000014  0.3333319999999986  0.0036240000000021   F   F   F
  0.1681790657694476  0.3320090942017742  0.3300435539657563   T   T   T
  0.2777820000000020  0.3888910000000010  0.2247690000000020   F   F   F
  0.2222170000000006  0.4444349999999986  0.1086519999999993   F   F   F
  0.3333429999999993  0.3333399999999997  0.0036320000000032   F   F   F
  0.3335565816159946  0.3349478518861185  0.3302231216845208   T   T   T
  0.4444329999999965  0.3888669999999976  0.2247460000000032   F   F   F
  0.3888820000000024  0.4444400000000002  0.1086779999999976   F   F   F
  0.5000000000000000  0.0000000000000000  0.0036169999999984   F   F   F
  0.5006801690557188  0.0007475409019326  0.3288503319786962   T   T   T
  0.6111319999999978  0.0555659999999989  0.2247479999999982   F   F   F
  0.5555590000000024  0.1111179999999976  0.1086779999999976   F   F   F
  0.6666600000000003  0.0000050000000016  0.0036309999999986   F   F   F
  0.6673409644762994  0.0011751811413555  0.3292982422494047   T   T   T
  0.7777749999999983  0.0555499999999967  0.2247509999999977   F   F   F
  0.7222089999999994  0.1111030000000000  0.1086639999999974   F   F   F
  0.8333429999999993  0.0000029999999995  0.0036289999999966   F   F   F
  0.8331354747601928  0.0006567649637389  0.3289869905526212   T   T   T
  0.9444340000000011  0.0555650000000014  0.2247470000000007   F   F   F
  0.8888960000000026  0.1111039999999974  0.1086650000000020   F   F   F
  0.4999970000000005  0.1666570000000007  0.0036309999999986   F   F   F
  0.5006651490402362  0.1661152266374201  0.3290070032665076   T   T   T
  0.6111099999999965  0.2222190000000026  0.2247699999999995   F   F   F
  0.5555659999999989  0.2777829999999994  0.1086510000000018   F   F   F
  0.6666609999999977  0.1666570000000007  0.0036320000000032   F   F   F
  0.6671023509435616  0.1666646705424496  0.3292534167502695   T   T   T
  0.7777749999999983  0.2222259999999991  0.2247520000000023   F   F   F
  0.7222179999999980  0.2777829999999994  0.1086499999999972   F   F   F
  0.8333330000000032  0.1666680000000014  0.0036389999999997   F   F   F
  0.8332152991651506  0.1668123103296868  0.3294491418324276   T   T   T
  0.9444489999999988  0.2222250000000017  0.2247500000000002   F   F   F
  0.8888949999999980  0.2777910000000006  0.1086630000000000   F   F   F
  0.4999960000000030  0.3333399999999997  0.0036289999999966   F   F   F
  0.5006571421204525  0.3344779290536254  0.3309778090889763   T   T   T
  0.6111110000000011  0.3888919999999985  0.2247679999999974   F   F   F
  0.5555590000000024  0.4444409999999976  0.1086779999999976   F   F   F
  0.6666669999999968  0.3333319999999986  0.0036240000000021   F   F   F
  0.6669531079280819  0.3329466890855261  0.3291993818384067   T   T   T
  0.7777820000000020  0.3888910000000010  0.2247690000000020   F   F   F
  0.7222170000000006  0.4444349999999986  0.1086519999999993   F   F   F
  0.8333429999999993  0.3333399999999997  0.0036320000000032   F   F   F
  0.8334691899023553  0.3331705260215171  0.3292345835079032   T   T   T
  0.9444329999999965  0.3888669999999976  0.2247460000000032   F   F   F
  0.8888820000000024  0.4444400000000002  0.1086779999999976   F   F   F
  0.0000009999999975  0.4999990000000025  0.0036169999999984   F   F   F
 -0.0002747161069153  0.4996251716846349  0.3291084856918320   T   T   T
  0.1111319999999978  0.5555659999999989  0.2247479999999982   F   F   F
  0.0555599999999998  0.6111170000000001  0.1086779999999976   F   F   F
  0.1666600000000003  0.5000039999999970  0.0036309999999986   F   F   F
  0.1654157363866437  0.5006934271281689  0.3289652380659452   T   T   T
  0.2777749999999983  0.5555499999999967  0.2247509999999977   F   F   F
  0.2222089999999994  0.6111039999999974  0.1086639999999974   F   F   F
  0.3333429999999993  0.5000020000000021  0.0036289999999966   F   F   F
  0.3343252681387313  0.5010778490343341  0.3298255611668758   T   T   T
  0.4444340000000011  0.5555650000000014  0.2247470000000007   F   F   F
  0.3888960000000026  0.6111050000000020  0.1086650000000020   F   F   F
  0.9999970000000005  0.6666570000000007  0.0036309999999986   F   F   F
  0.0001103596104969  0.6664324152665668  0.3289830034622572   T   T   T
  0.1111099999999965  0.7222190000000026  0.2247699999999995   F   F   F
  0.0555659999999989  0.7777829999999994  0.1086510000000018   F   F   F
  0.1666609999999977  0.6666570000000007  0.0036320000000032   F   F   F
  0.1655149308241949  0.6657962733529110  0.3287705974078579   T   T   T
  0.2777749999999983  0.7222250000000017  0.2247520000000023   F   F   F
  0.2222179999999980  0.7777829999999994  0.1086499999999972   F   F   F
  0.3333330000000032  0.6666680000000014  0.0036389999999997   F   F   F
  0.3344039661643421  0.6640122350614477  0.3303251229231539   T   T   T
  0.4444489999999988  0.7222239999999971  0.2247500000000002   F   F   F
  0.3888949999999980  0.7777910000000006  0.1086630000000000   F   F   F
  0.9999960000000030  0.8333409999999972  0.0036289999999966   F   F   F
  0.0007481312230803  0.8332602091699980  0.3285355540151053   T   T   T
  0.1111110000000011  0.8888910000000010  0.2247679999999974   F   F   F
  0.0555599999999998  0.9444409999999976  0.1086779999999976   F   F   F
  0.1666680000000014  0.8333330000000032  0.0036240000000021   F   F   F
  0.1667838058539650  0.8335071953179267  0.3287341171327701   T   T   T
  0.2777820000000020  0.8888910000000010  0.2247690000000020   F   F   F
  0.2222170000000006  0.9444349999999986  0.1086519999999993   F   F   F
  0.3333429999999993  0.8333390000000023  0.0036320000000032   F   F   F
  0.3327402471184345  0.8340605205624630  0.3287014061489378   T   T   T
  0.4444329999999965  0.8888669999999976  0.2247460000000032   F   F   F
  0.3888820000000024  0.9444400000000002  0.1086779999999976   F   F   F
  0.5000000000000000  0.4999990000000025  0.0036169999999984   F   F   F
  0.5003078431766456  0.5005446222760497  0.3296658397887152   T   T   T
  0.6111319999999978  0.5555659999999989  0.2247479999999982   F   F   F
  0.5555590000000024  0.6111170000000001  0.1086779999999976   F   F   F
  0.6666600000000003  0.5000039999999970  0.0036309999999986   F   F   F
  0.6634836708361770  0.4980158143514726  0.3301294496073517   T   T   T
  0.7777749999999983  0.5555499999999967  0.2247509999999977   F   F   F
  0.7222089999999994  0.6111039999999974  0.1086639999999974   F   F   F
  0.8333429999999993  0.5000029999999995  0.0036289999999966   F   F   F
  0.8335730465219746  0.4993260056080837  0.3288419950912510   T   T   T
  0.9444340000000011  0.5555650000000014  0.2247470000000007   F   F   F
  0.8888960000000026  0.6111050000000020  0.1086650000000020   F   F   F
  0.4999970000000005  0.6666570000000007  0.0036309999999986   F   F   F
  0.4998595058807663  0.6657829945015077  0.3298255631781567   T   T   T
  0.6111099999999965  0.7222200000000001  0.2247699999999995   F   F   F
  0.5555659999999989  0.7777829999999994  0.1086510000000018   F   F   F
  0.6666609999999977  0.6666570000000007  0.0036320000000032   F   F   F
  0.6656815401541797  0.6662716359288582  0.3298491987099076   T   T   T
  0.7777749999999983  0.7222250000000017  0.2247520000000023   F   F   F
  0.7222179999999980  0.7777829999999994  0.1086499999999972   F   F   F
  0.8333330000000032  0.6666680000000014  0.0036389999999997   F   F   F
  0.8348848507716674  0.6670045117696842  0.3287751498190846   T   T   T
  0.9444489999999988  0.7222250000000017  0.2247500000000002   F   F   F
  0.8888949999999980  0.7777910000000006  0.1086630000000000   F   F   F
  0.4999960000000030  0.8333409999999972  0.0036289999999966   F   F   F
  0.5023689909632347  0.8319437575189842  0.3304078186964827   T   T   T
  0.6111110000000011  0.8888910000000010  0.2247679999999974   F   F   F
  0.5555590000000024  0.9444409999999976  0.1086779999999976   F   F   F
  0.6666669999999968  0.8333330000000032  0.0036240000000021   F   F   F
  0.6656973785645897  0.8327027952772780  0.3313849769895258   T   T   T
  0.7777820000000020  0.8888910000000010  0.2247690000000020   F   F   F
  0.7222170000000006  0.9444349999999986  0.1086519999999993   F   F   F
  0.8333429999999993  0.8333390000000023  0.0036320000000032   F   F   F
  0.8290702737097012  0.8311142779812319  0.3303805890430330   T   T   T
  0.9444329999999965  0.8888669999999976  0.2247460000000032   F   F   F
  0.8888820000000024  0.9444400000000002  0.1086779999999976   F   F   F
  0.3924905386557019  0.4496560934523469  0.4233738994265888   T   T   T
  0.3943838630566392  0.2946454586496312  0.4200642771752456   T   T   T
  0.2314636410918447  0.2872591046236630  0.4187377927900853   T   T   T
  0.3964869443248591  0.6063964642287145  0.4195031145489921   T   T   T
  0.5516741893854890  0.6061115451263733  0.4236319936026055   T   T   T
  0.7090865925339730  0.7678495864012479  0.4186419674119445   T   T   T
  0.5509652347812548  0.4502594833518637  0.4196015433348900   T   T   T
  0.5531323270634337  0.7643582946906544  0.4204462177951615   T   T   T
Fig. S10(d)
CONTCAR.xsd  
   1.00000000000000     
    15.9159889999999997   -9.1891010000000009    0.0000000000000000
     0.0000000000000000   18.3782010000000007    0.0000000000000000
     0.0000000000000000    0.0000000000000000   22.5028989999999993
   C    Mo   Pt
   108   144    24
Selective dynamics
Direct
  0.0000000000000000  0.0000000000000000  0.1667089999999973   F   F   F
  0.1110860000000002  0.0555430000000001  0.0495050000000035   F   F   F
  0.0575009310021881  0.1121037687401042  0.2849913152344969   T   T   T
  0.1666730000000030  0.4999940000000009  0.1667109999999994   F   F   F
  0.2777770000000004  0.0555549999999982  0.0494899999999987   F   F   F
  0.2232867937886884  0.1117547589492140  0.2837681855656843   T   T   T
  0.3333209999999980  0.4999940000000009  0.1667109999999994   F   F   F
  0.4444569999999999  0.0555390000000031  0.0495060000000009   F   F   F
  0.3893060453419532  0.1112845162121278  0.2819567447749500   T   T   T
  0.0000059999999991  0.1666779999999974  0.1667119999999969   F   F   F
  0.1111239999999967  0.2222399999999993  0.0494860000000017   F   F   F
  0.0574498811034646  0.2787327406356605  0.2849871706402934   T   T   T
  0.1666740000000004  0.1666779999999974  0.1667119999999969   F   F   F
  0.2777770000000004  0.2222220000000021  0.0494879999999966   F   F   F
  0.2231044459658766  0.2783609019289106  0.2835352385782013   T   T   T
  0.3333330000000032  0.1666669999999968  0.1666979999999967   F   F   F
  0.4444439999999972  0.2222259999999991  0.0494899999999987   F   F   F
  0.3893613513576469  0.2779079258175565  0.2820331054701772   T   T   T
  0.0000059999999991  0.3333269999999970  0.1667109999999994   F   F   F
  0.1111179999999976  0.3888800000000003  0.0494860000000017   F   F   F
  0.0575798100848488  0.4454803100487812  0.2850197521077858   T   T   T
  0.1666669999999968  0.3333340000000007  0.1667100000000019   F   F   F
  0.2777609999999981  0.3888790000000029  0.0494849999999971   F   F   F
  0.2231801610510014  0.4449931501779572  0.2835332383554138   T   T   T
  0.3333220000000026  0.3333280000000016  0.1667109999999994   F   F   F
  0.4444569999999999  0.3889139999999998  0.0495050000000035   F   F   F
  0.3893335130075227  0.4447299297153742  0.2820174637328609   T   T   T
  0.5000000000000000  0.0000000000000000  0.1667089999999973   F   F   F
  0.6110850000000028  0.0555439999999976  0.0495050000000035   F   F   F
  0.5553816089377943  0.1110465658319053  0.2825871436845124   T   T   T
  0.6666730000000030  0.4999940000000009  0.1667109999999994   F   F   F
  0.7777770000000004  0.0555549999999982  0.0494899999999987   F   F   F
  0.7206767861818962  0.1103767407509270  0.2823315814227869   T   T   T
  0.8333220000000026  0.4999940000000009  0.1667109999999994   F   F   F
  0.9444569999999999  0.0555400000000006  0.0495060000000009   F   F   F
  0.8870177798658418  0.1101431116121393  0.2860965859565216   T   T   T
  0.5000069999999965  0.1666790000000020  0.1667119999999969   F   F   F
  0.6111239999999967  0.2222399999999993  0.0494860000000017   F   F   F
  0.5553962762234538  0.2776125056217092  0.2826150393228608   T   T   T
  0.6666740000000004  0.1666779999999974  0.1667119999999969   F   F   F
  0.7777770000000004  0.2222220000000021  0.0494879999999966   F   F   F
  0.7207021596262100  0.2770222327721748  0.2823602323662804   T   T   T
  0.8333330000000032  0.1666669999999968  0.1666979999999967   F   F   F
  0.9444439999999972  0.2222259999999991  0.0494899999999987   F   F   F
  0.8869561214993841  0.2767991590591060  0.2861046298894480   T   T   T
  0.5000050000000016  0.3333269999999970  0.1667109999999994   F   F   F
  0.6111179999999976  0.3888800000000003  0.0494860000000017   F   F   F
  0.5555394523321038  0.4444903060616203  0.2825329860256492   T   T   T
  0.6666669999999968  0.3333340000000007  0.1667100000000019   F   F   F
  0.7777609999999981  0.3888790000000029  0.0494849999999971   F   F   F
  0.7207281016549386  0.4436771508353992  0.2823307175071559   T   T   T
  0.8333220000000026  0.3333280000000016  0.1667109999999994   F   F   F
  0.9444569999999999  0.3889139999999998  0.0495050000000035   F   F   F
  0.8869508874772284  0.4434600179134277  0.2860765854713265   T   T   T
  0.0000000000000000  0.4999990000000025  0.1667089999999973   F   F   F
  0.1110860000000002  0.5555430000000001  0.0495050000000035   F   F   F
  0.0575529229125175  0.6121046722530842  0.2850212383814727   T   T   T
  0.1666730000000030  0.9999940000000009  0.1667109999999994   F   F   F
  0.2777770000000004  0.5555549999999982  0.0494899999999987   F   F   F
  0.2232006249259143  0.6115041926630904  0.2835089635423306   T   T   T
  0.3333209999999980  0.9999940000000009  0.1667109999999994   F   F   F
  0.4444569999999999  0.5555390000000031  0.0495060000000009   F   F   F
  0.3893823293620592  0.6113530080812030  0.2819505656090665   T   T   T
  0.0000059999999991  0.6666779999999974  0.1667119999999969   F   F   F
  0.1111239999999967  0.7222399999999993  0.0494860000000017   F   F   F
  0.0575042045027389  0.7787626201142672  0.2849888053478347   T   T   T
  0.1666740000000004  0.6666779999999974  0.1667119999999969   F   F   F
  0.2777770000000004  0.7222220000000021  0.0494879999999966   F   F   F
  0.2231904123491183  0.7781184764571315  0.2835505551055874   T   T   T
  0.3333330000000032  0.6666669999999968  0.1666979999999967   F   F   F
  0.4444439999999972  0.7222259999999991  0.0494899999999987   F   F   F
  0.3894245869569851  0.7779496984915645  0.2820239485398791   T   T   T
  0.0000059999999991  0.8333269999999970  0.1667109999999994   F   F   F
  0.1111179999999976  0.8888800000000003  0.0494860000000017   F   F   F
  0.0581069743308288  0.9457403259051859  0.2854659433030210   T   T   T
  0.1666669999999968  0.8333340000000007  0.1667100000000019   F   F   F
  0.2777609999999981  0.8888790000000029  0.0494849999999971   F   F   F
  0.2233107766869141  0.9448389189437036  0.2837714987972504   T   T   T
  0.3333220000000026  0.8333280000000016  0.1667109999999994   F   F   F
  0.4444569999999999  0.8889139999999998  0.0495050000000035   F   F   F
  0.3893589033775925  0.9447563426593741  0.2820185164582306   T   T   T
  0.5000000000000000  0.4999990000000025  0.1667089999999973   F   F   F
  0.6110850000000028  0.5555430000000001  0.0495050000000035   F   F   F
  0.5555538023897197  0.6111194540190461  0.2825479566045214   T   T   T
  0.6666730000000030  0.9999940000000009  0.1667109999999994   F   F   F
  0.7777770000000004  0.5555549999999982  0.0494899999999987   F   F   F
  0.7207821125480757  0.6104144004334989  0.2822928847087245   T   T   T
  0.8333220000000026  0.9999940000000009  0.1667109999999994   F   F   F
  0.9444569999999999  0.5555390000000031  0.0495060000000009   F   F   F
  0.8870216911201974  0.6102035533890947  0.2860844443370551   T   T   T
  0.5000069999999965  0.6666779999999974  0.1667119999999969   F   F   F
  0.6111239999999967  0.7222399999999993  0.0494860000000017   F   F   F
  0.5555424625425180  0.7777879622003872  0.2825865545188622   T   T   T
  0.6666740000000004  0.6666779999999974  0.1667119999999969   F   F   F
  0.7777770000000004  0.7222220000000021  0.0494879999999966   F   F   F
  0.7207927400696623  0.7770652257120240  0.2823548631786562   T   T   T
  0.8333330000000032  0.6666669999999968  0.1666979999999967   F   F   F
  0.9444439999999972  0.7222259999999991  0.0494899999999987   F   F   F
  0.8869965520068359  0.7768155760506632  0.2860814539464944   T   T   T
  0.5000050000000016  0.8333269999999970  0.1667109999999994   F   F   F
  0.6111179999999976  0.8888800000000003  0.0494860000000017   F   F   F
  0.5555437106313550  0.9444143616908507  0.2825039424632848   T   T   T
  0.6666669999999968  0.8333340000000007  0.1667100000000019   F   F   F
  0.7777609999999981  0.8888800000000003  0.0494849999999971   F   F   F
  0.7207753943212756  0.9437250102632341  0.2823196950991372   T   T   T
  0.8333220000000026  0.8333280000000016  0.1667109999999994   F   F   F
  0.9444569999999999  0.8889139999999998  0.0495050000000035   F   F   F
  0.8869868601857173  0.9434938317766272  0.2860326082044255   T   T   T
  0.0000009999999975  0.9999990000000025  0.0036169999999984   F   F   F
  0.9996099883645452 -0.0002116506559237  0.3280113480284565   T   T   T
  0.1111319999999978  0.0555659999999989  0.2247479999999982   F   F   F
  0.0555599999999998  0.1111170000000001  0.1086779999999976   F   F   F
  0.1666600000000003  0.0000039999999970  0.0036309999999986   F   F   F
  0.1706581352401328  0.0019678069602657  0.3315958778623450   T   T   T
  0.2777749999999983  0.0555499999999967  0.2247509999999977   F   F   F
  0.2222089999999994  0.1111030000000000  0.1086639999999974   F   F   F
  0.3333429999999993  0.0000020000000021  0.0036289999999966   F   F   F
  0.3360262861280744  0.0012719677863262  0.3306374164263393   T   T   T
  0.4444340000000011  0.0555650000000014  0.2247470000000007   F   F   F
  0.3888960000000026  0.1111050000000020  0.1086650000000020   F   F   F
  0.9999970000000005  0.1666570000000007  0.0036309999999986   F   F   F
  0.9997773294476894  0.1665599424397700  0.3281307644626006   T   T   T
  0.1111099999999965  0.2222190000000026  0.2247699999999995   F   F   F
  0.0555659999999989  0.2777829999999994  0.1086510000000018   F   F   F
  0.1666609999999977  0.1666570000000007  0.0036320000000032   F   F   F
  0.1697008976923778  0.1685457019019882  0.3314413902453410   T   T   T
  0.2777749999999983  0.2222259999999991  0.2247520000000023   F   F   F
  0.2222179999999980  0.2777829999999994  0.1086499999999972   F   F   F
  0.3333330000000032  0.1666680000000014  0.0036389999999997   F   F   F
  0.3360398928846314  0.1679642875209731  0.3306355227887849   T   T   T
  0.4444489999999988  0.2222239999999971  0.2247500000000002   F   F   F
  0.3888949999999980  0.2777910000000006  0.1086630000000000   F   F   F
  0.9999960000000030  0.3333399999999997  0.0036289999999966   F   F   F
 -0.0002650389695472  0.3332504173326244  0.3280882648496628   T   T   T
  0.1111110000000011  0.3888910000000010  0.2247679999999974   F   F   F
  0.0555599999999998  0.4444409999999976  0.1086779999999976   F   F   F
  0.1666680000000014  0.3333319999999986  0.0036240000000021   F   F   F
  0.1696329882313682  0.3350460181104540  0.3314084292721967   T   T   T
  0.2777820000000020  0.3888910000000010  0.2247690000000020   F   F   F
  0.2222170000000006  0.4444349999999986  0.1086519999999993   F   F   F
  0.3333429999999993  0.3333399999999997  0.0036320000000032   F   F   F
  0.3360258325675148  0.3348058278603414  0.3302350773327647   T   T   T
  0.4444329999999965  0.3888669999999976  0.2247460000000032   F   F   F
  0.3888820000000024  0.4444400000000002  0.1086779999999976   F   F   F
  0.5000000000000000  0.0000000000000000  0.0036169999999984   F   F   F
  0.4997266232306068 -0.0002661305364318  0.3299197772162916   T   T   T
  0.6111319999999978  0.0555659999999989  0.2247479999999982   F   F   F
  0.5555590000000024  0.1111179999999976  0.1086779999999976   F   F   F
  0.6666600000000003  0.0000050000000016  0.0036309999999986   F   F   F
  0.6651769489160878 -0.0007734112023523  0.3309434121897970   T   T   T
  0.7777749999999983  0.0555499999999967  0.2247509999999977   F   F   F
  0.7222089999999994  0.1111030000000000  0.1086639999999974   F   F   F
  0.8333429999999993  0.0000029999999995  0.0036289999999966   F   F   F
  0.8279845972624758 -0.0026904520157987  0.3306552579587440   T   T   T
  0.9444340000000011  0.0555650000000014  0.2247470000000007   F   F   F
  0.8888960000000026  0.1111039999999974  0.1086650000000020   F   F   F
  0.4999970000000005  0.1666570000000007  0.0036309999999986   F   F   F
  0.4994851989342051  0.1663734585880738  0.3301202474637475   T   T   T
  0.6111099999999965  0.2222190000000026  0.2247699999999995   F   F   F
  0.5555659999999989  0.2777829999999994  0.1086510000000018   F   F   F
  0.6666609999999977  0.1666570000000007  0.0036320000000032   F   F   F
  0.6649427494570198  0.1658583385453285  0.3309623646919956   T   T   T
  0.7777749999999983  0.2222259999999991  0.2247520000000023   F   F   F
  0.7222179999999980  0.2777829999999994  0.1086499999999972   F   F   F
  0.8333330000000032  0.1666680000000014  0.0036389999999997   F   F   F
  0.8280083404673377  0.1639641403906333  0.3306044494035801   T   T   T
  0.9444489999999988  0.2222250000000017  0.2247500000000002   F   F   F
  0.8888949999999980  0.2777910000000006  0.1086630000000000   F   F   F
  0.4999960000000030  0.3333399999999997  0.0036289999999966   F   F   F
  0.4997766799502102  0.3333345878409749  0.3298904836023829   T   T   T
  0.6111110000000011  0.3888919999999985  0.2247679999999974   F   F   F
  0.5555590000000024  0.4444409999999976  0.1086779999999976   F   F   F
  0.6666669999999968  0.3333319999999986  0.0036240000000021   F   F   F
  0.6649711181931288  0.3324502379687682  0.3309680435544413   T   T   T
  0.7777820000000020  0.3888910000000010  0.2247690000000020   F   F   F
  0.7222170000000006  0.4444349999999986  0.1086519999999993   F   F   F
  0.8333429999999993  0.3333399999999997  0.0036320000000032   F   F   F
  0.8280170933941444  0.3306667263577813  0.3306194819751424   T   T   T
  0.9444329999999965  0.3888669999999976  0.2247460000000032   F   F   F
  0.8888820000000024  0.4444400000000002  0.1086779999999976   F   F   F
  0.0000009999999975  0.4999990000000025  0.0036169999999984   F   F   F
 -0.0002788930788312  0.4998533271907148  0.3280754515785322   T   T   T
  0.1111319999999978  0.5555659999999989  0.2247479999999982   F   F   F
  0.0555599999999998  0.6111170000000001  0.1086779999999976   F   F   F
  0.1666600000000003  0.5000039999999970  0.0036309999999986   F   F   F
  0.1697558244834178  0.5015079657213249  0.3314773804845429   T   T   T
  0.2777749999999983  0.5555499999999967  0.2247509999999977   F   F   F
  0.2222089999999994  0.6111039999999974  0.1086639999999974   F   F   F
  0.3333429999999993  0.5000020000000021  0.0036289999999966   F   F   F
  0.3359567788714318  0.5014304163353551  0.3304043201470963   T   T   T
  0.4444340000000011  0.5555650000000014  0.2247470000000007   F   F   F
  0.3888960000000026  0.6111050000000020  0.1086650000000020   F   F   F
  0.9999970000000005  0.6666570000000007  0.0036309999999986   F   F   F
 -0.0002224996164055  0.6665256215762941  0.3281194978527832   T   T   T
  0.1111099999999965  0.7222190000000026  0.2247699999999995   F   F   F
  0.0555659999999989  0.7777829999999994  0.1086510000000018   F   F   F
  0.1666609999999977  0.6666570000000007  0.0036320000000032   F   F   F
  0.1697789658681613  0.6679308302617468  0.3314005154001267   T   T   T
  0.2777749999999983  0.7222250000000017  0.2247520000000023   F   F   F
  0.2222179999999980  0.7777829999999994  0.1086499999999972   F   F   F
  0.3333330000000032  0.6666680000000014  0.0036389999999997   F   F   F
  0.3359691841738461  0.6678926132457105  0.3303882755632438   T   T   T
  0.4444489999999988  0.7222239999999971  0.2247500000000002   F   F   F
  0.3888949999999980  0.7777910000000006  0.1086630000000000   F   F   F
  0.9999960000000030  0.8333409999999972  0.0036289999999966   F   F   F
 -0.0003881506060748  0.8331752007852091  0.3280292813050614   T   T   T
  0.1111110000000011  0.8888910000000010  0.2247679999999974   F   F   F
  0.0555599999999998  0.9444409999999976  0.1086779999999976   F   F   F
  0.1666680000000014  0.8333330000000032  0.0036240000000021   F   F   F
  0.1696819299462412  0.8344186414103242  0.3314215546627936   T   T   T
  0.2777820000000020  0.8888910000000010  0.2247690000000020   F   F   F
  0.2222170000000006  0.9444349999999986  0.1086519999999993   F   F   F
  0.3333429999999993  0.8333390000000023  0.0036320000000032   F   F   F
  0.3360123465029675  0.8344979114480163  0.3302350527276947   T   T   T
  0.4444329999999965  0.8888669999999976  0.2247460000000032   F   F   F
  0.3888820000000024  0.9444400000000002  0.1086779999999976   F   F   F
  0.5000000000000000  0.4999990000000025  0.0036169999999984   F   F   F
  0.4997566699245965  0.4999203188810373  0.3299035555784527   T   T   T
  0.6111319999999978  0.5555659999999989  0.2247479999999982   F   F   F
  0.5555590000000024  0.6111170000000001  0.1086779999999976   F   F   F
  0.6666600000000003  0.5000039999999970  0.0036309999999986   F   F   F
  0.6651849188204335  0.4992828645492884  0.3309154906430682   T   T   T
  0.7777749999999983  0.5555499999999967  0.2247509999999977   F   F   F
  0.7222089999999994  0.6111039999999974  0.1086639999999974   F   F   F
  0.8333429999999993  0.5000029999999995  0.0036289999999966   F   F   F
  0.8280655096156639  0.4973885860663310  0.3306094478292754   T   T   T
  0.9444340000000011  0.5555650000000014  0.2247470000000007   F   F   F
  0.8888960000000026  0.6111050000000020  0.1086650000000020   F   F   F
  0.4999970000000005  0.6666570000000007  0.0036309999999986   F   F   F
  0.4997862380708722  0.6665681928414120  0.3298792237979226   T   T   T
  0.6111099999999965  0.7222200000000001  0.2247699999999995   F   F   F
  0.5555659999999989  0.7777829999999994  0.1086510000000018   F   F   F
  0.6666609999999977  0.6666570000000007  0.0036320000000032   F   F   F
  0.6651387080408295  0.6658992291288236  0.3309169356957771   T   T   T
  0.7777749999999983  0.7222250000000017  0.2247520000000023   F   F   F
  0.7222179999999980  0.7777829999999994  0.1086499999999972   F   F   F
  0.8333330000000032  0.6666680000000014  0.0036389999999997   F   F   F
  0.8280028002816737  0.6639893718971783  0.3306195864244125   T   T   T
  0.9444489999999988  0.7222250000000017  0.2247500000000002   F   F   F
  0.8888949999999980  0.7777910000000006  0.1086630000000000   F   F   F
  0.4999960000000030  0.8333409999999972  0.0036289999999966   F   F   F
  0.4998101742236406  0.8332030800897597  0.3299479310963290   T   T   T
  0.6111110000000011  0.8888910000000010  0.2247679999999974   F   F   F
  0.5555590000000024  0.9444409999999976  0.1086779999999976   F   F   F
  0.6666669999999968  0.8333330000000032  0.0036240000000021   F   F   F
  0.6651312283890696  0.8325546926051111  0.3309606821828545   T   T   T
  0.7777820000000020  0.8888910000000010  0.2247690000000020   F   F   F
  0.7222170000000006  0.9444349999999986  0.1086519999999993   F   F   F
  0.8333429999999993  0.8333390000000023  0.0036320000000032   F   F   F
  0.8280491812715689  0.8306899327943251  0.3306500199805839   T   T   T
  0.9444329999999965  0.8888669999999976  0.2247460000000032   F   F   F
  0.8888820000000024  0.9444400000000002  0.1086779999999976   F   F   F
  0.3957316422399910  0.4485376518456333  0.4247773127184098   T   T   T
  0.3963562722068053  0.2829014602944409  0.4247999777502776   T   T   T
  0.2400087078929153  0.2893703836198299  0.4221523474982936   T   T   T
  0.3957957750436051  0.6144613108356656  0.4248203347405166   T   T   T
  0.5476312831342047  0.6070765826036819  0.4247017205647202   T   T   T
  0.6994468542975302  0.7662800884050140  0.4224593491750411   T   T   T
  0.5478571971531455  0.4408265193595431  0.4246899810487074   T   T   T
  0.5476455644862686  0.7738332654948070  0.4247570788970174   T   T   T
  0.2396741838541977  0.4534313525964993  0.4220875071561109   T   T   T
  0.6999126420058420  0.6000768228691119  0.4224134706083706   T   T   T
  0.5472446256320248  0.2735413806694777  0.4246558325313200   T   T   T
  0.6997116312404337  0.4331194826360033  0.4223657773578977   T   T   T
  0.6992641432193388  0.2663658146060678  0.4224786814613394   T   T   T
  0.2399698801083729  0.6192128841350670  0.4221741433194571   T   T   T
  0.3959551099919256  0.7804400949605516  0.4248971507440403   T   T   T
  0.2402682118934938  0.7836257845170858  0.4222959396763638   T   T   T
  0.3939207772322012  0.1136958634964057  0.4243791975872352   T   T   T
  0.2402242925978042  0.1263948521788412  0.4219831513595455   T   T   T
  0.5470214637126962  0.1067208761180818  0.4246983534575569   T   T   T
  0.6994778283535057  0.0998607758105519  0.4224371596894264   T   T   T
  0.6996805979908116  0.9330648957807295  0.4224760359092408   T   T   T
  0.5477938483056747  0.9403624220622285  0.4247493621514870   T   T   T
  0.3962417669720892  0.9464219285179362  0.4249064178063571   T   T   T
  0.2402151443517858  0.9467293266783645  0.4219815954419646   T   T   T
Fig. S10(e)
CONTCAR.xsd  
   1.00000000000000     
    15.9159889999999997   -9.1891010000000009    0.0000000000000000
     0.0000000000000000   18.3782010000000007    0.0000000000000000
     0.0000000000000000    0.0000000000000000   22.5028989999999993
   C    Mo   Pt
   108   144    24
Selective dynamics
Direct
  0.0000000000000000  0.0000000000000000  0.1667089999999973   F   F   F
  0.1110860000000002  0.0555430000000001  0.0495050000000035   F   F   F
  0.0579518325052240  0.1127879679598818  0.2826077884189693   T   T   T
  0.1666730000000030  0.4999940000000009  0.1667109999999994   F   F   F
  0.2777770000000004  0.0555549999999982  0.0494899999999987   F   F   F
  0.2242516838988498  0.1130083237155589  0.2823603006496931   T   T   T
  0.3333209999999980  0.4999940000000009  0.1667109999999994   F   F   F
  0.4444569999999999  0.0555390000000031  0.0495060000000009   F   F   F
  0.3879352669684364  0.1118225832144706  0.2811838472964353   T   T   T
  0.0000059999999991  0.1666779999999974  0.1667119999999969   F   F   F
  0.1111239999999967  0.2222399999999993  0.0494860000000017   F   F   F
  0.0564671846155122  0.2772541852289830  0.2823827499820551   T   T   T
  0.1666740000000004  0.1666779999999974  0.1667119999999969   F   F   F
  0.2777770000000004  0.2222220000000021  0.0494879999999966   F   F   F
  0.2233768284663978  0.2769524314653873  0.2822336627290195   T   T   T
  0.3333330000000032  0.1666669999999968  0.1666979999999967   F   F   F
  0.4444439999999972  0.2222259999999991  0.0494899999999987   F   F   F
  0.3892679316619463  0.2782659948919626  0.2819686749228558   T   T   T
  0.0000059999999991  0.3333269999999970  0.1667109999999994   F   F   F
  0.1111179999999976  0.3888800000000003  0.0494860000000017   F   F   F
  0.0588101543710807  0.4442219392955640  0.2828312108546547   T   T   T
  0.1666669999999968  0.3333340000000007  0.1667100000000019   F   F   F
  0.2777609999999981  0.3888790000000029  0.0494849999999971   F   F   F
  0.2243041732611842  0.4440079751182753  0.2824446212090913   T   T   T
  0.3333220000000026  0.3333280000000016  0.1667109999999994   F   F   F
  0.4444569999999999  0.3889139999999998  0.0495050000000035   F   F   F
  0.3886146271106206  0.4435977114865940  0.2816374881945963   T   T   T
  0.5000000000000000  0.0000000000000000  0.1667089999999973   F   F   F
  0.6110850000000028  0.0555439999999976  0.0495050000000035   F   F   F
  0.5549651218703197  0.1122692780740851  0.2819264034744365   T   T   T
  0.6666730000000030  0.4999940000000009  0.1667109999999994   F   F   F
  0.7777770000000004  0.0555549999999982  0.0494899999999987   F   F   F
  0.7204282856930366  0.1127101203349899  0.2824433224747495   T   T   T
  0.8333220000000026  0.4999940000000009  0.1667109999999994   F   F   F
  0.9444569999999999  0.0555400000000006  0.0495060000000009   F   F   F
  0.8895962504203679  0.1123480771343122  0.2858320582228512   T   T   T
  0.5000069999999965  0.1666790000000020  0.1667119999999969   F   F   F
  0.6111239999999967  0.2222399999999993  0.0494860000000017   F   F   F
  0.5537819531350033  0.2770788636483347  0.2818831843317025   T   T   T
  0.6666740000000004  0.1666779999999974  0.1667119999999969   F   F   F
  0.7777770000000004  0.2222220000000021  0.0494879999999966   F   F   F
  0.7187225998213060  0.2773217701441283  0.2824967672400039   T   T   T
  0.8333330000000032  0.1666669999999968  0.1666979999999967   F   F   F
  0.9444439999999972  0.2222259999999991  0.0494899999999987   F   F   F
  0.8888780304668088  0.2778545379876902  0.2874436162720799   T   T   T
  0.5000050000000016  0.3333269999999970  0.1667109999999994   F   F   F
  0.6111179999999976  0.3888800000000003  0.0494860000000017   F   F   F
  0.5550998494935241  0.4443107128147277  0.2817264747735976   T   T   T
  0.6666669999999968  0.3333340000000007  0.1667100000000019   F   F   F
  0.7777609999999981  0.3888790000000029  0.0494849999999971   F   F   F
  0.7179599965723452  0.4419468488913201  0.2825653450268480   T   T   T
  0.8333220000000026  0.3333280000000016  0.1667109999999994   F   F   F
  0.9444569999999999  0.3889139999999998  0.0495050000000035   F   F   F
  0.8892014509350049  0.4458832015109611  0.2890454960016930   T   T   T
  0.0000000000000000  0.4999990000000025  0.1667089999999973   F   F   F
  0.1110860000000002  0.5555430000000001  0.0495050000000035   F   F   F
  0.0539501134604078  0.6089181989257721  0.2853655116585653   T   T   T
  0.1666730000000030  0.9999940000000009  0.1667109999999994   F   F   F
  0.2777770000000004  0.5555549999999982  0.0494899999999987   F   F   F
  0.2217672344034376  0.6094584887461734  0.2848303535554881   T   T   T
  0.3333209999999980  0.9999940000000009  0.1667109999999994   F   F   F
  0.4444569999999999  0.5555390000000031  0.0495060000000009   F   F   F
  0.3888093357635449  0.6108052661595376  0.2839214169562757   T   T   T
  0.0000059999999991  0.6666779999999974  0.1667119999999969   F   F   F
  0.1111239999999967  0.7222399999999993  0.0494860000000017   F   F   F
  0.0560612211066756  0.7789540674656477  0.2829702818014107   T   T   T
  0.1666740000000004  0.6666779999999974  0.1667119999999969   F   F   F
  0.2777770000000004  0.7222220000000021  0.0494879999999966   F   F   F
  0.2226570657574178  0.7783043233543360  0.2830031621116058   T   T   T
  0.3333330000000032  0.6666669999999968  0.1666979999999967   F   F   F
  0.4444439999999972  0.7222259999999991  0.0494899999999987   F   F   F
  0.3888044770819976  0.7780599913469743  0.2831116454525077   T   T   T
  0.0000059999999991  0.8333269999999970  0.1667109999999994   F   F   F
  0.1111179999999976  0.8888800000000003  0.0494860000000017   F   F   F
  0.0572278091742334  0.9464025926262659  0.2867231286220648   T   T   T
  0.1666669999999968  0.8333340000000007  0.1667100000000019   F   F   F
  0.2777609999999981  0.8888790000000029  0.0494849999999971   F   F   F
  0.2219816041524076  0.9455527652652226  0.2858937515477570   T   T   T
  0.3333220000000026  0.8333280000000016  0.1667109999999994   F   F   F
  0.4444569999999999  0.8889139999999998  0.0495050000000035   F   F   F
  0.3883619619541369  0.9446062191002258  0.2843372466152205   T   T   T
  0.5000000000000000  0.4999990000000025  0.1667089999999973   F   F   F
  0.6110850000000028  0.5555430000000001  0.0495050000000035   F   F   F
  0.5553364394792943  0.6105801989097133  0.2840525409487838   T   T   T
  0.6666730000000030  0.9999940000000009  0.1667109999999994   F   F   F
  0.7777770000000004  0.5555549999999982  0.0494899999999987   F   F   F
  0.7217230470737042  0.6098018786133084  0.2847781806716250   T   T   T
  0.8333220000000026  0.9999940000000009  0.1667109999999994   F   F   F
  0.9444569999999999  0.5555390000000031  0.0495060000000009   F   F   F
  0.8872029277021533  0.6076189922864428  0.2860697573484591   T   T   T
  0.5000069999999965  0.6666779999999974  0.1667119999999969   F   F   F
  0.6111239999999967  0.7222399999999993  0.0494860000000017   F   F   F
  0.5558351186993858  0.7783591646863044  0.2838153444656442   T   T   T
  0.6666740000000004  0.6666779999999974  0.1667119999999969   F   F   F
  0.7777770000000004  0.7222220000000021  0.0494879999999966   F   F   F
  0.7223063019109607  0.7778222689623390  0.2835448895761852   T   T   T
  0.8333330000000032  0.6666669999999968  0.1666979999999967   F   F   F
  0.9444439999999972  0.7222259999999991  0.0494899999999987   F   F   F
  0.8889021853354377  0.7784114568500962  0.2832847238456939   T   T   T
  0.5000050000000016  0.8333269999999970  0.1667109999999994   F   F   F
  0.6111179999999976  0.8888800000000003  0.0494860000000017   F   F   F
  0.5568681162053966  0.9456158688817717  0.2854190395909776   T   T   T
  0.6666669999999968  0.8333340000000007  0.1667100000000019   F   F   F
  0.7777609999999981  0.8888800000000003  0.0494849999999971   F   F   F
  0.7215534377372484  0.9454769912653364  0.2848667502298060   T   T   T
  0.8333220000000026  0.8333280000000016  0.1667109999999994   F   F   F
  0.9444569999999999  0.8889139999999998  0.0495050000000035   F   F   F
  0.8907569498197657  0.9453103309849991  0.2844344238658112   T   T   T
  0.0000009999999975  0.9999990000000025  0.0036169999999984   F   F   F
  0.0028088804179952  0.0051906339633811  0.3309032885506069   T   T   T
  0.1111319999999978  0.0555659999999989  0.2247479999999982   F   F   F
  0.0555599999999998  0.1111170000000001  0.1086779999999976   F   F   F
  0.1666600000000003  0.0000039999999970  0.0036309999999986   F   F   F
  0.1705973529359194  0.0066862177418116  0.3316287771540313   T   T   T
  0.2777749999999983  0.0555499999999967  0.2247509999999977   F   F   F
  0.2222089999999994  0.1111030000000000  0.1086639999999974   F   F   F
  0.3333429999999993  0.0000020000000021  0.0036289999999966   F   F   F
  0.3348435367648097  0.0035719911568132  0.3301616812455147   T   T   T
  0.4444340000000011  0.0555650000000014  0.2247470000000007   F   F   F
  0.3888960000000026  0.1111050000000020  0.1086650000000020   F   F   F
  0.9999970000000005  0.1666570000000007  0.0036309999999986   F   F   F
  0.0026467663175423  0.1670426024637978  0.3308087168476053   T   T   T
  0.1111099999999965  0.2222190000000026  0.2247699999999995   F   F   F
  0.0555659999999989  0.2777829999999994  0.1086510000000018   F   F   F
  0.1666609999999977  0.1666570000000007  0.0036320000000032   F   F   F
  0.1700543921279400  0.1676105040693748  0.3332735182644455   T   T   T
  0.2777749999999983  0.2222259999999991  0.2247520000000023   F   F   F
  0.2222179999999980  0.2777829999999994  0.1086499999999972   F   F   F
  0.3333330000000032  0.1666680000000014  0.0036389999999997   F   F   F
  0.3346598405247705  0.1686887446069200  0.3325616528795848   T   T   T
  0.4444489999999988  0.2222239999999971  0.2247500000000002   F   F   F
  0.3888949999999980  0.2777910000000006  0.1086630000000000   F   F   F
  0.9999960000000030  0.3333399999999997  0.0036289999999966   F   F   F
  0.0028162486487039  0.3327380992127635  0.3300016298968755   T   T   T
  0.1111110000000011  0.3888910000000010  0.2247679999999974   F   F   F
  0.0555599999999998  0.4444409999999976  0.1086779999999976   F   F   F
  0.1666680000000014  0.3333319999999986  0.0036240000000021   F   F   F
  0.1691991019574241  0.3317592516811730  0.3303374230377815   T   T   T
  0.2777820000000020  0.3888910000000010  0.2247690000000020   F   F   F
  0.2222170000000006  0.4444349999999986  0.1086519999999993   F   F   F
  0.3333429999999993  0.3333399999999997  0.0036320000000032   F   F   F
  0.3341632874556387  0.3331232424647634  0.3313437460704944   T   T   T
  0.4444329999999965  0.3888669999999976  0.2247460000000032   F   F   F
  0.3888820000000024  0.4444400000000002  0.1086779999999976   F   F   F
  0.5000000000000000  0.0000000000000000  0.0036169999999984   F   F   F
  0.5001895439093245  0.0028468813142651  0.3296078261551930   T   T   T
  0.6111319999999978  0.0555659999999989  0.2247479999999982   F   F   F
  0.5555590000000024  0.1111179999999976  0.1086779999999976   F   F   F
  0.6666600000000003  0.0000050000000016  0.0036309999999986   F   F   F
  0.6692002617450309  0.0049302936393104  0.3309697287221307   T   T   T
  0.7777749999999983  0.0555499999999967  0.2247509999999977   F   F   F
  0.7222089999999994  0.1111030000000000  0.1086639999999974   F   F   F
  0.8333429999999993  0.0000029999999995  0.0036289999999966   F   F   F
  0.8332229735942118 -0.0009067411422690  0.3287747427289271   T   T   T
  0.9444340000000011  0.0555650000000014  0.2247470000000007   F   F   F
  0.8888960000000026  0.1111039999999974  0.1086650000000020   F   F   F
  0.4999970000000005  0.1666570000000007  0.0036309999999986   F   F   F
  0.4957955568637759  0.1653251709784657  0.3314259661738675   T   T   T
  0.6111099999999965  0.2222190000000026  0.2247699999999995   F   F   F
  0.5555659999999989  0.2777829999999994  0.1086510000000018   F   F   F
  0.6666609999999977  0.1666570000000007  0.0036320000000032   F   F   F
  0.6632471414560540  0.1675597994382766  0.3328473394747062   T   T   T
  0.7777749999999983  0.2222259999999991  0.2247520000000023   F   F   F
  0.7222179999999980  0.2777829999999994  0.1086499999999972   F   F   F
  0.8333330000000032  0.1666680000000014  0.0036389999999997   F   F   F
  0.8282410305057237  0.1635264868566234  0.3303254957311214   T   T   T
  0.9444489999999988  0.2222250000000017  0.2247500000000002   F   F   F
  0.8888949999999980  0.2777910000000006  0.1086630000000000   F   F   F
  0.4999960000000030  0.3333399999999997  0.0036289999999966   F   F   F
  0.4985406346591613  0.3334193290722902  0.3315760020051928   T   T   T
  0.6111110000000011  0.3888919999999985  0.2247679999999974   F   F   F
  0.5555590000000024  0.4444409999999976  0.1086779999999976   F   F   F
  0.6666669999999968  0.3333319999999986  0.0036240000000021   F   F   F
  0.6607292823944869  0.3310931813664196  0.3334674847869133   T   T   T
  0.7777820000000020  0.3888910000000010  0.2247690000000020   F   F   F
  0.7222170000000006  0.4444349999999986  0.1086519999999993   F   F   F
  0.8333429999999993  0.3333399999999997  0.0036320000000032   F   F   F
  0.8262645146625245  0.3311028505706881  0.3296034317103725   T   T   T
  0.9444329999999965  0.3888669999999976  0.2247460000000032   F   F   F
  0.8888820000000024  0.4444400000000002  0.1086779999999976   F   F   F
  0.0000009999999975  0.4999990000000025  0.0036169999999984   F   F   F
  0.0046940943841343  0.4966326558905532  0.3296538052465265   T   T   T
  0.1111319999999978  0.5555659999999989  0.2247479999999982   F   F   F
  0.0555599999999998  0.6111170000000001  0.1086779999999976   F   F   F
  0.1666600000000003  0.5000039999999970  0.0036309999999986   F   F   F
  0.1722824038703784  0.4984068029820728  0.3324680827588420   T   T   T
  0.2777749999999983  0.5555499999999967  0.2247509999999977   F   F   F
  0.2222089999999994  0.6111039999999974  0.1086639999999974   F   F   F
  0.3333429999999993  0.5000020000000021  0.0036289999999966   F   F   F
  0.3363498225423519  0.4998795458322448  0.3309923283532123   T   T   T
  0.4444340000000011  0.5555650000000014  0.2247470000000007   F   F   F
  0.3888960000000026  0.6111050000000020  0.1086650000000020   F   F   F
  0.9999970000000005  0.6666570000000007  0.0036309999999986   F   F   F
  0.0007568653390376  0.6690854912885131  0.3277977000291872   T   T   T
  0.1111099999999965  0.7222190000000026  0.2247699999999995   F   F   F
  0.0555659999999989  0.7777829999999994  0.1086510000000018   F   F   F
  0.1666609999999977  0.6666570000000007  0.0036320000000032   F   F   F
  0.1671914577940938  0.6676435992625401  0.3280333752284402   T   T   T
  0.2777749999999983  0.7222250000000017  0.2247520000000023   F   F   F
  0.2222179999999980  0.7777829999999994  0.1086499999999972   F   F   F
  0.3333330000000032  0.6666680000000014  0.0036389999999997   F   F   F
  0.3338120169062273  0.6671606685251390  0.3286522270426983   T   T   T
  0.4444489999999988  0.7222239999999971  0.2247500000000002   F   F   F
  0.3888949999999980  0.7777910000000006  0.1086630000000000   F   F   F
  0.9999960000000030  0.8333409999999972  0.0036289999999966   F   F   F
 -0.0007798369193235  0.8326362277587779  0.3284847875048116   T   T   T
  0.1111110000000011  0.8888910000000010  0.2247679999999974   F   F   F
  0.0555599999999998  0.9444409999999976  0.1086779999999976   F   F   F
  0.1666680000000014  0.8333330000000032  0.0036240000000021   F   F   F
  0.1664812574200314  0.8323237253329431  0.3284279777907856   T   T   T
  0.2777820000000020  0.8888910000000010  0.2247690000000020   F   F   F
  0.2222170000000006  0.9444349999999986  0.1086519999999993   F   F   F
  0.3333429999999993  0.8333390000000023  0.0036320000000032   F   F   F
  0.3332540270201508  0.8328560363176776  0.3285197879589301   T   T   T
  0.4444329999999965  0.8888669999999976  0.2247460000000032   F   F   F
  0.3888820000000024  0.9444400000000002  0.1086779999999976   F   F   F
  0.5000000000000000  0.4999990000000025  0.0036169999999984   F   F   F
  0.4988134612388680  0.4990098663685630  0.3304770274804757   T   T   T
  0.6111319999999978  0.5555659999999989  0.2247479999999982   F   F   F
  0.5555590000000024  0.6111170000000001  0.1086779999999976   F   F   F
  0.6666600000000003  0.5000039999999970  0.0036309999999986   F   F   F
  0.6627812391949770  0.4983842397717909  0.3323141666453722   T   T   T
  0.7777749999999983  0.5555499999999967  0.2247509999999977   F   F   F
  0.7222089999999994  0.6111039999999974  0.1086639999999974   F   F   F
  0.8333429999999993  0.5000029999999995  0.0036289999999966   F   F   F
  0.8220555559632211  0.4947086746602298  0.3315654751317209   T   T   T
  0.9444340000000011  0.5555650000000014  0.2247470000000007   F   F   F
  0.8888960000000026  0.6111050000000020  0.1086650000000020   F   F   F
  0.4999970000000005  0.6666570000000007  0.0036309999999986   F   F   F
  0.5003787210289150  0.6671923213298100  0.3286170025515690   T   T   T
  0.6111099999999965  0.7222200000000001  0.2247699999999995   F   F   F
  0.5555659999999989  0.7777829999999994  0.1086510000000018   F   F   F
  0.6666609999999977  0.6666570000000007  0.0036320000000032   F   F   F
  0.6667819546870820  0.6671549641242485  0.3287285457484370   T   T   T
  0.7777749999999983  0.7222250000000017  0.2247520000000023   F   F   F
  0.7222179999999980  0.7777829999999994  0.1086499999999972   F   F   F
  0.8333330000000032  0.6666680000000014  0.0036389999999997   F   F   F
  0.8338663373778487  0.6674256222591546  0.3284505526418892   T   T   T
  0.9444489999999988  0.7222250000000017  0.2247500000000002   F   F   F
  0.8888949999999980  0.7777910000000006  0.1086630000000000   F   F   F
  0.4999960000000030  0.8333409999999972  0.0036289999999966   F   F   F
  0.4993069366230657  0.8330610864315435  0.3284001926709604   T   T   T
  0.6111110000000011  0.8888910000000010  0.2247679999999974   F   F   F
  0.5555590000000024  0.9444409999999976  0.1086779999999976   F   F   F
  0.6666669999999968  0.8333330000000032  0.0036240000000021   F   F   F
  0.6670673724057172  0.8333870358490292  0.3287345283631751   T   T   T
  0.7777820000000020  0.8888910000000010  0.2247690000000020   F   F   F
  0.7222170000000006  0.9444349999999986  0.1086519999999993   F   F   F
  0.8333429999999993  0.8333390000000023  0.0036320000000032   F   F   F
  0.8329523797596210  0.8335035837787561  0.3286579074185159   T   T   T
  0.9444329999999965  0.8888669999999976  0.2247460000000032   F   F   F
  0.8888820000000024  0.9444400000000002  0.1086779999999976   F   F   F
  0.3919831114398631  0.4482807990772713  0.4220626229146651   T   T   T
  0.3905829225302416  0.2837171720661195  0.4217763511183114   T   T   T
  0.2232921205203597  0.2717205315553269  0.4275236913237722   T   T   T
  0.3386328987560631  0.1210946864875719  0.5286236719010773   T   T   T
  0.4937478932867648  0.1451253655813679  0.5204607741688804   T   T   T
  0.6351764954679254  0.3036136320249187  0.5152803054177841   T   T   T
  0.5503453994825638  0.4476457613697380  0.4224364726541829   T   T   T
  0.4685863195717081  0.2720546471518921  0.5301315799749540   T   T   T
  0.2317393754670972  0.4315455068505378  0.4245495466104734   T   T   T
  0.6479735837163314  0.1685976755206680  0.5064480871471126   T   T   T
  0.5372616394478020  0.2676191539432962  0.4218586936885885   T   T   T
  0.6977321029277086  0.4290150428929349  0.4259190143114039   T   T   T
  0.7278279520685724  0.2890772939629070  0.4234810433050531   T   T   T
  0.0638245951409925  0.1214851821296751  0.4203379194515854   T   T   T
  0.3030350395448376  0.2406161073836494  0.5224599852721145   T   T   T
  0.0693334407674867  0.2782442153106239  0.4227384682437569   T   T   T
  0.3801824310385173  0.1009547144377205  0.4216397529717411   T   T   T
  0.2365963876398554  0.1239057603182235  0.4269472204365162   T   T   T
  0.5367815456330808  0.0974824371735284  0.4204393162739424   T   T   T
  0.7178161734291026  0.1226162766184823  0.4206973560470209   T   T   T
  0.5997212455360131  0.4229799056785185  0.5283612364053147   T   T   T
  0.4465805167126726  0.4011158540767453  0.5219130850195686   T   T   T
  0.2948283263302239  0.3802168483579985  0.5180278221859329   T   T   T
  0.0704255329047135  0.4318685550245268  0.4195747256040058   T   T   T
Fig. S10(f)
CONTCAR.xsd  
   1.00000000000000     
    15.9159889999999997   -9.1891010000000009    0.0000000000000000
     0.0000000000000000   18.3782010000000007    0.0000000000000000
     0.0000000000000000    0.0000000000000000   22.5028989999999993
   C    Mo   Pt
   108   144    24
Selective dynamics
Direct
  0.0000000000000000  0.0000000000000000  0.1667089999999973   F   F   F
  0.1110860000000002  0.0555430000000001  0.0495050000000035   F   F   F
  0.0570201083623516  0.1112514310099755  0.2842665814826049   T   T   T
  0.1666730000000030  0.4999940000000009  0.1667109999999994   F   F   F
  0.2777770000000004  0.0555549999999982  0.0494899999999987   F   F   F
  0.2244807907218984  0.1131696571707437  0.2824649620982811   T   T   T
  0.3333209999999980  0.4999940000000009  0.1667109999999994   F   F   F
  0.4444569999999999  0.0555390000000031  0.0495060000000009   F   F   F
  0.3896626820883355  0.1127172599573711  0.2818079649968936   T   T   T
  0.0000059999999991  0.1666779999999974  0.1667119999999969   F   F   F
  0.1111239999999967  0.2222399999999993  0.0494860000000017   F   F   F
  0.0558473337585426  0.2774762891350662  0.2841425890480380   T   T   T
  0.1666740000000004  0.1666779999999974  0.1667119999999969   F   F   F
  0.2777770000000004  0.2222220000000021  0.0494879999999966   F   F   F
  0.2241772427933171  0.2777300839846291  0.2829277584203354   T   T   T
  0.3333330000000032  0.1666669999999968  0.1666979999999967   F   F   F
  0.4444439999999972  0.2222259999999991  0.0494899999999987   F   F   F
  0.3898259242334774  0.2786063812250816  0.2830727474574175   T   T   T
  0.0000059999999991  0.3333269999999970  0.1667109999999994   F   F   F
  0.1111179999999976  0.3888800000000003  0.0494860000000017   F   F   F
  0.0590888294196361  0.4458869478564083  0.2853535028413319   T   T   T
  0.1666669999999968  0.3333340000000007  0.1667100000000019   F   F   F
  0.2777609999999981  0.3888790000000029  0.0494849999999971   F   F   F
  0.2249548265550985  0.4434740007840290  0.2826720217838243   T   T   T
  0.3333220000000026  0.3333280000000016  0.1667109999999994   F   F   F
  0.4444569999999999  0.3889139999999998  0.0495050000000035   F   F   F
  0.3887914372259189  0.4431095441771618  0.2824688310805925   T   T   T
  0.5000000000000000  0.0000000000000000  0.1667089999999973   F   F   F
  0.6110850000000028  0.0555439999999976  0.0495050000000035   F   F   F
  0.5562086512621605  0.1129205688352499  0.2820911972573654   T   T   T
  0.6666730000000030  0.4999940000000009  0.1667109999999994   F   F   F
  0.7777770000000004  0.0555549999999982  0.0494899999999987   F   F   F
  0.7209382270827192  0.1122170336985846  0.2822194056585516   T   T   T
  0.8333220000000026  0.4999940000000009  0.1667109999999994   F   F   F
  0.9444569999999999  0.0555400000000006  0.0495060000000009   F   F   F
  0.8885460725579577  0.1115348782576646  0.2849835316282849   T   T   T
  0.5000069999999965  0.1666790000000020  0.1667119999999969   F   F   F
  0.6111239999999967  0.2222399999999993  0.0494860000000017   F   F   F
  0.5540699267671343  0.2774002774559179  0.2820503625857782   T   T   T
  0.6666740000000004  0.1666779999999974  0.1667119999999969   F   F   F
  0.7777770000000004  0.2222220000000021  0.0494879999999966   F   F   F
  0.7202741182272732  0.2779529253379209  0.2822771603490111   T   T   T
  0.8333330000000032  0.1666669999999968  0.1666979999999967   F   F   F
  0.9444439999999972  0.2222259999999991  0.0494899999999987   F   F   F
  0.8871913523470454  0.2765439003321859  0.2854434009189646   T   T   T
  0.5000050000000016  0.3333269999999970  0.1667109999999994   F   F   F
  0.6111179999999976  0.3888800000000003  0.0494860000000017   F   F   F
  0.5549884533640892  0.4435645137223005  0.2821812572779550   T   T   T
  0.6666669999999968  0.3333340000000007  0.1667100000000019   F   F   F
  0.7777609999999981  0.3888790000000029  0.0494849999999971   F   F   F
  0.7189956602490852  0.4427715077636876  0.2825803615989670   T   T   T
  0.8333220000000026  0.3333280000000016  0.1667109999999994   F   F   F
  0.9444569999999999  0.3889139999999998  0.0495050000000035   F   F   F
  0.8867743422707122  0.4456751774192611  0.2860452353970970   T   T   T
  0.0000000000000000  0.4999990000000025  0.1667089999999973   F   F   F
  0.1110860000000002  0.5555430000000001  0.0495050000000035   F   F   F
  0.0554616487450517  0.6108518913237049  0.2836083048603655   T   T   T
  0.1666730000000030  0.9999940000000009  0.1667109999999994   F   F   F
  0.2777770000000004  0.5555549999999982  0.0494899999999987   F   F   F
  0.2209628893522861  0.6080943485462242  0.2857525147797944   T   T   T
  0.3333209999999980  0.9999940000000009  0.1667109999999994   F   F   F
  0.4444569999999999  0.5555390000000031  0.0495060000000009   F   F   F
  0.3887796176708846  0.6105219499493870  0.2840357175770833   T   T   T
  0.0000059999999991  0.6666779999999974  0.1667119999999969   F   F   F
  0.1111239999999967  0.7222399999999993  0.0494860000000017   F   F   F
  0.0555543351403998  0.7784818495112944  0.2834250159133731   T   T   T
  0.1666740000000004  0.6666779999999974  0.1667119999999969   F   F   F
  0.2777770000000004  0.7222220000000021  0.0494879999999966   F   F   F
  0.2224949653828290  0.7781966284767066  0.2830607017704168   T   T   T
  0.3333330000000032  0.6666669999999968  0.1666979999999967   F   F   F
  0.4444439999999972  0.7222259999999991  0.0494899999999987   F   F   F
  0.3893008551119692  0.7783863339016790  0.2830018783337565   T   T   T
  0.0000059999999991  0.8333269999999970  0.1667109999999994   F   F   F
  0.1111179999999976  0.8888800000000003  0.0494860000000017   F   F   F
  0.0578264329919520  0.9459599569079344  0.2851806130076895   T   T   T
  0.1666669999999968  0.8333340000000007  0.1667100000000019   F   F   F
  0.2777609999999981  0.8888790000000029  0.0494849999999971   F   F   F
  0.2218042533610856  0.9456167405021390  0.2860544553271041   T   T   T
  0.3333220000000026  0.8333280000000016  0.1667109999999994   F   F   F
  0.4444569999999999  0.8889139999999998  0.0495050000000035   F   F   F
  0.3882155693595166  0.9442402175577769  0.2842662594418428   T   T   T
  0.5000000000000000  0.4999990000000025  0.1667089999999973   F   F   F
  0.6110850000000028  0.5555430000000001  0.0495050000000035   F   F   F
  0.5558647606588423  0.6116143255659594  0.2834995552048198   T   T   T
  0.6666730000000030  0.9999940000000009  0.1667109999999994   F   F   F
  0.7777770000000004  0.5555549999999982  0.0494899999999987   F   F   F
  0.7221163955523906  0.6107914157706489  0.2843091251669776   T   T   T
  0.8333220000000026  0.9999940000000009  0.1667109999999994   F   F   F
  0.9444569999999999  0.5555390000000031  0.0495060000000009   F   F   F
  0.8872592367589718  0.6085444455045064  0.2856742026871402   T   T   T
  0.5000069999999965  0.6666779999999974  0.1667119999999969   F   F   F
  0.6111239999999967  0.7222399999999993  0.0494860000000017   F   F   F
  0.5559363865210756  0.7779945502746273  0.2836774371621473   T   T   T
  0.6666740000000004  0.6666779999999974  0.1667119999999969   F   F   F
  0.7777770000000004  0.7222220000000021  0.0494879999999966   F   F   F
  0.7226881799073368  0.7779806610057989  0.2837330129058060   T   T   T
  0.8333330000000032  0.6666669999999968  0.1666979999999967   F   F   F
  0.9444439999999972  0.7222259999999991  0.0494899999999987   F   F   F
  0.8886512255150976  0.7779599811433613  0.2832939020781566   T   T   T
  0.5000050000000016  0.8333269999999970  0.1667109999999994   F   F   F
  0.6111179999999976  0.8888800000000003  0.0494860000000017   F   F   F
  0.5567192903018920  0.9452682201229834  0.2856324082743242   T   T   T
  0.6666669999999968  0.8333340000000007  0.1667100000000019   F   F   F
  0.7777609999999981  0.8888800000000003  0.0494849999999971   F   F   F
  0.7222326406447976  0.9450735959785277  0.2845264532075689   T   T   T
  0.8333220000000026  0.8333280000000016  0.1667109999999994   F   F   F
  0.9444569999999999  0.8889139999999998  0.0495050000000035   F   F   F
  0.8889115238466161  0.9443062778012674  0.2835204949278634   T   T   T
  0.0000009999999975  0.9999990000000025  0.0036169999999984   F   F   F
  0.9996236621233265  0.9996040159367467  0.3290391670052628   T   T   T
  0.1111319999999978  0.0555659999999989  0.2247479999999982   F   F   F
  0.0555599999999998  0.1111170000000001  0.1086779999999976   F   F   F
  0.1666600000000003  0.0000039999999970  0.0036309999999986   F   F   F
  0.1704522782209494  0.0069738084493878  0.3315579180868014   T   T   T
  0.2777749999999983  0.0555499999999967  0.2247509999999977   F   F   F
  0.2222089999999994  0.1111030000000000  0.1086639999999974   F   F   F
  0.3333429999999993  0.0000020000000021  0.0036289999999966   F   F   F
  0.3353217363826317  0.0040511050032137  0.3295544993617270   T   T   T
  0.4444340000000011  0.0555650000000014  0.2247470000000007   F   F   F
  0.3888960000000026  0.1111050000000020  0.1086650000000020   F   F   F
  0.9999970000000005  0.1666570000000007  0.0036309999999986   F   F   F
  0.0008061882872497  0.1657778344264855  0.3286823065641400   T   T   T
  0.1111099999999965  0.2222190000000026  0.2247699999999995   F   F   F
  0.0555659999999989  0.2777829999999994  0.1086510000000018   F   F   F
  0.1666609999999977  0.1666570000000007  0.0036320000000032   F   F   F
  0.1687326708856034  0.1673027010144494  0.3318057905860741   T   T   T
  0.2777749999999983  0.2222259999999991  0.2247520000000023   F   F   F
  0.2222179999999980  0.2777829999999994  0.1086499999999972   F   F   F
  0.3333330000000032  0.1666680000000014  0.0036389999999997   F   F   F
  0.3357735162743722  0.1682315326434818  0.3326435820659981   T   T   T
  0.4444489999999988  0.2222239999999971  0.2247500000000002   F   F   F
  0.3888949999999980  0.2777910000000006  0.1086630000000000   F   F   F
  0.9999960000000030  0.3333399999999997  0.0036289999999966   F   F   F
  0.9996395755223020  0.3334709666712072  0.3275742278225593   T   T   T
  0.1111110000000011  0.3888910000000010  0.2247679999999974   F   F   F
  0.0555599999999998  0.4444409999999976  0.1086779999999976   F   F   F
  0.1666680000000014  0.3333319999999986  0.0036240000000021   F   F   F
  0.1673862768733372  0.3306343522936928  0.3308419189847598   T   T   T
  0.2777820000000020  0.3888910000000010  0.2247690000000020   F   F   F
  0.2222170000000006  0.4444349999999986  0.1086519999999993   F   F   F
  0.3333429999999993  0.3333399999999997  0.0036320000000032   F   F   F
  0.3358713769901414  0.3336027222379698  0.3334229944554536   T   T   T
  0.4444329999999965  0.3888669999999976  0.2247460000000032   F   F   F
  0.3888820000000024  0.4444400000000002  0.1086779999999976   F   F   F
  0.5000000000000000  0.0000000000000000  0.0036169999999984   F   F   F
  0.5007061947263693  0.0028988055954002  0.3287452460018869   T   T   T
  0.6111319999999978  0.0555659999999989  0.2247479999999982   F   F   F
  0.5555590000000024  0.1111179999999976  0.1086779999999976   F   F   F
  0.6666600000000003  0.0000050000000016  0.0036309999999986   F   F   F
  0.6697214679758403  0.0038626094981211  0.3308594952176804   T   T   T
  0.7777749999999983  0.0555499999999967  0.2247509999999977   F   F   F
  0.7222089999999994  0.1111030000000000  0.1086639999999974   F   F   F
  0.8333429999999993  0.0000029999999995  0.0036289999999966   F   F   F
  0.8337047699202458  0.9994800652131275  0.3293020715872572   T   T   T
  0.9444340000000011  0.0555650000000014  0.2247470000000007   F   F   F
  0.8888960000000026  0.1111039999999974  0.1086650000000020   F   F   F
  0.4999970000000005  0.1666570000000007  0.0036309999999986   F   F   F
  0.4994247696568479  0.1667636599983311  0.3317494651289863   T   T   T
  0.6111099999999965  0.2222190000000026  0.2247699999999995   F   F   F
  0.5555659999999989  0.2777829999999994  0.1086510000000018   F   F   F
  0.6666609999999977  0.1666570000000007  0.0036320000000032   F   F   F
  0.6659002111490295  0.1686190773094296  0.3326838855166727   T   T   T
  0.7777749999999983  0.2222259999999991  0.2247520000000023   F   F   F
  0.7222179999999980  0.2777829999999994  0.1086499999999972   F   F   F
  0.8333330000000032  0.1666680000000014  0.0036389999999997   F   F   F
  0.8283775488796294  0.1630774137803357  0.3306544353239076   T   T   T
  0.9444489999999988  0.2222250000000017  0.2247500000000002   F   F   F
  0.8888949999999980  0.2777910000000006  0.1086630000000000   F   F   F
  0.4999960000000030  0.3333399999999997  0.0036289999999966   F   F   F
  0.5002735136515071  0.3336673657083224  0.3332018047385645   T   T   T
  0.6111110000000011  0.3888919999999985  0.2247679999999974   F   F   F
  0.5555590000000024  0.4444409999999976  0.1086779999999976   F   F   F
  0.6666669999999968  0.3333319999999986  0.0036240000000021   F   F   F
  0.6622757317225023  0.3320586105318668  0.3326422345808382   T   T   T
  0.7777820000000020  0.3888910000000010  0.2247690000000020   F   F   F
  0.7222170000000006  0.4444349999999986  0.1086519999999993   F   F   F
  0.8333429999999993  0.3333399999999997  0.0036320000000032   F   F   F
  0.8294642000172061  0.3328373098919002  0.3298539207302866   T   T   T
  0.9444329999999965  0.3888669999999976  0.2247460000000032   F   F   F
  0.8888820000000024  0.4444400000000002  0.1086779999999976   F   F   F
  0.0000009999999975  0.4999990000000025  0.0036169999999984   F   F   F
  0.9996978863230623  0.4989209487914437  0.3269460766695644   T   T   T
  0.1111319999999978  0.5555659999999989  0.2247479999999982   F   F   F
  0.0555599999999998  0.6111170000000001  0.1086779999999976   F   F   F
  0.1666600000000003  0.5000039999999970  0.0036309999999986   F   F   F
  0.1724960946641403  0.4953937638384573  0.3319183991545813   T   T   T
  0.2777749999999983  0.5555499999999967  0.2247509999999977   F   F   F
  0.2222089999999994  0.6111039999999974  0.1086639999999974   F   F   F
  0.3333429999999993  0.5000020000000021  0.0036289999999966   F   F   F
  0.3376705136049694  0.5001748880445760  0.3321572275325479   T   T   T
  0.4444340000000011  0.5555650000000014  0.2247470000000007   F   F   F
  0.3888960000000026  0.6111050000000020  0.1086650000000020   F   F   F
  0.9999970000000005  0.6666570000000007  0.0036309999999986   F   F   F
  0.0003670656366737  0.6676764563907298  0.3280110074719076   T   T   T
  0.1111099999999965  0.7222190000000026  0.2247699999999995   F   F   F
  0.0555659999999989  0.7777829999999994  0.1086510000000018   F   F   F
  0.1666609999999977  0.6666570000000007  0.0036320000000032   F   F   F
  0.1673924986135944  0.6675561757063164  0.3279433307129906   T   T   T
  0.2777749999999983  0.7222250000000017  0.2247520000000023   F   F   F
  0.2222179999999980  0.7777829999999994  0.1086499999999972   F   F   F
  0.3333330000000032  0.6666680000000014  0.0036389999999997   F   F   F
  0.3339033625569456  0.6676778622905815  0.3282704219665362   T   T   T
  0.4444489999999988  0.7222239999999971  0.2247500000000002   F   F   F
  0.3888949999999980  0.7777910000000006  0.1086630000000000   F   F   F
  0.9999960000000030  0.8333409999999972  0.0036289999999966   F   F   F
  0.9991217607014207  0.8335008556790129  0.3285131595520951   T   T   T
  0.1111110000000011  0.8888910000000010  0.2247679999999974   F   F   F
  0.0555599999999998  0.9444409999999976  0.1086779999999976   F   F   F
  0.1666680000000014  0.8333330000000032  0.0036240000000021   F   F   F
  0.1661465376299631  0.8323433463906440  0.3282874392865907   T   T   T
  0.2777820000000020  0.8888910000000010  0.2247690000000020   F   F   F
  0.2222170000000006  0.9444349999999986  0.1086519999999993   F   F   F
  0.3333429999999993  0.8333390000000023  0.0036320000000032   F   F   F
  0.3328711521927374  0.8321493056270199  0.3283856675612498   T   T   T
  0.4444329999999965  0.8888669999999976  0.2247460000000032   F   F   F
  0.3888820000000024  0.9444400000000002  0.1086779999999976   F   F   F
  0.5000000000000000  0.4999990000000025  0.0036169999999984   F   F   F
  0.5006982391254482  0.5001410145023257  0.3296759940867204   T   T   T
  0.6111319999999978  0.5555659999999989  0.2247479999999982   F   F   F
  0.5555590000000024  0.6111170000000001  0.1086779999999976   F   F   F
  0.6666600000000003  0.5000039999999970  0.0036309999999986   F   F   F
  0.6637948451934150  0.4990441184209828  0.3311975267226686   T   T   T
  0.7777749999999983  0.5555499999999967  0.2247509999999977   F   F   F
  0.7222089999999994  0.6111039999999974  0.1086639999999974   F   F   F
  0.8333429999999993  0.5000029999999995  0.0036289999999966   F   F   F
  0.8239251594371879  0.4963122032892784  0.3317694583351170   T   T   T
  0.9444340000000011  0.5555650000000014  0.2247470000000007   F   F   F
  0.8888960000000026  0.6111050000000020  0.1086650000000020   F   F   F
  0.4999970000000005  0.6666570000000007  0.0036309999999986   F   F   F
  0.5001724958478349  0.6669317313731824  0.3288778742810408   T   T   T
  0.6111099999999965  0.7222200000000001  0.2247699999999995   F   F   F
  0.5555659999999989  0.7777829999999994  0.1086510000000018   F   F   F
  0.6666609999999977  0.6666570000000007  0.0036320000000032   F   F   F
  0.6669077837765442  0.6672406209250425  0.3289098607095013   T   T   T
  0.7777749999999983  0.7222250000000017  0.2247520000000023   F   F   F
  0.7222179999999980  0.7777829999999994  0.1086499999999972   F   F   F
  0.8333330000000032  0.6666680000000014  0.0036389999999997   F   F   F
  0.8337792120941998  0.6676972392299660  0.3288728041008468   T   T   T
  0.9444489999999988  0.7222250000000017  0.2247500000000002   F   F   F
  0.8888949999999980  0.7777910000000006  0.1086630000000000   F   F   F
  0.4999960000000030  0.8333409999999972  0.0036289999999966   F   F   F
  0.4999697107391867  0.8325817540404046  0.3284362815061570   T   T   T
  0.6111110000000011  0.8888910000000010  0.2247679999999974   F   F   F
  0.5555590000000024  0.9444409999999976  0.1086779999999976   F   F   F
  0.6666669999999968  0.8333330000000032  0.0036240000000021   F   F   F
  0.6672593726314986  0.8332717046453766  0.3287864469569541   T   T   T
  0.7777820000000020  0.8888910000000010  0.2247690000000020   F   F   F
  0.7222170000000006  0.9444349999999986  0.1086519999999993   F   F   F
  0.8333429999999993  0.8333390000000023  0.0036320000000032   F   F   F
  0.8336899891141414  0.8335867751891897  0.3293734230471657   T   T   T
  0.9444329999999965  0.8888669999999976  0.2247460000000032   F   F   F
  0.8888820000000024  0.9444400000000002  0.1086779999999976   F   F   F
  0.4029586226223572  0.4475272884737507  0.4235084625047421   T   T   T
  0.3937809209955674  0.2798980652427687  0.4253467672119697   T   T   T
  0.2179724308247941  0.2695772437209030  0.4227843343899949   T   T   T
  0.5498201912809577  0.4442967628240524  0.4242202964641351   T   T   T
  0.2349586000618231  0.4326610232376424  0.4202834276284477   T   T   T
  0.5468542387356194  0.2710657845703253  0.4251769284446496   T   T   T
  0.6936882862755027  0.4266088253074187  0.4269059347204660   T   T   T
  0.7355045196311139  0.2958066062385498  0.4210232171230786   T   T   T
  0.3910940832139360  0.1036982471955454  0.4234627889563995   T   T   T
  0.2406058785915519  0.1292345763986305  0.4262332991048368   T   T   T
  0.5434051016443817  0.0974630449955214  0.4207348349910021   T   T   T
  0.7155686353643986  0.1142143313165960  0.4201596639191010   T   T   T
  0.6629689860904904  0.1770845096505695  0.5029999225717319   T   T   T
  0.5054095390141455  0.1560688918799258  0.5143080271405722   T   T   T
  0.3737177331391024  0.1777807781963858  0.5189858416975142   T   T   T
  0.2655053995889176  0.2290391463284251  0.5212710616294132   T   T   T
  0.6915708796546411  0.3316683365539816  0.5226586921848053   T   T   T
  0.5781243299642398  0.3743633023516892  0.5198245260854932   T   T   T
  0.4441965117662363  0.3931977877419612  0.5191949109292722   T   T   T
  0.2899296933555462  0.3867890618922374  0.5120718464893557   T   T   T
  0.3846861082038373  0.2864914890622927  0.6042914324416842   T   T   T
  0.5026809225349496  0.2575473320392732  0.5956145519471860   T   T   T
  0.6155110553722523  0.2149984226111386  0.6031630987097856   T   T   T
  0.2657223261093549  0.3174795699689383  0.6132520783435851   T   T   T
Fig. S11(a)
CONTCAR.xsd                              
   1.00000000000000     
    15.9159889999999997   -9.1891010000000009    0.0000000000000000
     0.0000000000000000   18.3782010000000007    0.0000000000000000
     0.0000000000000000    0.0000000000000000   22.5028989999999993
   C    Mo   Pt
   108   144     4
Selective dynamics
Direct
  0.0000000000000000  0.0000000000000000  0.1667089999999973   F   F   F
  0.1110860000000002  0.0555430000000001  0.0495050000000035   F   F   F
  0.0565490007764954  0.1119147086719151  0.2845992177650721   T   T   T
  0.1666730000000030  0.4999940000000009  0.1667109999999994   F   F   F
  0.2777770000000004  0.0555549999999982  0.0494899999999987   F   F   F
  0.2215750425405128  0.1117330486971512  0.2842175236123237   T   T   T
  0.3333209999999980  0.4999940000000009  0.1667109999999994   F   F   F
  0.4444569999999999  0.0555390000000031  0.0495060000000009   F   F   F
  0.3895002991976166  0.1113086212534650  0.2835026123306787   T   T   T
  0.0000059999999991  0.1666779999999974  0.1667119999999969   F   F   F
  0.1111239999999967  0.2222399999999993  0.0494860000000017   F   F   F
  0.0560863950574306  0.2780166529733130  0.2845686954469905   T   T   T
  0.1666740000000004  0.1666779999999974  0.1667119999999969   F   F   F
  0.2777770000000004  0.2222220000000021  0.0494879999999966   F   F   F
  0.2215847266352660  0.2774064488450804  0.2816618094455488   T   T   T
  0.3333330000000032  0.1666669999999968  0.1666979999999967   F   F   F
  0.4444439999999972  0.2222259999999991  0.0494899999999987   F   F   F
  0.3889196906790992  0.2774923803252787  0.2850670324524563   T   T   T
  0.0000059999999991  0.3333269999999970  0.1667109999999994   F   F   F
  0.1111179999999976  0.3888800000000003  0.0494860000000017   F   F   F
  0.0568929594640664  0.4449528863334128  0.2849054819751236   T   T   T
  0.1666669999999968  0.3333340000000007  0.1667100000000019   F   F   F
  0.2777609999999981  0.3888790000000029  0.0494849999999971   F   F   F
  0.2226616010147260  0.4444686256799953  0.2820980528085851   T   T   T
  0.3333220000000026  0.3333280000000016  0.1667109999999994   F   F   F
  0.4444569999999999  0.3889139999999998  0.0495050000000035   F   F   F
  0.3896488858963520  0.4451859186394705  0.2818199785266867   T   T   T
  0.5000000000000000  0.0000000000000000  0.1667089999999973   F   F   F
  0.6110850000000028  0.0555439999999976  0.0495050000000035   F   F   F
  0.5558482819987156  0.1111447887404693  0.2835897582670017   T   T   T
  0.6666730000000030  0.4999940000000009  0.1667109999999994   F   F   F
  0.7777770000000004  0.0555549999999982  0.0494899999999987   F   F   F
  0.7223412597774974  0.1111347651317815  0.2837296180415016   T   T   T
  0.8333220000000026  0.4999940000000009  0.1667109999999994   F   F   F
  0.9444569999999999  0.0555400000000006  0.0495060000000009   F   F   F
  0.8884307666212548  0.1110812660474791  0.2835853509696186   T   T   T
  0.5000069999999965  0.1666790000000020  0.1667119999999969   F   F   F
  0.6111239999999967  0.2222399999999993  0.0494860000000017   F   F   F
  0.5551759467906398  0.2773329293605667  0.2844870045064299   T   T   T
  0.6666740000000004  0.1666779999999974  0.1667119999999969   F   F   F
  0.7777770000000004  0.2222220000000021  0.0494879999999966   F   F   F
  0.7223825717545741  0.2774756963340467  0.2836563637073912   T   T   T
  0.8333330000000032  0.1666669999999968  0.1666979999999967   F   F   F
  0.9444439999999972  0.2222259999999991  0.0494899999999987   F   F   F
  0.8884009519347130  0.2773023213014164  0.2835711466683707   T   T   T
  0.5000050000000016  0.3333269999999970  0.1667109999999994   F   F   F
  0.6111179999999976  0.3888800000000003  0.0494860000000017   F   F   F
  0.5548549273580461  0.4450026509599657  0.2813992932162583   T   T   T
  0.6666669999999968  0.3333340000000007  0.1667100000000019   F   F   F
  0.7777609999999981  0.3888790000000029  0.0494849999999971   F   F   F
  0.7221613470234876  0.4453540277825191  0.2849489513167606   T   T   T
  0.8333220000000026  0.3333280000000016  0.1667109999999994   F   F   F
  0.9444569999999999  0.3889139999999998  0.0495050000000035   F   F   F
  0.8885306617848026  0.4439600677765805  0.2833776299880051   T   T   T
  0.0000000000000000  0.4999990000000025  0.1667089999999973   F   F   F
  0.1110860000000002  0.5555430000000001  0.0495050000000035   F   F   F
  0.0559415468684703  0.6110203503863724  0.2837483272307927   T   T   T
  0.1666730000000030  0.9999940000000009  0.1667109999999994   F   F   F
  0.2777770000000004  0.5555549999999982  0.0494899999999987   F   F   F
  0.2217434362810534  0.6097920855119638  0.2847292156816048   T   T   T
  0.3333209999999980  0.9999940000000009  0.1667109999999994   F   F   F
  0.4444569999999999  0.5555390000000031  0.0495060000000009   F   F   F
  0.3890660226053113  0.6108782275685952  0.2843489577464157   T   T   T
  0.0000059999999991  0.6666779999999974  0.1667119999999969   F   F   F
  0.1111239999999967  0.7222399999999993  0.0494860000000017   F   F   F
  0.0555579511110064  0.7777833615493116  0.2838112753414677   T   T   T
  0.1666740000000004  0.6666779999999974  0.1667119999999969   F   F   F
  0.2777770000000004  0.7222220000000021  0.0494879999999966   F   F   F
  0.2223968266805042  0.7781176296704507  0.2836517329724232   T   T   T
  0.3333330000000032  0.6666669999999968  0.1666979999999967   F   F   F
  0.4444439999999972  0.7222259999999991  0.0494899999999987   F   F   F
  0.3893048312854686  0.7784287487478020  0.2835265023692569   T   T   T
  0.0000059999999991  0.8333269999999970  0.1667109999999994   F   F   F
  0.1111179999999976  0.8888800000000003  0.0494860000000017   F   F   F
  0.0558029430132975  0.9447727490257870  0.2837882137633034   T   T   T
  0.1666669999999968  0.8333340000000007  0.1667100000000019   F   F   F
  0.2777609999999981  0.8888790000000029  0.0494849999999971   F   F   F
  0.2223552240240162  0.9440694068536094  0.2836523680781297   T   T   T
  0.3333220000000026  0.8333280000000016  0.1667109999999994   F   F   F
  0.4444569999999999  0.8889139999999998  0.0495050000000035   F   F   F
  0.3890321149470207  0.9443853048702582  0.2838164289184754   T   T   T
  0.5000000000000000  0.4999990000000025  0.1667089999999973   F   F   F
  0.6110850000000028  0.5555430000000001  0.0495050000000035   F   F   F
  0.5549579960216544  0.6106412376839012  0.2843889083571838   T   T   T
  0.6666730000000030  0.9999940000000009  0.1667109999999994   F   F   F
  0.7777770000000004  0.5555549999999982  0.0494899999999987   F   F   F
  0.7217727634415846  0.6101135138792979  0.2848807345903729   T   T   T
  0.8333220000000026  0.9999940000000009  0.1667109999999994   F   F   F
  0.9444569999999999  0.5555390000000031  0.0495060000000009   F   F   F
  0.8884392109291384  0.6109863282352151  0.2837245771071374   T   T   T
  0.5000069999999965  0.6666779999999974  0.1667119999999969   F   F   F
  0.6111239999999967  0.7222399999999993  0.0494860000000017   F   F   F
  0.5557507334248852  0.7783810533596044  0.2834881981624443   T   T   T
  0.6666740000000004  0.6666779999999974  0.1667119999999969   F   F   F
  0.7777770000000004  0.7222220000000021  0.0494879999999966   F   F   F
  0.7226616459556509  0.7785024385225132  0.2835550311041625   T   T   T
  0.8333330000000032  0.6666669999999968  0.1666979999999967   F   F   F
  0.9444439999999972  0.7222259999999991  0.0494899999999987   F   F   F
  0.8889403567844729  0.7780881062505993  0.2834833722234763   T   T   T
  0.5000050000000016  0.8333269999999970  0.1667109999999994   F   F   F
  0.6111179999999976  0.8888800000000003  0.0494860000000017   F   F   F
  0.5555071266866897  0.9444731592692207  0.2838578351072614   T   T   T
  0.6666669999999968  0.8333340000000007  0.1667100000000019   F   F   F
  0.7777609999999981  0.8888800000000003  0.0494849999999971   F   F   F
  0.7222919480691125  0.9445364251186540  0.2838843227516056   T   T   T
  0.8333220000000026  0.8333280000000016  0.1667109999999994   F   F   F
  0.9444569999999999  0.8889139999999998  0.0495050000000035   F   F   F
  0.8885178071285132  0.9443423368372043  0.2836211421411283   T   T   T
  0.0000009999999975  0.9999990000000025  0.0036169999999984   F   F   F
  0.9993506139434655 -0.0002904754329468  0.3286265344719200   T   T   T
  0.1111319999999978  0.0555659999999989  0.2247479999999982   F   F   F
  0.0555599999999998  0.1111170000000001  0.1086779999999976   F   F   F
  0.1666600000000003  0.0000039999999970  0.0036309999999986   F   F   F
  0.1673230066383088 -0.0002405952470423  0.3286508701338506   T   T   T
  0.2777749999999983  0.0555499999999967  0.2247509999999977   F   F   F
  0.2222089999999994  0.1111030000000000  0.1086639999999974   F   F   F
  0.3333429999999993  0.0000020000000021  0.0036289999999966   F   F   F
  0.3334646070338785  0.0000020246970067  0.3289138277591471   T   T   T
  0.4444340000000011  0.0555650000000014  0.2247470000000007   F   F   F
  0.3888960000000026  0.1111050000000020  0.1086650000000020   F   F   F
  0.9999970000000005  0.1666570000000007  0.0036309999999986   F   F   F
 -0.0014010161145442  0.1659593960009342  0.3289328380596782   T   T   T
  0.1111099999999965  0.2222190000000026  0.2247699999999995   F   F   F
  0.0555659999999989  0.2777829999999994  0.1086510000000018   F   F   F
  0.1666609999999977  0.1666570000000007  0.0036320000000032   F   F   F
  0.1679906629707305  0.1694172312822393  0.3306498746971194   T   T   T
  0.2777749999999983  0.2222259999999991  0.2247520000000023   F   F   F
  0.2222179999999980  0.2777829999999994  0.1086499999999972   F   F   F
  0.3333330000000032  0.1666680000000014  0.0036389999999997   F   F   F
  0.3326776987920950  0.1644641049970358  0.3287424921766491   T   T   T
  0.4444489999999988  0.2222239999999971  0.2247500000000002   F   F   F
  0.3888949999999980  0.2777910000000006  0.1086630000000000   F   F   F
  0.9999960000000030  0.3333399999999997  0.0036289999999966   F   F   F
 -0.0013002924140665  0.3327848326071000  0.3288403007930479   T   T   T
  0.1111110000000011  0.3888910000000010  0.2247679999999974   F   F   F
  0.0555599999999998  0.4444409999999976  0.1086779999999976   F   F   F
  0.1666680000000014  0.3333319999999986  0.0036240000000021   F   F   F
  0.1675402264847488  0.3338514417035065  0.3305120496008835   T   T   T
  0.2777820000000020  0.3888910000000010  0.2247690000000020   F   F   F
  0.2222170000000006  0.4444349999999986  0.1086519999999993   F   F   F
  0.3333429999999993  0.3333399999999997  0.0036320000000032   F   F   F
  0.3324337770693288  0.3335600615493927  0.3290384213656625   T   T   T
  0.4444329999999965  0.3888669999999976  0.2247460000000032   F   F   F
  0.3888820000000024  0.4444400000000002  0.1086779999999976   F   F   F
  0.5000000000000000  0.0000000000000000  0.0036169999999984   F   F   F
  0.5001800663937567  0.0003170777028057  0.3291954573991729   T   T   T
  0.6111319999999978  0.0555659999999989  0.2247479999999982   F   F   F
  0.5555590000000024  0.1111179999999976  0.1086779999999976   F   F   F
  0.6666600000000003  0.0000050000000016  0.0036309999999986   F   F   F
  0.6666785990469970  0.0001413879739538  0.3291732107049705   T   T   T
  0.7777749999999983  0.0555499999999967  0.2247509999999977   F   F   F
  0.7222089999999994  0.1111030000000000  0.1086639999999974   F   F   F
  0.8333429999999993  0.0000029999999995  0.0036289999999966   F   F   F
  0.8334306121471289  0.0002096086792365  0.3291755928974981   T   T   T
  0.9444340000000011  0.0555650000000014  0.2247470000000007   F   F   F
  0.8888960000000026  0.1111039999999974  0.1086650000000020   F   F   F
  0.4999970000000005  0.1666570000000007  0.0036309999999986   F   F   F
  0.5003707693526535  0.1656479483114947  0.3291600937552233   T   T   T
  0.6111099999999965  0.2222190000000026  0.2247699999999995   F   F   F
  0.5555659999999989  0.2777829999999994  0.1086510000000018   F   F   F
  0.6666609999999977  0.1666570000000007  0.0036320000000032   F   F   F
  0.6667721634515102  0.1663494037830610  0.3292391141413885   T   T   T
  0.7777749999999983  0.2222259999999991  0.2247520000000023   F   F   F
  0.7222179999999980  0.2777829999999994  0.1086499999999972   F   F   F
  0.8333330000000032  0.1666680000000014  0.0036389999999997   F   F   F
  0.8329485846811434  0.1663894657727120  0.3293605182606543   T   T   T
  0.9444489999999988  0.2222250000000017  0.2247500000000002   F   F   F
  0.8888949999999980  0.2777910000000006  0.1086630000000000   F   F   F
  0.4999960000000030  0.3333399999999997  0.0036289999999966   F   F   F
  0.5020060315125014  0.3360980795060922  0.3291859606908022   T   T   T
  0.6111110000000011  0.3888919999999985  0.2247679999999974   F   F   F
  0.5555590000000024  0.4444409999999976  0.1086779999999976   F   F   F
  0.6666669999999968  0.3333319999999986  0.0036240000000021   F   F   F
  0.6671281369172285  0.3330015828472749  0.3287424778435166   T   T   T
  0.7777820000000020  0.3888910000000010  0.2247690000000020   F   F   F
  0.7222170000000006  0.4444349999999986  0.1086519999999993   F   F   F
  0.8333429999999993  0.3333399999999997  0.0036320000000032   F   F   F
  0.8333719891639325  0.3331123882580628  0.3291734170182253   T   T   T
  0.9444329999999965  0.3888669999999976  0.2247460000000032   F   F   F
  0.8888820000000024  0.4444400000000002  0.1086779999999976   F   F   F
  0.0000009999999975  0.4999990000000025  0.0036169999999984   F   F   F
 -0.0009341009008932  0.4997204846584689  0.3286918118954426   T   T   T
  0.1111319999999978  0.5555659999999989  0.2247479999999982   F   F   F
  0.0555599999999998  0.6111170000000001  0.1086779999999976   F   F   F
  0.1666600000000003  0.5000039999999970  0.0036309999999986   F   F   F
  0.1687379967786166  0.4981451028400482  0.3308029354442260   T   T   T
  0.2777749999999983  0.5555499999999967  0.2247509999999977   F   F   F
  0.2222089999999994  0.6111039999999974  0.1086639999999974   F   F   F
  0.3333429999999993  0.5000020000000021  0.0036289999999966   F   F   F
  0.3338597264962717  0.4994350287019802  0.3301856313351575   T   T   T
  0.4444340000000011  0.5555650000000014  0.2247470000000007   F   F   F
  0.3888960000000026  0.6111050000000020  0.1086650000000020   F   F   F
  0.9999970000000005  0.6666570000000007  0.0036309999999986   F   F   F
 -0.0000665276717495  0.6664694312801426  0.3287713791939326   T   T   T
  0.1111099999999965  0.7222190000000026  0.2247699999999995   F   F   F
  0.0555659999999989  0.7777829999999994  0.1086510000000018   F   F   F
  0.1666609999999977  0.6666570000000007  0.0036320000000032   F   F   F
  0.1671868192315469  0.6674305359479265  0.3287852128284082   T   T   T
  0.2777749999999983  0.7222250000000017  0.2247520000000023   F   F   F
  0.2222179999999980  0.7777829999999994  0.1086499999999972   F   F   F
  0.3333330000000032  0.6666680000000014  0.0036389999999997   F   F   F
  0.3340702556956022  0.6682263357124897  0.3285980170949964   T   T   T
  0.4444489999999988  0.7222239999999971  0.2247500000000002   F   F   F
  0.3888949999999980  0.7777910000000006  0.1086630000000000   F   F   F
  0.9999960000000030  0.8333409999999972  0.0036289999999966   F   F   F
 -0.0000827681545280  0.8333608432547364  0.3289392861809337   T   T   T
  0.1111110000000011  0.8888910000000010  0.2247679999999974   F   F   F
  0.0555599999999998  0.9444409999999976  0.1086779999999976   F   F   F
  0.1666680000000014  0.8333330000000032  0.0036240000000021   F   F   F
  0.1665429238386895  0.8332066321122185  0.3291866163160488   T   T   T
  0.2777820000000020  0.8888910000000010  0.2247690000000020   F   F   F
  0.2222170000000006  0.9444349999999986  0.1086519999999993   F   F   F
  0.3333429999999993  0.8333390000000023  0.0036320000000032   F   F   F
  0.3333803575549702  0.8333631184761980  0.3291885238003281   T   T   T
  0.4444329999999965  0.8888669999999976  0.2247460000000032   F   F   F
  0.3888820000000024  0.9444400000000002  0.1086779999999976   F   F   F
  0.5000000000000000  0.4999990000000025  0.0036169999999984   F   F   F
  0.4990404583285696  0.4992411049519795  0.3308006067468732   T   T   T
  0.6111319999999978  0.5555659999999989  0.2247479999999982   F   F   F
  0.5555590000000024  0.6111170000000001  0.1086779999999976   F   F   F
  0.6666600000000003  0.5000039999999970  0.0036309999999986   F   F   F
  0.6625469644918537  0.4978428949768119  0.3302021698352489   T   T   T
  0.7777749999999983  0.5555499999999967  0.2247509999999977   F   F   F
  0.7222089999999994  0.6111039999999974  0.1086639999999974   F   F   F
  0.8333429999999993  0.5000029999999995  0.0036289999999966   F   F   F
  0.8343554809173773  0.5000090896507665  0.3290236563722740   T   T   T
  0.9444340000000011  0.5555650000000014  0.2247470000000007   F   F   F
  0.8888960000000026  0.6111050000000020  0.1086650000000020   F   F   F
  0.4999970000000005  0.6666570000000007  0.0036309999999986   F   F   F
  0.5008673117222242  0.6683184362343717  0.3289425844386595   T   T   T
  0.6111099999999965  0.7222200000000001  0.2247699999999995   F   F   F
  0.5555659999999989  0.7777829999999994  0.1086510000000018   F   F   F
  0.6666609999999977  0.6666570000000007  0.0036320000000032   F   F   F
  0.6672805565588179  0.6680087216570750  0.3285316508487590   T   T   T
  0.7777749999999983  0.7222250000000017  0.2247520000000023   F   F   F
  0.7222179999999980  0.7777829999999994  0.1086499999999972   F   F   F
  0.8333330000000032  0.6666680000000014  0.0036389999999997   F   F   F
  0.8341326782384192  0.6678484671963383  0.3288399588991403   T   T   T
  0.9444489999999988  0.7222250000000017  0.2247500000000002   F   F   F
  0.8888949999999980  0.7777910000000006  0.1086630000000000   F   F   F
  0.4999960000000030  0.8333409999999972  0.0036289999999966   F   F   F
  0.5002216715588508  0.8336361170504222  0.3292663199227490   T   T   T
  0.6111110000000011  0.8888910000000010  0.2247679999999974   F   F   F
  0.5555590000000024  0.9444409999999976  0.1086779999999976   F   F   F
  0.6666669999999968  0.8333330000000032  0.0036240000000021   F   F   F
  0.6666119804542397  0.8334703259590704  0.3291067894197818   T   T   T
  0.7777820000000020  0.8888910000000010  0.2247690000000020   F   F   F
  0.7222170000000006  0.9444349999999986  0.1086519999999993   F   F   F
  0.8333429999999993  0.8333390000000023  0.0036320000000032   F   F   F
  0.8335142986916516  0.8335202727514696  0.3292019937282586   T   T   T
  0.9444329999999965  0.8888669999999976  0.2247460000000032   F   F   F
  0.8888820000000024  0.9444400000000002  0.1086779999999976   F   F   F
  0.5423780952532313  0.4394053116212430  0.4187606789061913   T   T   T
  0.3867947331875187  0.4368389325492914  0.4208224303156389   T   T   T
  0.2313826029593923  0.4412605712367771  0.4190135648976826   T   T   T
  0.2263957068547816  0.2824281490182979  0.4182107163924835   T   T   T
Fig. S11(b)
CONTCAR.xsd  
   1.00000000000000     
    15.9159889999999997   -9.1891010000000009    0.0000000000000000
     0.0000000000000000   18.3782010000000007    0.0000000000000000
     0.0000000000000000    0.0000000000000000   22.5028989999999993
   C    Mo   Pt
   108   144     8
Selective dynamics
Direct
  0.0000000000000000  0.0000000000000000  0.1667089999999973   F   F   F
  0.1110860000000002  0.0555430000000001  0.0495050000000035   F   F   F
  0.0564553692927955  0.1116691875171941  0.2845371529115853   T   T   T
  0.1666730000000030  0.4999940000000009  0.1667109999999994   F   F   F
  0.2777770000000004  0.0555549999999982  0.0494899999999987   F   F   F
  0.2232714641233554  0.1123291971144231  0.2864835270922256   T   T   T
  0.3333209999999980  0.4999940000000009  0.1667109999999994   F   F   F
  0.4444569999999999  0.0555390000000031  0.0495060000000009   F   F   F
  0.3884994849266935  0.1118555556088956  0.2848275140254024   T   T   T
  0.0000059999999991  0.1666779999999974  0.1667119999999969   F   F   F
  0.1111239999999967  0.2222399999999993  0.0494860000000017   F   F   F
  0.0561461306546874  0.2781526964176490  0.2846812045318202   T   T   T
  0.1666740000000004  0.1666779999999974  0.1667119999999969   F   F   F
  0.2777770000000004  0.2222220000000021  0.0494879999999966   F   F   F
  0.2227658955322152  0.2784271140653484  0.2812851907660229   T   T   T
  0.3333330000000032  0.1666669999999968  0.1666979999999967   F   F   F
  0.4444439999999972  0.2222259999999991  0.0494899999999987   F   F   F
  0.3898965103987559  0.2792878123658114  0.2822106628524574   T   T   T
  0.0000059999999991  0.3333269999999970  0.1667109999999994   F   F   F
  0.1111179999999976  0.3888800000000003  0.0494860000000017   F   F   F
  0.0552808777595833  0.4440631665766915  0.2836118344876327   T   T   T
  0.1666669999999968  0.3333340000000007  0.1667100000000019   F   F   F
  0.2777609999999981  0.3888790000000029  0.0494849999999971   F   F   F
  0.2219256046510326  0.4442052712692250  0.2852291752189298   T   T   T
  0.3333220000000026  0.3333280000000016  0.1667109999999994   F   F   F
  0.4444569999999999  0.3889139999999998  0.0495050000000035   F   F   F
  0.3890320272050607  0.4450346256171083  0.2819696462899768   T   T   T
  0.5000000000000000  0.0000000000000000  0.1667089999999973   F   F   F
  0.6110850000000028  0.0555439999999976  0.0495050000000035   F   F   F
  0.5560439754799323  0.1112592112929766  0.2835400146823802   T   T   T
  0.6666730000000030  0.4999940000000009  0.1667109999999994   F   F   F
  0.7777770000000004  0.0555549999999982  0.0494899999999987   F   F   F
  0.7225044772372432  0.1114042780467276  0.2836510087245116   T   T   T
  0.8333220000000026  0.4999940000000009  0.1667109999999994   F   F   F
  0.9444569999999999  0.0555400000000006  0.0495060000000009   F   F   F
  0.8884073268797770  0.1111769048333794  0.2834149742292892   T   T   T
  0.5000069999999965  0.1666790000000020  0.1667119999999969   F   F   F
  0.6111239999999967  0.2222399999999993  0.0494860000000017   F   F   F
  0.5553132047314863  0.2778604862460221  0.2844494238257668   T   T   T
  0.6666740000000004  0.1666779999999974  0.1667119999999969   F   F   F
  0.7777770000000004  0.2222220000000021  0.0494879999999966   F   F   F
  0.7223099874136705  0.2776081574788020  0.2837349931595725   T   T   T
  0.8333330000000032  0.1666669999999968  0.1666979999999967   F   F   F
  0.9444439999999972  0.2222259999999991  0.0494899999999987   F   F   F
  0.8885500519356742  0.2773692560635725  0.2836080897979588   T   T   T
  0.5000050000000016  0.3333269999999970  0.1667109999999994   F   F   F
  0.6111179999999976  0.3888800000000003  0.0494860000000017   F   F   F
  0.5550383637739782  0.4440437571058371  0.2818188671603879   T   T   T
  0.6666669999999968  0.3333340000000007  0.1667100000000019   F   F   F
  0.7777609999999981  0.3888790000000029  0.0494849999999971   F   F   F
  0.7216468760319581  0.4445499948237262  0.2845338858266429   T   T   T
  0.8333220000000026  0.3333280000000016  0.1667109999999994   F   F   F
  0.9444569999999999  0.3889139999999998  0.0495050000000035   F   F   F
  0.8888644962809308  0.4441866846594067  0.2836444257485622   T   T   T
  0.0000000000000000  0.4999990000000025  0.1667089999999973   F   F   F
  0.1110860000000002  0.5555430000000001  0.0495050000000035   F   F   F
  0.0551160931984681  0.6107240081672817  0.2835195163388030   T   T   T
  0.1666730000000030  0.9999940000000009  0.1667109999999994   F   F   F
  0.2777770000000004  0.5555549999999982  0.0494899999999987   F   F   F
  0.2233816273488530  0.6117273638813535  0.2842688436239346   T   T   T
  0.3333209999999980  0.9999940000000009  0.1667109999999994   F   F   F
  0.4444569999999999  0.5555390000000031  0.0495060000000009   F   F   F
  0.3891152834365643  0.6108595410758372  0.2814762469458855   T   T   T
  0.0000059999999991  0.6666779999999974  0.1667119999999969   F   F   F
  0.1111239999999967  0.7222399999999993  0.0494860000000017   F   F   F
  0.0556167477273878  0.7774858601384511  0.2836428009624907   T   T   T
  0.1666740000000004  0.6666779999999974  0.1667119999999969   F   F   F
  0.2777770000000004  0.7222220000000021  0.0494879999999966   F   F   F
  0.2220811948391913  0.7772478082389370  0.2837094664494327   T   T   T
  0.3333330000000032  0.6666669999999968  0.1666979999999967   F   F   F
  0.4444439999999972  0.7222259999999991  0.0494899999999987   F   F   F
  0.3893406213387557  0.7771145042181946  0.2861617898772861   T   T   T
  0.0000059999999991  0.8333269999999970  0.1667109999999994   F   F   F
  0.1111179999999976  0.8888800000000003  0.0494860000000017   F   F   F
  0.0550624593819299  0.9446869377428033  0.2834388116180035   T   T   T
  0.1666669999999968  0.8333340000000007  0.1667100000000019   F   F   F
  0.2777609999999981  0.8888790000000029  0.0494849999999971   F   F   F
  0.2227307464749705  0.9448904845990366  0.2835561867022085   T   T   T
  0.3333220000000026  0.8333280000000016  0.1667109999999994   F   F   F
  0.4444569999999999  0.8889139999999998  0.0495050000000035   F   F   F
  0.3895865806605888  0.9443852710194306  0.2833431475795734   T   T   T
  0.5000000000000000  0.4999990000000025  0.1667089999999973   F   F   F
  0.6110850000000028  0.5555430000000001  0.0495050000000035   F   F   F
  0.5554499906300442  0.6108237393604197  0.2816592154910488   T   T   T
  0.6666730000000030  0.9999940000000009  0.1667109999999994   F   F   F
  0.7777770000000004  0.5555549999999982  0.0494899999999987   F   F   F
  0.7218905648918914  0.6104409148812473  0.2851683269435447   T   T   T
  0.8333220000000026  0.9999940000000009  0.1667109999999994   F   F   F
  0.9444569999999999  0.5555390000000031  0.0495060000000009   F   F   F
  0.8887654382238779  0.6107336161063005  0.2835899437812864   T   T   T
  0.5000069999999965  0.6666779999999974  0.1667119999999969   F   F   F
  0.6111239999999967  0.7222399999999993  0.0494860000000017   F   F   F
  0.5560860065519152  0.7776677354862742  0.2820660292707006   T   T   T
  0.6666740000000004  0.6666779999999974  0.1667119999999969   F   F   F
  0.7777770000000004  0.7222220000000021  0.0494879999999966   F   F   F
  0.7209951632031120  0.7774876561073422  0.2822612385145890   T   T   T
  0.8333330000000032  0.6666669999999968  0.1666979999999967   F   F   F
  0.9444439999999972  0.7222259999999991  0.0494899999999987   F   F   F
  0.8883356291418639  0.7784513209797730  0.2846766724936008   T   T   T
  0.5000050000000016  0.8333269999999970  0.1667109999999994   F   F   F
  0.6111179999999976  0.8888800000000003  0.0494860000000017   F   F   F
  0.5554944654084026  0.9435340949692950  0.2846475906879212   T   T   T
  0.6666669999999968  0.8333340000000007  0.1667100000000019   F   F   F
  0.7777609999999981  0.8888800000000003  0.0494849999999971   F   F   F
  0.7215830882762739  0.9437551137186740  0.2844478559322601   T   T   T
  0.8333220000000026  0.8333280000000016  0.1667109999999994   F   F   F
  0.9444569999999999  0.8889139999999998  0.0495050000000035   F   F   F
  0.8877774894014889  0.9432074260001454  0.2847314753198869   T   T   T
  0.0000009999999975  0.9999990000000025  0.0036169999999984   F   F   F
 -0.0005424622319995  0.0002842364231703  0.3286305645876566   T   T   T
  0.1111319999999978  0.0555659999999989  0.2247479999999982   F   F   F
  0.0555599999999998  0.1111170000000001  0.1086779999999976   F   F   F
  0.1666600000000003  0.0000039999999970  0.0036309999999986   F   F   F
  0.1658388681132843 -0.0016246474915471  0.3284505039827352   T   T   T
  0.2777749999999983  0.0555499999999967  0.2247509999999977   F   F   F
  0.2222089999999994  0.1111030000000000  0.1086639999999974   F   F   F
  0.3333429999999993  0.0000020000000021  0.0036289999999966   F   F   F
  0.3339847549708269 -0.0006532914725100  0.3285758212183046   T   T   T
  0.4444340000000011  0.0555650000000014  0.2247470000000007   F   F   F
  0.3888960000000026  0.1111050000000020  0.1086650000000020   F   F   F
  0.9999970000000005  0.1666570000000007  0.0036309999999986   F   F   F
  0.9985686775251102  0.1661031859752789  0.3288553019508786   T   T   T
  0.1111099999999965  0.2222190000000026  0.2247699999999995   F   F   F
  0.0555659999999989  0.2777829999999994  0.1086510000000018   F   F   F
  0.1666609999999977  0.1666570000000007  0.0036320000000032   F   F   F
  0.1680212494590105  0.1704996356769443  0.3299003338053872   T   T   T
  0.2777749999999983  0.2222259999999991  0.2247520000000023   F   F   F
  0.2222179999999980  0.2777829999999994  0.1086499999999972   F   F   F
  0.3333330000000032  0.1666680000000014  0.0036389999999997   F   F   F
  0.3365991589758889  0.1713832850089159  0.3303621632461722   T   T   T
  0.4444489999999988  0.2222239999999971  0.2247500000000002   F   F   F
  0.3888949999999980  0.2777910000000006  0.1086630000000000   F   F   F
  0.9999960000000030  0.3333399999999997  0.0036289999999966   F   F   F
 -0.0009989522479732  0.3328777959300167  0.3290690011707860   T   T   T
  0.1111110000000011  0.3888910000000010  0.2247679999999974   F   F   F
  0.0555599999999998  0.4444409999999976  0.1086779999999976   F   F   F
  0.1666680000000014  0.3333319999999986  0.0036240000000021   F   F   F
  0.1681790657694476  0.3320090942017742  0.3300435539657563   T   T   T
  0.2777820000000020  0.3888910000000010  0.2247690000000020   F   F   F
  0.2222170000000006  0.4444349999999986  0.1086519999999993   F   F   F
  0.3333429999999993  0.3333399999999997  0.0036320000000032   F   F   F
  0.3335565816159946  0.3349478518861185  0.3302231216845208   T   T   T
  0.4444329999999965  0.3888669999999976  0.2247460000000032   F   F   F
  0.3888820000000024  0.4444400000000002  0.1086779999999976   F   F   F
  0.5000000000000000  0.0000000000000000  0.0036169999999984   F   F   F
  0.5006801690557188  0.0007475409019326  0.3288503319786962   T   T   T
  0.6111319999999978  0.0555659999999989  0.2247479999999982   F   F   F
  0.5555590000000024  0.1111179999999976  0.1086779999999976   F   F   F
  0.6666600000000003  0.0000050000000016  0.0036309999999986   F   F   F
  0.6673409644762994  0.0011751811413555  0.3292982422494047   T   T   T
  0.7777749999999983  0.0555499999999967  0.2247509999999977   F   F   F
  0.7222089999999994  0.1111030000000000  0.1086639999999974   F   F   F
  0.8333429999999993  0.0000029999999995  0.0036289999999966   F   F   F
  0.8331354747601928  0.0006567649637389  0.3289869905526212   T   T   T
  0.9444340000000011  0.0555650000000014  0.2247470000000007   F   F   F
  0.8888960000000026  0.1111039999999974  0.1086650000000020   F   F   F
  0.4999970000000005  0.1666570000000007  0.0036309999999986   F   F   F
  0.5006651490402362  0.1661152266374201  0.3290070032665076   T   T   T
  0.6111099999999965  0.2222190000000026  0.2247699999999995   F   F   F
  0.5555659999999989  0.2777829999999994  0.1086510000000018   F   F   F
  0.6666609999999977  0.1666570000000007  0.0036320000000032   F   F   F
  0.6671023509435616  0.1666646705424496  0.3292534167502695   T   T   T
  0.7777749999999983  0.2222259999999991  0.2247520000000023   F   F   F
  0.7222179999999980  0.2777829999999994  0.1086499999999972   F   F   F
  0.8333330000000032  0.1666680000000014  0.0036389999999997   F   F   F
  0.8332152991651506  0.1668123103296868  0.3294491418324276   T   T   T
  0.9444489999999988  0.2222250000000017  0.2247500000000002   F   F   F
  0.8888949999999980  0.2777910000000006  0.1086630000000000   F   F   F
  0.4999960000000030  0.3333399999999997  0.0036289999999966   F   F   F
  0.5006571421204525  0.3344779290536254  0.3309778090889763   T   T   T
  0.6111110000000011  0.3888919999999985  0.2247679999999974   F   F   F
  0.5555590000000024  0.4444409999999976  0.1086779999999976   F   F   F
  0.6666669999999968  0.3333319999999986  0.0036240000000021   F   F   F
  0.6669531079280819  0.3329466890855261  0.3291993818384067   T   T   T
  0.7777820000000020  0.3888910000000010  0.2247690000000020   F   F   F
  0.7222170000000006  0.4444349999999986  0.1086519999999993   F   F   F
  0.8333429999999993  0.3333399999999997  0.0036320000000032   F   F   F
  0.8334691899023553  0.3331705260215171  0.3292345835079032   T   T   T
  0.9444329999999965  0.3888669999999976  0.2247460000000032   F   F   F
  0.8888820000000024  0.4444400000000002  0.1086779999999976   F   F   F
  0.0000009999999975  0.4999990000000025  0.0036169999999984   F   F   F
 -0.0002747161069153  0.4996251716846349  0.3291084856918320   T   T   T
  0.1111319999999978  0.5555659999999989  0.2247479999999982   F   F   F
  0.0555599999999998  0.6111170000000001  0.1086779999999976   F   F   F
  0.1666600000000003  0.5000039999999970  0.0036309999999986   F   F   F
  0.1654157363866437  0.5006934271281689  0.3289652380659452   T   T   T
  0.2777749999999983  0.5555499999999967  0.2247509999999977   F   F   F
  0.2222089999999994  0.6111039999999974  0.1086639999999974   F   F   F
  0.3333429999999993  0.5000020000000021  0.0036289999999966   F   F   F
  0.3343252681387313  0.5010778490343341  0.3298255611668758   T   T   T
  0.4444340000000011  0.5555650000000014  0.2247470000000007   F   F   F
  0.3888960000000026  0.6111050000000020  0.1086650000000020   F   F   F
  0.9999970000000005  0.6666570000000007  0.0036309999999986   F   F   F
  0.0001103596104969  0.6664324152665668  0.3289830034622572   T   T   T
  0.1111099999999965  0.7222190000000026  0.2247699999999995   F   F   F
  0.0555659999999989  0.7777829999999994  0.1086510000000018   F   F   F
  0.1666609999999977  0.6666570000000007  0.0036320000000032   F   F   F
  0.1655149308241949  0.6657962733529110  0.3287705974078579   T   T   T
  0.2777749999999983  0.7222250000000017  0.2247520000000023   F   F   F
  0.2222179999999980  0.7777829999999994  0.1086499999999972   F   F   F
  0.3333330000000032  0.6666680000000014  0.0036389999999997   F   F   F
  0.3344039661643421  0.6640122350614477  0.3303251229231539   T   T   T
  0.4444489999999988  0.7222239999999971  0.2247500000000002   F   F   F
  0.3888949999999980  0.7777910000000006  0.1086630000000000   F   F   F
  0.9999960000000030  0.8333409999999972  0.0036289999999966   F   F   F
  0.0007481312230803  0.8332602091699980  0.3285355540151053   T   T   T
  0.1111110000000011  0.8888910000000010  0.2247679999999974   F   F   F
  0.0555599999999998  0.9444409999999976  0.1086779999999976   F   F   F
  0.1666680000000014  0.8333330000000032  0.0036240000000021   F   F   F
  0.1667838058539650  0.8335071953179267  0.3287341171327701   T   T   T
  0.2777820000000020  0.8888910000000010  0.2247690000000020   F   F   F
  0.2222170000000006  0.9444349999999986  0.1086519999999993   F   F   F
  0.3333429999999993  0.8333390000000023  0.0036320000000032   F   F   F
  0.3327402471184345  0.8340605205624630  0.3287014061489378   T   T   T
  0.4444329999999965  0.8888669999999976  0.2247460000000032   F   F   F
  0.3888820000000024  0.9444400000000002  0.1086779999999976   F   F   F
  0.5000000000000000  0.4999990000000025  0.0036169999999984   F   F   F
  0.5003078431766456  0.5005446222760497  0.3296658397887152   T   T   T
  0.6111319999999978  0.5555659999999989  0.2247479999999982   F   F   F
  0.5555590000000024  0.6111170000000001  0.1086779999999976   F   F   F
  0.6666600000000003  0.5000039999999970  0.0036309999999986   F   F   F
  0.6634836708361770  0.4980158143514726  0.3301294496073517   T   T   T
  0.7777749999999983  0.5555499999999967  0.2247509999999977   F   F   F
  0.7222089999999994  0.6111039999999974  0.1086639999999974   F   F   F
  0.8333429999999993  0.5000029999999995  0.0036289999999966   F   F   F
  0.8335730465219746  0.4993260056080837  0.3288419950912510   T   T   T
  0.9444340000000011  0.5555650000000014  0.2247470000000007   F   F   F
  0.8888960000000026  0.6111050000000020  0.1086650000000020   F   F   F
  0.4999970000000005  0.6666570000000007  0.0036309999999986   F   F   F
  0.4998595058807663  0.6657829945015077  0.3298255631781567   T   T   T
  0.6111099999999965  0.7222200000000001  0.2247699999999995   F   F   F
  0.5555659999999989  0.7777829999999994  0.1086510000000018   F   F   F
  0.6666609999999977  0.6666570000000007  0.0036320000000032   F   F   F
  0.6656815401541797  0.6662716359288582  0.3298491987099076   T   T   T
  0.7777749999999983  0.7222250000000017  0.2247520000000023   F   F   F
  0.7222179999999980  0.7777829999999994  0.1086499999999972   F   F   F
  0.8333330000000032  0.6666680000000014  0.0036389999999997   F   F   F
  0.8348848507716674  0.6670045117696842  0.3287751498190846   T   T   T
  0.9444489999999988  0.7222250000000017  0.2247500000000002   F   F   F
  0.8888949999999980  0.7777910000000006  0.1086630000000000   F   F   F
  0.4999960000000030  0.8333409999999972  0.0036289999999966   F   F   F
  0.5023689909632347  0.8319437575189842  0.3304078186964827   T   T   T
  0.6111110000000011  0.8888910000000010  0.2247679999999974   F   F   F
  0.5555590000000024  0.9444409999999976  0.1086779999999976   F   F   F
  0.6666669999999968  0.8333330000000032  0.0036240000000021   F   F   F
  0.6656973785645897  0.8327027952772780  0.3313849769895258   T   T   T
  0.7777820000000020  0.8888910000000010  0.2247690000000020   F   F   F
  0.7222170000000006  0.9444349999999986  0.1086519999999993   F   F   F
  0.8333429999999993  0.8333390000000023  0.0036320000000032   F   F   F
  0.8290702737097012  0.8311142779812319  0.3303805890430330   T   T   T
  0.9444329999999965  0.8888669999999976  0.2247460000000032   F   F   F
  0.8888820000000024  0.9444400000000002  0.1086779999999976   F   F   F
  0.3924905386557019  0.4496560934523469  0.4233738994265888   T   T   T
  0.3943838630566392  0.2946454586496312  0.4200642771752456   T   T   T
  0.2314636410918447  0.2872591046236630  0.4187377927900853   T   T   T
  0.3964869443248591  0.6063964642287145  0.4195031145489921   T   T   T
  0.5516741893854890  0.6061115451263733  0.4236319936026055   T   T   T
  0.7090865925339730  0.7678495864012479  0.4186419674119445   T   T   T
  0.5509652347812548  0.4502594833518637  0.4196015433348900   T   T   T
  0.5531323270634337  0.7643582946906544  0.4204462177951615   T   T   T   
Fig. S11(c)
CONTCAR.xsd                              
   1.00000000000000     
    15.9159889999999997   -9.1891010000000009    0.0000000000000000
     0.0000000000000000   18.3782010000000007    0.0000000000000000
     0.0000000000000000    0.0000000000000000   22.5028989999999993
   C    Mo   Pt
   108   144    12
Selective dynamics
Direct
  0.0000000000000000  0.0000000000000000  0.1667089999999973   F   F   F
  0.1110860000000002  0.0555430000000001  0.0495050000000035   F   F   F
  0.0564549999999997  0.1116689999999991  0.2845370000000003   F   F   F
  0.1666730000000030  0.4999940000000009  0.1667109999999994   F   F   F
  0.2777770000000004  0.0555549999999982  0.0494899999999987   F   F   F
  0.2232709999999969  0.1123290000000026  0.2864840000000015   F   F   F
  0.3333209999999980  0.4999940000000009  0.1667109999999994   F   F   F
  0.4444569999999999  0.0555390000000031  0.0495060000000009   F   F   F
  0.3884990000000030  0.1118560000000031  0.2848279999999974   F   F   F
  0.0000059999999991  0.1666779999999974  0.1667119999999969   F   F   F
  0.1111239999999967  0.2222399999999993  0.0494860000000017   F   F   F
  0.0561459999999983  0.2781530000000032  0.2846809999999991   F   F   F
  0.1666740000000004  0.1666779999999974  0.1667119999999969   F   F   F
  0.2777770000000004  0.2222220000000021  0.0494879999999966   F   F   F
  0.2227660000000000  0.2784270000000006  0.2812849999999969   F   F   F
  0.3333330000000032  0.1666669999999968  0.1666979999999967   F   F   F
  0.4444439999999972  0.2222259999999991  0.0494899999999987   F   F   F
  0.3898969999999977  0.2792880000000011  0.2822109999999967   F   F   F
  0.0000059999999991  0.3333269999999970  0.1667109999999994   F   F   F
  0.1111179999999976  0.3888800000000003  0.0494860000000017   F   F   F
  0.0552810000000008  0.4440629999999999  0.2836119999999980   F   F   F
  0.1666669999999968  0.3333340000000007  0.1667100000000019   F   F   F
  0.2777609999999981  0.3888790000000029  0.0494849999999971   F   F   F
  0.2219260000000034  0.4442049999999966  0.2852290000000011   F   F   F
  0.3333220000000026  0.3333280000000016  0.1667109999999994   F   F   F
  0.4444569999999999  0.3889139999999998  0.0495050000000035   F   F   F
  0.3890320000000003  0.4450349999999972  0.2819700000000012   F   F   F
  0.5000000000000000  0.0000000000000000  0.1667089999999973   F   F   F
  0.6110850000000028  0.0555439999999976  0.0495050000000035   F   F   F
  0.5560440000000000  0.1112589999999969  0.2835400000000021   F   F   F
  0.6666730000000030  0.4999940000000009  0.1667109999999994   F   F   F
  0.7777770000000004  0.0555549999999982  0.0494899999999987   F   F   F
  0.7225040000000007  0.1114040000000003  0.2836509999999990   F   F   F
  0.8333220000000026  0.4999940000000009  0.1667109999999994   F   F   F
  0.9444569999999999  0.0555400000000006  0.0495060000000009   F   F   F
  0.8884070000000008  0.1111769999999979  0.2834149999999980   F   F   F
  0.5000069999999965  0.1666790000000020  0.1667119999999969   F   F   F
  0.6111239999999967  0.2222399999999993  0.0494860000000017   F   F   F
  0.5553129999999982  0.2778599999999969  0.2844490000000022   F   F   F
  0.6666740000000004  0.1666779999999974  0.1667119999999969   F   F   F
  0.7777770000000004  0.2222220000000021  0.0494879999999966   F   F   F
  0.7223100000000002  0.2776080000000007  0.2837350000000001   F   F   F
  0.8333330000000032  0.1666669999999968  0.1666979999999967   F   F   F
  0.9444439999999972  0.2222259999999991  0.0494899999999987   F   F   F
  0.8885500000000022  0.2773690000000002  0.2836080000000010   F   F   F
  0.5000050000000016  0.3333269999999970  0.1667109999999994   F   F   F
  0.6111179999999976  0.3888800000000003  0.0494860000000017   F   F   F
  0.5550380000000033  0.4440439999999981  0.2818189999999987   F   F   F
  0.6666669999999968  0.3333340000000007  0.1667100000000019   F   F   F
  0.7777609999999981  0.3888790000000029  0.0494849999999971   F   F   F
  0.7216469999999973  0.4445499999999996  0.2845340000000007   F   F   F
  0.8333220000000026  0.3333280000000016  0.1667109999999994   F   F   F
  0.9444569999999999  0.3889139999999998  0.0495050000000035   F   F   F
  0.8888650000000027  0.4441869999999994  0.2836440000000024   F   F   F
  0.0000000000000000  0.4999990000000025  0.1667089999999973   F   F   F
  0.1110860000000002  0.5555430000000001  0.0495050000000035   F   F   F
  0.0551159999999982  0.6107239999999976  0.2835200000000029   F   F   F
  0.1666730000000030  0.9999940000000009  0.1667109999999994   F   F   F
  0.2777770000000004  0.5555549999999982  0.0494899999999987   F   F   F
  0.2233820000000009  0.6117270000000019  0.2842690000000019   F   F   F
  0.3333209999999980  0.9999940000000009  0.1667109999999994   F   F   F
  0.4444569999999999  0.5555390000000031  0.0495060000000009   F   F   F
  0.3891149999999968  0.6108600000000024  0.2814759999999978   F   F   F
  0.0000059999999991  0.6666779999999974  0.1667119999999969   F   F   F
  0.1111239999999967  0.7222399999999993  0.0494860000000017   F   F   F
  0.0556169999999980  0.7774860000000032  0.2836429999999979   F   F   F
  0.1666740000000004  0.6666779999999974  0.1667119999999969   F   F   F
  0.2777770000000004  0.7222220000000021  0.0494879999999966   F   F   F
  0.2220810000000029  0.7772480000000002  0.2837090000000018   F   F   F
  0.3333330000000032  0.6666669999999968  0.1666979999999967   F   F   F
  0.4444439999999972  0.7222259999999991  0.0494899999999987   F   F   F
  0.3893410000000017  0.7771150000000020  0.2861619999999974   F   F   F
  0.0000059999999991  0.8333269999999970  0.1667109999999994   F   F   F
  0.1111179999999976  0.8888800000000003  0.0494860000000017   F   F   F
  0.0550619999999995  0.9446870000000018  0.2834390000000013   F   F   F
  0.1666669999999968  0.8333340000000007  0.1667100000000019   F   F   F
  0.2777609999999981  0.8888790000000029  0.0494849999999971   F   F   F
  0.2227310000000031  0.9448900000000009  0.2835559999999973   F   F   F
  0.3333220000000026  0.8333280000000016  0.1667109999999994   F   F   F
  0.4444569999999999  0.8889139999999998  0.0495050000000035   F   F   F
  0.3895869999999988  0.9443849999999969  0.2833430000000021   F   F   F
  0.5000000000000000  0.4999990000000025  0.1667089999999973   F   F   F
  0.6110850000000028  0.5555430000000001  0.0495050000000035   F   F   F
  0.5554500000000004  0.6108240000000009  0.2816589999999977   F   F   F
  0.6666730000000030  0.9999940000000009  0.1667109999999994   F   F   F
  0.7777770000000004  0.5555549999999982  0.0494899999999987   F   F   F
  0.7218909999999994  0.6104410000000016  0.2851679999999988   F   F   F
  0.8333220000000026  0.9999940000000009  0.1667109999999994   F   F   F
  0.9444569999999999  0.5555390000000031  0.0495060000000009   F   F   F
  0.8887649999999994  0.6107340000000008  0.2835899999999967   F   F   F
  0.5000069999999965  0.6666779999999974  0.1667119999999969   F   F   F
  0.6111239999999967  0.7222399999999993  0.0494860000000017   F   F   F
  0.5560860000000005  0.7776679999999985  0.2820660000000004   F   F   F
  0.6666740000000004  0.6666779999999974  0.1667119999999969   F   F   F
  0.7777770000000004  0.7222220000000021  0.0494879999999966   F   F   F
  0.7209950000000021  0.7774879999999982  0.2822609999999983   F   F   F
  0.8333330000000032  0.6666669999999968  0.1666979999999967   F   F   F
  0.9444439999999972  0.7222259999999991  0.0494899999999987   F   F   F
  0.8883360000000025  0.7784509999999969  0.2846770000000021   F   F   F
  0.5000050000000016  0.8333269999999970  0.1667109999999994   F   F   F
  0.6111179999999976  0.8888800000000003  0.0494860000000017   F   F   F
  0.5554940000000030  0.9435339999999997  0.2846479999999971   F   F   F
  0.6666669999999968  0.8333340000000007  0.1667100000000019   F   F   F
  0.7777609999999981  0.8888800000000003  0.0494849999999971   F   F   F
  0.7215830000000025  0.9437550000000030  0.2844479999999976   F   F   F
  0.8333220000000026  0.8333280000000016  0.1667109999999994   F   F   F
  0.9444569999999999  0.8889139999999998  0.0495050000000035   F   F   F
  0.8877779999999973  0.9432070000000010  0.2847310000000007   F   F   F
  0.0000009999999975  0.9999990000000025  0.0036169999999984   F   F   F
  0.9995782954428259  0.0007567106751758  0.3283174331918391   T   T   T
  0.1111319999999978  0.0555659999999989  0.2247479999999982   F   F   F
  0.0555599999999998  0.1111170000000001  0.1086779999999976   F   F   F
  0.1666600000000003  0.0000039999999970  0.0036309999999986   F   F   F
  0.1657938979312278  0.9986418952971694  0.3283247746811896   T   T   T
  0.2777749999999983  0.0555499999999967  0.2247509999999977   F   F   F
  0.2222089999999994  0.1111030000000000  0.1086639999999974   F   F   F
  0.3333429999999993  0.0000020000000021  0.0036289999999966   F   F   F
  0.3339992325301282  0.9992328704196494  0.3284807375053991   T   T   T
  0.4444340000000011  0.0555650000000014  0.2247470000000007   F   F   F
  0.3888960000000026  0.1111050000000020  0.1086650000000020   F   F   F
  0.9999970000000005  0.1666570000000007  0.0036309999999986   F   F   F
  0.9988137674478742  0.1662977235265248  0.3288462183373378   T   T   T
  0.1111099999999965  0.2222190000000026  0.2247699999999995   F   F   F
  0.0555659999999989  0.2777829999999994  0.1086510000000018   F   F   F
  0.1666609999999977  0.1666570000000007  0.0036320000000032   F   F   F
  0.1691297668450628  0.1723727594416646  0.3308432482825701   T   T   T
  0.2777749999999983  0.2222259999999991  0.2247520000000023   F   F   F
  0.2222179999999980  0.2777829999999994  0.1086499999999972   F   F   F
  0.3333330000000032  0.1666680000000014  0.0036389999999997   F   F   F
  0.3369069963604142  0.1718765777903237  0.3303667297332333   T   T   T
  0.4444489999999988  0.2222239999999971  0.2247500000000002   F   F   F
  0.3888949999999980  0.2777910000000006  0.1086630000000000   F   F   F
  0.9999960000000030  0.3333399999999997  0.0036289999999966   F   F   F
  0.9990422656968183  0.3329169137416275  0.3291892361944060   T   T   T
  0.1111110000000011  0.3888910000000010  0.2247679999999974   F   F   F
  0.0555599999999998  0.4444409999999976  0.1086779999999976   F   F   F
  0.1666680000000014  0.3333319999999986  0.0036240000000021   F   F   F
  0.1677073802770604  0.3334063266009306  0.3315246253291070   T   T   T
  0.2777820000000020  0.3888910000000010  0.2247690000000020   F   F   F
  0.2222170000000006  0.4444349999999986  0.1086519999999993   F   F   F
  0.3333429999999993  0.3333399999999997  0.0036320000000032   F   F   F
  0.3351574453487143  0.3358141259720819  0.3307940025695970   T   T   T
  0.4444329999999965  0.3888669999999976  0.2247460000000032   F   F   F
  0.3888820000000024  0.4444400000000002  0.1086779999999976   F   F   F
  0.5000000000000000  0.0000000000000000  0.0036169999999984   F   F   F
  0.5007582286592758  0.0007245809743314  0.3288431893979451   T   T   T
  0.6111319999999978  0.0555659999999989  0.2247479999999982   F   F   F
  0.5555590000000024  0.1111179999999976  0.1086779999999976   F   F   F
  0.6666600000000003  0.0000050000000016  0.0036309999999986   F   F   F
  0.6672441870601725  0.0008100156007847  0.3292458517665976   T   T   T
  0.7777749999999983  0.0555499999999967  0.2247509999999977   F   F   F
  0.7222089999999994  0.1111030000000000  0.1086639999999974   F   F   F
  0.8333429999999993  0.0000029999999995  0.0036289999999966   F   F   F
  0.8332146994120064  0.0008552645257411  0.3289790973009802   T   T   T
  0.9444340000000011  0.0555650000000014  0.2247470000000007   F   F   F
  0.8888960000000026  0.1111039999999974  0.1086650000000020   F   F   F
  0.4999970000000005  0.1666570000000007  0.0036309999999986   F   F   F
  0.5006434964921920  0.1660447646296634  0.3290059338508605   T   T   T
  0.6111099999999965  0.2222190000000026  0.2247699999999995   F   F   F
  0.5555659999999989  0.2777829999999994  0.1086510000000018   F   F   F
  0.6666609999999977  0.1666570000000007  0.0036320000000032   F   F   F
  0.6670875546914559  0.1666468853088710  0.3292394081320773   T   T   T
  0.7777749999999983  0.2222259999999991  0.2247520000000023   F   F   F
  0.7222179999999980  0.2777829999999994  0.1086499999999972   F   F   F
  0.8333330000000032  0.1666680000000014  0.0036389999999997   F   F   F
  0.8331956314863881  0.1667451964879768  0.3294904237520476   T   T   T
  0.9444489999999988  0.2222250000000017  0.2247500000000002   F   F   F
  0.8888949999999980  0.2777910000000006  0.1086630000000000   F   F   F
  0.4999960000000030  0.3333399999999997  0.0036289999999966   F   F   F
  0.5004540685772304  0.3344038879944565  0.3308295618340004   T   T   T
  0.6111110000000011  0.3888919999999985  0.2247679999999974   F   F   F
  0.5555590000000024  0.4444409999999976  0.1086779999999976   F   F   F
  0.6666669999999968  0.3333319999999986  0.0036240000000021   F   F   F
  0.6669101418438512  0.3329159172065665  0.3291061126299308   T   T   T
  0.7777820000000020  0.3888910000000010  0.2247690000000020   F   F   F
  0.7222170000000006  0.4444349999999986  0.1086519999999993   F   F   F
  0.8333429999999993  0.3333399999999997  0.0036320000000032   F   F   F
  0.8333761980095116  0.3331214689798627  0.3292091357430530   T   T   T
  0.9444329999999965  0.3888669999999976  0.2247460000000032   F   F   F
  0.8888820000000024  0.4444400000000002  0.1086779999999976   F   F   F
  0.0000009999999975  0.4999990000000025  0.0036169999999984   F   F   F
 -0.0000492022099287  0.4992585022917387  0.3288787971778217   T   T   T
  0.1111319999999978  0.5555659999999989  0.2247479999999982   F   F   F
  0.0555599999999998  0.6111170000000001  0.1086779999999976   F   F   F
  0.1666600000000003  0.5000039999999970  0.0036309999999986   F   F   F
  0.1676346314677377  0.4984660557065442  0.3319439794391222   T   T   T
  0.2777749999999983  0.5555499999999967  0.2247509999999977   F   F   F
  0.2222089999999994  0.6111039999999974  0.1086639999999974   F   F   F
  0.3333429999999993  0.5000020000000021  0.0036289999999966   F   F   F
  0.3341172581350094  0.5015042121991543  0.3306953672082421   T   T   T
  0.4444340000000011  0.5555650000000014  0.2247470000000007   F   F   F
  0.3888960000000026  0.6111050000000020  0.1086650000000020   F   F   F
  0.9999970000000005  0.6666570000000007  0.0036309999999986   F   F   F
  0.0003299493220667  0.6662962198604727  0.3285142588893262   T   T   T
  0.1111099999999965  0.7222190000000026  0.2247699999999995   F   F   F
  0.0555659999999989  0.7777829999999994  0.1086510000000018   F   F   F
  0.1666609999999977  0.6666570000000007  0.0036320000000032   F   F   F
  0.1662699539014210  0.6658968520204984  0.3284824496203357   T   T   T
  0.2777749999999983  0.7222250000000017  0.2247520000000023   F   F   F
  0.2222179999999980  0.7777829999999994  0.1086499999999972   F   F   F
  0.3333330000000032  0.6666680000000014  0.0036389999999997   F   F   F
  0.3352378895619465  0.6646299756356620  0.3313626146568317   T   T   T
  0.4444489999999988  0.7222239999999971  0.2247500000000002   F   F   F
  0.3888949999999980  0.7777910000000006  0.1086630000000000   F   F   F
  0.9999960000000030  0.8333409999999972  0.0036289999999966   F   F   F
  0.0010970895133071  0.8336126763462144  0.3283127517893653   T   T   T
  0.1111110000000011  0.8888910000000010  0.2247679999999974   F   F   F
  0.0555599999999998  0.9444409999999976  0.1086779999999976   F   F   F
  0.1666680000000014  0.8333330000000032  0.0036240000000021   F   F   F
  0.1669586036679060  0.8335234753197166  0.3285782404048498   T   T   T
  0.2777820000000020  0.8888910000000010  0.2247690000000020   F   F   F
  0.2222170000000006  0.9444349999999986  0.1086519999999993   F   F   F
  0.3333429999999993  0.8333390000000023  0.0036320000000032   F   F   F
  0.3327529702763867  0.8338259930940558  0.3286680823422435   T   T   T
  0.4444329999999965  0.8888669999999976  0.2247460000000032   F   F   F
  0.3888820000000024  0.9444400000000002  0.1086779999999976   F   F   F
  0.5000000000000000  0.4999990000000025  0.0036169999999984   F   F   F
  0.4991301210868330  0.4995813000401605  0.3301494696323872   T   T   T
  0.6111319999999978  0.5555659999999989  0.2247479999999982   F   F   F
  0.5555590000000024  0.6111170000000001  0.1086779999999976   F   F   F
  0.6666600000000003  0.5000039999999970  0.0036309999999986   F   F   F
  0.6646875812268114  0.4984571520974466  0.3311297959551587   T   T   T
  0.7777749999999983  0.5555499999999967  0.2247509999999977   F   F   F
  0.7222089999999994  0.6111039999999974  0.1086639999999974   F   F   F
  0.8333429999999993  0.5000029999999995  0.0036289999999966   F   F   F
  0.8339295982853843  0.4993085178440849  0.3289080723803880   T   T   T
  0.9444340000000011  0.5555650000000014  0.2247470000000007   F   F   F
  0.8888960000000026  0.6111050000000020  0.1086650000000020   F   F   F
  0.4999970000000005  0.6666570000000007  0.0036309999999986   F   F   F
  0.4990664580817121  0.6655320646878985  0.3302515259302719   T   T   T
  0.6111099999999965  0.7222200000000001  0.2247699999999995   F   F   F
  0.5555659999999989  0.7777829999999994  0.1086510000000018   F   F   F
  0.6666609999999977  0.6666570000000007  0.0036320000000032   F   F   F
  0.6642629838211359  0.6655379321331134  0.3304952679226614   T   T   T
  0.7777749999999983  0.7222250000000017  0.2247520000000023   F   F   F
  0.7222179999999980  0.7777829999999994  0.1086499999999972   F   F   F
  0.8333330000000032  0.6666680000000014  0.0036389999999997   F   F   F
  0.8308822474059506  0.6648595597981197  0.3301083715102983   T   T   T
  0.9444489999999988  0.7222250000000017  0.2247500000000002   F   F   F
  0.8888949999999980  0.7777910000000006  0.1086630000000000   F   F   F
  0.4999960000000030  0.8333409999999972  0.0036289999999966   F   F   F
  0.5025628824652694  0.8317149245061024  0.3306049326517195   T   T   T
  0.6111110000000011  0.8888910000000010  0.2247679999999974   F   F   F
  0.5555590000000024  0.9444409999999976  0.1086779999999976   F   F   F
  0.6666669999999968  0.8333330000000032  0.0036240000000021   F   F   F
  0.6653976414784625  0.8321033824785868  0.3314704130609731   T   T   T
  0.7777820000000020  0.8888910000000010  0.2247690000000020   F   F   F
  0.7222170000000006  0.9444349999999986  0.1086519999999993   F   F   F
  0.8333429999999993  0.8333390000000023  0.0036320000000032   F   F   F
  0.8286191284376208  0.8311626238557911  0.3302049362622173   T   T   T
  0.9444329999999965  0.8888669999999976  0.2247460000000032   F   F   F
  0.8888820000000024  0.9444400000000002  0.1086779999999976   F   F   F
  0.3983617708135101  0.4471801318638490  0.4252688737176758   T   T   T
  0.3953685017517315  0.2932088694567065  0.4202176687283888   T   T   T
  0.2337814346827299  0.2914154564684697  0.4225725927012824   T   T   T
  0.3945866667106961  0.6104234135509909  0.4213318779066957   T   T   T
  0.5496858740149602  0.6065943430393451  0.4277859652900529   T   T   T
  0.7088730783416952  0.7647221983281861  0.4208456061415648   T   T   T
  0.5530277885286239  0.4480179322186759  0.4214932575857968   T   T   T
  0.5551896449170268  0.7646072916579469  0.4208599407535626   T   T   T
  0.2295759482015029  0.4420187528521912  0.4208803553812221   T   T   T
  0.4272983953285959  0.5514319534103127  0.5160600636064561   T   T   T
  0.7008663347632795  0.6033802210469169  0.4209956979560363   T   T   T
  0.2888694652484669  0.4076294169799022  0.5147414574685231   T   T   T
CONTCAR.xsd                              
   1.00000000000000     
    15.9159889999999997   -9.1891010000000009    0.0000000000000000
     0.0000000000000000   18.3782010000000007    0.0000000000000000
     0.0000000000000000    0.0000000000000000   22.5028989999999993
   C    Mo   Pt
   108   144    12
Selective dynamics
Direct
  0.0000000000000000  0.0000000000000000  0.1667089999999973   F   F   F
  0.1110860000000002  0.0555430000000001  0.0495050000000035   F   F   F
  0.0564549999999997  0.1116689999999991  0.2845370000000003   F   F   F
  0.1666730000000030  0.4999940000000009  0.1667109999999994   F   F   F
  0.2777770000000004  0.0555549999999982  0.0494899999999987   F   F   F
  0.2232709999999969  0.1123290000000026  0.2864840000000015   F   F   F
  0.3333209999999980  0.4999940000000009  0.1667109999999994   F   F   F
  0.4444569999999999  0.0555390000000031  0.0495060000000009   F   F   F
  0.3884990000000030  0.1118560000000031  0.2848279999999974   F   F   F
  0.0000059999999991  0.1666779999999974  0.1667119999999969   F   F   F
  0.1111239999999967  0.2222399999999993  0.0494860000000017   F   F   F
  0.0561459999999983  0.2781530000000032  0.2846809999999991   F   F   F
  0.1666740000000004  0.1666779999999974  0.1667119999999969   F   F   F
  0.2777770000000004  0.2222220000000021  0.0494879999999966   F   F   F
  0.2227660000000000  0.2784270000000006  0.2812849999999969   F   F   F
  0.3333330000000032  0.1666669999999968  0.1666979999999967   F   F   F
  0.4444439999999972  0.2222259999999991  0.0494899999999987   F   F   F
  0.3898969999999977  0.2792880000000011  0.2822109999999967   F   F   F
  0.0000059999999991  0.3333269999999970  0.1667109999999994   F   F   F
  0.1111179999999976  0.3888800000000003  0.0494860000000017   F   F   F
  0.0552810000000008  0.4440629999999999  0.2836119999999980   F   F   F
  0.1666669999999968  0.3333340000000007  0.1667100000000019   F   F   F
  0.2777609999999981  0.3888790000000029  0.0494849999999971   F   F   F
  0.2219260000000034  0.4442049999999966  0.2852290000000011   F   F   F
  0.3333220000000026  0.3333280000000016  0.1667109999999994   F   F   F
  0.4444569999999999  0.3889139999999998  0.0495050000000035   F   F   F
  0.3890320000000003  0.4450349999999972  0.2819700000000012   F   F   F
  0.5000000000000000  0.0000000000000000  0.1667089999999973   F   F   F
  0.6110850000000028  0.0555439999999976  0.0495050000000035   F   F   F
  0.5560440000000000  0.1112589999999969  0.2835400000000021   F   F   F
  0.6666730000000030  0.4999940000000009  0.1667109999999994   F   F   F
  0.7777770000000004  0.0555549999999982  0.0494899999999987   F   F   F
  0.7225040000000007  0.1114040000000003  0.2836509999999990   F   F   F
  0.8333220000000026  0.4999940000000009  0.1667109999999994   F   F   F
  0.9444569999999999  0.0555400000000006  0.0495060000000009   F   F   F
  0.8884070000000008  0.1111769999999979  0.2834149999999980   F   F   F
  0.5000069999999965  0.1666790000000020  0.1667119999999969   F   F   F
  0.6111239999999967  0.2222399999999993  0.0494860000000017   F   F   F
  0.5553129999999982  0.2778599999999969  0.2844490000000022   F   F   F
  0.6666740000000004  0.1666779999999974  0.1667119999999969   F   F   F
  0.7777770000000004  0.2222220000000021  0.0494879999999966   F   F   F
  0.7223100000000002  0.2776080000000007  0.2837350000000001   F   F   F
  0.8333330000000032  0.1666669999999968  0.1666979999999967   F   F   F
  0.9444439999999972  0.2222259999999991  0.0494899999999987   F   F   F
  0.8885500000000022  0.2773690000000002  0.2836080000000010   F   F   F
  0.5000050000000016  0.3333269999999970  0.1667109999999994   F   F   F
  0.6111179999999976  0.3888800000000003  0.0494860000000017   F   F   F
  0.5550380000000033  0.4440439999999981  0.2818189999999987   F   F   F
  0.6666669999999968  0.3333340000000007  0.1667100000000019   F   F   F
  0.7777609999999981  0.3888790000000029  0.0494849999999971   F   F   F
  0.7216469999999973  0.4445499999999996  0.2845340000000007   F   F   F
  0.8333220000000026  0.3333280000000016  0.1667109999999994   F   F   F
  0.9444569999999999  0.3889139999999998  0.0495050000000035   F   F   F
  0.8888650000000027  0.4441869999999994  0.2836440000000024   F   F   F
  0.0000000000000000  0.4999990000000025  0.1667089999999973   F   F   F
  0.1110860000000002  0.5555430000000001  0.0495050000000035   F   F   F
  0.0551159999999982  0.6107239999999976  0.2835200000000029   F   F   F
  0.1666730000000030  0.9999940000000009  0.1667109999999994   F   F   F
  0.2777770000000004  0.5555549999999982  0.0494899999999987   F   F   F
  0.2233820000000009  0.6117270000000019  0.2842690000000019   F   F   F
  0.3333209999999980  0.9999940000000009  0.1667109999999994   F   F   F
  0.4444569999999999  0.5555390000000031  0.0495060000000009   F   F   F
  0.3891149999999968  0.6108600000000024  0.2814759999999978   F   F   F
  0.0000059999999991  0.6666779999999974  0.1667119999999969   F   F   F
  0.1111239999999967  0.7222399999999993  0.0494860000000017   F   F   F
  0.0556169999999980  0.7774860000000032  0.2836429999999979   F   F   F
  0.1666740000000004  0.6666779999999974  0.1667119999999969   F   F   F
  0.2777770000000004  0.7222220000000021  0.0494879999999966   F   F   F
  0.2220810000000029  0.7772480000000002  0.2837090000000018   F   F   F
  0.3333330000000032  0.6666669999999968  0.1666979999999967   F   F   F
  0.4444439999999972  0.7222259999999991  0.0494899999999987   F   F   F
  0.3893410000000017  0.7771150000000020  0.2861619999999974   F   F   F
  0.0000059999999991  0.8333269999999970  0.1667109999999994   F   F   F
  0.1111179999999976  0.8888800000000003  0.0494860000000017   F   F   F
  0.0550619999999995  0.9446870000000018  0.2834390000000013   F   F   F
  0.1666669999999968  0.8333340000000007  0.1667100000000019   F   F   F
  0.2777609999999981  0.8888790000000029  0.0494849999999971   F   F   F
  0.2227310000000031  0.9448900000000009  0.2835559999999973   F   F   F
  0.3333220000000026  0.8333280000000016  0.1667109999999994   F   F   F
  0.4444569999999999  0.8889139999999998  0.0495050000000035   F   F   F
  0.3895869999999988  0.9443849999999969  0.2833430000000021   F   F   F
  0.5000000000000000  0.4999990000000025  0.1667089999999973   F   F   F
  0.6110850000000028  0.5555430000000001  0.0495050000000035   F   F   F
  0.5554500000000004  0.6108240000000009  0.2816589999999977   F   F   F
  0.6666730000000030  0.9999940000000009  0.1667109999999994   F   F   F
  0.7777770000000004  0.5555549999999982  0.0494899999999987   F   F   F
  0.7218909999999994  0.6104410000000016  0.2851679999999988   F   F   F
  0.8333220000000026  0.9999940000000009  0.1667109999999994   F   F   F
  0.9444569999999999  0.5555390000000031  0.0495060000000009   F   F   F
  0.8887649999999994  0.6107340000000008  0.2835899999999967   F   F   F
  0.5000069999999965  0.6666779999999974  0.1667119999999969   F   F   F
  0.6111239999999967  0.7222399999999993  0.0494860000000017   F   F   F
  0.5560860000000005  0.7776679999999985  0.2820660000000004   F   F   F
  0.6666740000000004  0.6666779999999974  0.1667119999999969   F   F   F
  0.7777770000000004  0.7222220000000021  0.0494879999999966   F   F   F
  0.7209950000000021  0.7774879999999982  0.2822609999999983   F   F   F
  0.8333330000000032  0.6666669999999968  0.1666979999999967   F   F   F
  0.9444439999999972  0.7222259999999991  0.0494899999999987   F   F   F
  0.8883360000000025  0.7784509999999969  0.2846770000000021   F   F   F
  0.5000050000000016  0.8333269999999970  0.1667109999999994   F   F   F
  0.6111179999999976  0.8888800000000003  0.0494860000000017   F   F   F
  0.5554940000000030  0.9435339999999997  0.2846479999999971   F   F   F
  0.6666669999999968  0.8333340000000007  0.1667100000000019   F   F   F
  0.7777609999999981  0.8888800000000003  0.0494849999999971   F   F   F
  0.7215830000000025  0.9437550000000030  0.2844479999999976   F   F   F
  0.8333220000000026  0.8333280000000016  0.1667109999999994   F   F   F
  0.9444569999999999  0.8889139999999998  0.0495050000000035   F   F   F
  0.8877779999999973  0.9432070000000010  0.2847310000000007   F   F   F
  0.0000009999999975  0.9999990000000025  0.0036169999999984   F   F   F
  0.9996491088877695  0.0007097377720027  0.3283584246260637   T   T   T
  0.1111319999999978  0.0555659999999989  0.2247479999999982   F   F   F
  0.0555599999999998  0.1111170000000001  0.1086779999999976   F   F   F
  0.1666600000000003  0.0000039999999970  0.0036309999999986   F   F   F
  0.1661423690528142  0.9992537191713017  0.3282780424001488   T   T   T
  0.2777749999999983  0.0555499999999967  0.2247509999999977   F   F   F
  0.2222089999999994  0.1111030000000000  0.1086639999999974   F   F   F
  0.3333429999999993  0.0000020000000021  0.0036289999999966   F   F   F
  0.3340607939775113  0.9997185724044638  0.3284668059009035   T   T   T
  0.4444340000000011  0.0555650000000014  0.2247470000000007   F   F   F
  0.3888960000000026  0.1111050000000020  0.1086650000000020   F   F   F
  0.9999970000000005  0.1666570000000007  0.0036309999999986   F   F   F
  0.9987475974699035  0.1661486460282063  0.3288360268050988   T   T   T
  0.1111099999999965  0.2222190000000026  0.2247699999999995   F   F   F
  0.0555659999999989  0.2777829999999994  0.1086510000000018   F   F   F
  0.1666609999999977  0.1666570000000007  0.0036320000000032   F   F   F
  0.1690873518466452  0.1722212734360702  0.3310812682177219   T   T   T
  0.2777749999999983  0.2222259999999991  0.2247520000000023   F   F   F
  0.2222179999999980  0.2777829999999994  0.1086499999999972   F   F   F
  0.3333330000000032  0.1666680000000014  0.0036389999999997   F   F   F
  0.3370535532255742  0.1727431776917967  0.3314362525636877   T   T   T
  0.4444489999999988  0.2222239999999971  0.2247500000000002   F   F   F
  0.3888949999999980  0.2777910000000006  0.1086630000000000   F   F   F
  0.9999960000000030  0.3333399999999997  0.0036289999999966   F   F   F
  0.9990800274574542  0.3330324935190527  0.3291775032298308   T   T   T
  0.1111110000000011  0.3888910000000010  0.2247679999999974   F   F   F
  0.0555599999999998  0.4444409999999976  0.1086779999999976   F   F   F
  0.1666680000000014  0.3333319999999986  0.0036240000000021   F   F   F
  0.1675216890473941  0.3331956275685824  0.3315213054756012   T   T   T
  0.2777820000000020  0.3888910000000010  0.2247690000000020   F   F   F
  0.2222170000000006  0.4444349999999986  0.1086519999999993   F   F   F
  0.3333429999999993  0.3333399999999997  0.0036320000000032   F   F   F
  0.3342619799756098  0.3349324541777025  0.3308488829293019   T   T   T
  0.4444329999999965  0.3888669999999976  0.2247460000000032   F   F   F
  0.3888820000000024  0.4444400000000002  0.1086779999999976   F   F   F
  0.5000000000000000  0.0000000000000000  0.0036169999999984   F   F   F
  0.5006386805792571  0.0006258937975804  0.3288881245191978   T   T   T
  0.6111319999999978  0.0555659999999989  0.2247479999999982   F   F   F
  0.5555590000000024  0.1111179999999976  0.1086779999999976   F   F   F
  0.6666600000000003  0.0000050000000016  0.0036309999999986   F   F   F
[truncated: 280,924 more chars]
