# Supplementary material for: Quantification and optimization of platinum–molybdenum carbide interfacial sites to enhance low-temperature water-gas shift reaction
Source: Nat Commun. 2025 Jan 28;16:1098. doi: 10.1038/s41467-025-55886-y (PMC11775272; doi:10.1038/s41467-025-55886-y)
Supplement: Supplementary file 5 — Source Data [file 41467_2025_55886_MOESM5_ESM.xlsx]

## Sheet: figure 1
Fig.1a XRD										Fig.1b N2 adsorption-desorption isotherms										Fig.1c pore size distribution
2.0%Pt/α-MoC1-x		1.0%Pt/α-MoC1-x		0.4%Pt/α-MoC1-x		0.2%Pt/α-MoC1-x				2.0%Pt/α-MoC1-x		1.0%Pt/α-MoC1-x		0.4%Pt/α-MoC1-x		0.2%Pt/α-MoC1-x				2.0%Pt/α-MoC1-x		1.0%Pt/α-MoC1-x		0.4%Pt/α-MoC1-x		0.2%Pt/α-MoC1-x
2q	Intensity(a.u.)	2q	Intensity(a.u.)	2q	Intensity(a.u.)	2q	Intensity(a.u.)			Relative Pressure (P/Po)	Quantity Adsorbed (cm³/g STP)	Relative Pressure (P/Po)	Quantity Adsorbed (cm³/g STP)	Relative Pressure (P/Po)	Quantity Adsorbed (cm³/g STP)	Relative Pressure (P/Po)	Quantity Adsorbed (cm³/g STP)			Pore Width (nm)	dA/dlog(W) Surface Area (m²/g)	Pore Width (nm)	dA/dlog(W) Surface Area (m²/g)	Pore Width (nm)	dA/dlog(W) Surface Area (m²/g)	Pore Width (nm)	dA/dlog(W) Surface Area (m²/g)
5.006	2030	5.006	2038	5.007	926	5.006	2048			0.00806	0.52253	0.00791	0.5329	0.00665	0.59442	0.00715	0.57158			40.0861	0.00852	39.627	0.00789	40.8061	0.00956	40.1413	0.00886
5.019	2001	5.019	1984	5.02	929	5.019	1994			0.0115	0.54934	0.0115	0.56289	0.01146	0.64109	0.01146	0.61008			25.8377	0.01097	25.7701	0.00968	25.8851	0.01033	25.9045	0.01077
5.033	1980	5.033	1940	5.033	980	5.033	2001			0.03362	0.63343	0.03356	0.64963	0.03326	0.74011	0.03343	0.70129			18.2206	0.01456	18.1939	0.01211	18.2253	0.01141	18.2358	0.01167
5.046	1935	5.046	1953	5.046	958	5.046	1929			0.05705	0.68521	0.05703	0.70309	0.05686	0.80198	0.05702	0.75664			15.1649	0.02739	15.1592	0.01752	14.0778	0.01574	14.0948	0.01827
5.059	1997	5.059	1958	5.059	943	5.059	1881			0.08488	0.73358	0.08489	0.75202	0.08475	0.85926	0.08491	0.80657			12.7104	0.05407	12.6789	0.02664	12.1448	0.02373	12.1494	0.03336
5.072	2017	5.072	1874	5.072	945	5.072	1798			0.12013	0.78582	0.12005	0.80527	0.12	0.92144	0.1201	0.86009			10.5299	0.10652	10.5098	0.06283	10.4999	0.03955	10.5116	0.06302
5.085	1955	5.085	1942	5.085	934	5.085	1798			0.15499	0.8328	0.15501	0.85364	0.15497	0.97791	0.15505	0.90726			8.97062	0.21806	8.98921	0.20001	8.94512	0.07988	9.00814	0.22345
5.098	1875	5.098	1839	5.098	915	5.098	1902			0.19001	0.87816	0.18998	0.8991	0.18992	1.03169	0.19006	0.9523			7.84495	0.5256	7.87415	0.54099	7.78693	0.19843	7.75768	0.62539
5.111	1904	5.111	1828	5.112	974	5.111	1876			0.22501	0.92234	0.22495	0.94414	0.22498	1.08481	0.22498	0.99652			6.88288	0.57556	6.9223	0.67667	6.8221	0.68257	6.79416	0.71462
5.125	1810	5.125	1825	5.125	827	5.125	1783			0.2599	0.96619	0.25993	0.98979	0.25988	1.13802	0.25987	1.0411			6.07775	0.44956	6.09552	0.54846	6.05114	0.72415	6.07044	0.56594
5.138	1828	5.138	1754	5.138	948	5.138	1807			0.29499	1.01006	0.29489	1.03518	0.29486	1.19211	0.2951	1.08724			5.46715	0.41234	5.4628	0.38555	5.45874	0.58774	5.47014	0.39319
5.151	1864	5.151	1826	5.151	863	5.151	1816			0.32997	1.05575	0.33003	1.08257	0.32999	1.2484	0.32998	1.1346			4.93882	0.30733	4.94532	0.2502	4.95623	0.42945	4.95245	0.27022
5.164	1811	5.164	1835	5.164	872	5.164	1826			0.36481	1.10254	0.36473	1.13128	0.36469	1.30827	0.36479	1.18432			4.47466	0.12276	4.48766	0.12849	4.512	0.33838	4.49218	0.12301
5.177	1897	5.177	1765	5.177	856	5.177	1857			0.39976	1.15285	0.39976	1.18294	0.39967	1.37248	0.39972	1.2372			4.08665	0.04239	4.09294	0.05217	4.10934	0.1365	4.09761	0.05071
5.19	1799	5.19	1787	5.19	867	5.19	1796			0.43475	1.20535	0.43453	1.24053	0.43461	1.44323	0.43467	1.29426			3.74351	0.01429	3.74848	0.02089	3.76332	0.05591	3.75377	0.01353
5.203	1780	5.203	1729	5.204	868	5.203	1818			0.46962	1.26533	0.4697	1.30381	0.46949	1.52264	0.46965	1.35801			3.43533	0.000910793	3.44169	0.00746	3.45839	0.02601	3.44588	0.00116
5.216	1702	5.216	1732	5.217	915	5.216	1767			0.50462	1.33351	0.50446	1.37603	0.50436	1.61671	0.50462	1.42937
5.23	1698	5.23	1809	5.23	873	5.23	1853			0.53949	1.41386	0.53942	1.45983	0.53927	1.72952	0.53931	1.51534
5.243	1787	5.243	1790	5.243	889	5.243	1755			0.57435	1.51302	0.57425	1.56385	0.57395	1.86931	0.5742	1.62127
5.256	1774	5.256	1645	5.256	879	5.256	1752			0.6091	1.63949	0.60909	1.6936	0.60858	2.05281	0.60904	1.75769
5.269	1849	5.269	1629	5.269	899	5.269	1744			0.64373	1.81078	0.64368	1.86611	0.64302	2.29698	0.64376	1.93485
5.282	1730	5.282	1708	5.282	847	5.282	1741			0.67816	2.04495	0.67823	2.09783	0.67754	2.61924	0.67796	2.17492
5.295	1680	5.295	1777	5.295	903	5.295	1734			0.71271	2.3626	0.71261	2.41206	0.71222	3.01731	0.71259	2.50009
5.308	1682	5.308	1790	5.309	900	5.308	1673			0.74759	2.75472	0.74703	2.82687	0.74665	3.49295	0.74685	2.92816
5.321	1659	5.321	1656	5.322	860	5.321	1640			0.7819	3.21498	0.7815	3.35022	0.78208	4.00779	0.78129	3.47496
5.335	1691	5.335	1597	5.335	909	5.335	1631			0.81663	3.74705	0.81735	3.91775	0.82005	4.36859	0.8166	4.09279
5.348	1647	5.348	1573	5.348	830	5.348	1571			0.85579	4.12529	0.856	4.25086	0.85431	4.48818	0.85586	4.50026
5.361	1580	5.361	1609	5.361	873	5.361	1569			0.88828	4.28151	0.88835	4.34231	0.90663	4.58007	0.88877	4.60461
5.374	1534	5.374	1533	5.374	838	5.374	1533			0.94125	4.40888	0.94176	4.44096	0.94209	4.64703	0.9415	4.7063
5.387	1513	5.387	1526	5.387	797	5.387	1463			0.97611	4.53413	0.97623	4.56062	0.95931	4.69934	0.97589	4.83691
5.4	1525	5.4	1488	5.4	805	5.4	1460			0.99314	4.69652	0.9935	4.71519	0.99146	4.93369	0.99339	5.01309
5.413	1533	5.413	1439	5.414	819	5.413	1538				--		--		--		--
5.427	1564	5.427	1415	5.427	819	5.427	1514			2.0% : 2.0% : Desorption	--	1.0% : 1.0% : Desorption	--	0.4% : 0.4% : Desorption	--	0.2% : 0.2% : Desorption	--
5.44	1454	5.44	1416	5.44	811	5.44	1428			Relative Pressure (p/p°)	Quantity Adsorbed (mmol/g)	Relative Pressure (p/p°)	Quantity Adsorbed (mmol/g)	Relative Pressure (p/p°)	Quantity Adsorbed (mmol/g)	Relative Pressure (p/p°)	Quantity Adsorbed (mmol/g)
5.453	1503	5.453	1453	5.453	847	5.453	1462			0.99314	4.69652	0.9935	4.71519	0.99146	4.93369	0.99339	5.01309
5.466	1454	5.466	1427	5.466	871	5.466	1404			0.94483	4.50934	0.94442	4.537	0.94484	4.74563	0.94504	4.8152
5.479	1451	5.479	1404	5.479	822	5.479	1435			0.90747	4.44974	0.90726	4.4847	0.90759	4.68959	0.90766	4.75627
5.492	1477	5.492	1430	5.492	830	5.492	1453			0.87225	4.40214	0.87203	4.44479	0.87206	4.65132	0.87222	4.71696
5.505	1408	5.505	1437	5.506	832	5.505	1437			0.8553	4.36933	0.85527	4.42353	0.83713	4.61367	0.83747	4.67376
5.518	1448	5.518	1466	5.519	794	5.518	1441			0.82126	4.26449	0.82047	4.36924	0.82018	4.59132	0.82024	4.6424
5.532	1436	5.532	1436	5.532	797	5.532	1445			0.78638	4.09571	0.78605	4.27074	0.78556	4.52791	0.78614	4.54452
5.545	1440	5.545	1477	5.545	794	5.545	1411			0.75231	3.81623	0.75304	4.02553	0.75097	4.42348	0.75365	4.2753
5.558	1396	5.558	1492	5.558	850	5.558	1396			0.7207	3.28306	0.72144	3.48067	0.71733	4.21143	0.7143	3.50227
5.571	1384	5.571	1475	5.571	791	5.571	1427			0.68251	2.65032	0.68429	2.76575	0.67924	3.50441	0.67996	2.81386
5.584	1453	5.584	1382	5.584	796	5.584	1337			0.64607	2.2081	0.64577	2.20749	0.64443	2.87776	0.64638	2.31133
5.597	1398	5.597	1400	5.597	825	5.597	1350			0.61338	1.86409	0.61241	1.87372	0.61172	2.42129	0.61237	1.96136
5.61	1388	5.61	1413	5.611	878	5.61	1319			0.57633	1.573	0.57702	1.63339	0.57744	2.07408	0.57751	1.70683
5.623	1390	5.623	1439	5.624	810	5.623	1406			0.54074	1.42584	0.54115	1.48066	0.54269	1.79512	0.54093	1.55005
5.637	1356	5.637	1397	5.637	778	5.637	1401			0.50633	1.33644	0.50595	1.3826	0.50559	1.63381	0.50633	1.4504
5.65	1397	5.65	1388	5.65	765	5.65	1323			0.47074	1.26394	0.47069	1.30606	0.47157	1.53413	0.47077	1.37337
5.663	1375	5.663	1363	5.663	830	5.663	1309			0.43544	1.20234	0.4354	1.23978	0.4358	1.44887	0.4355	1.30689
5.676	1338	5.676	1389	5.676	772	5.676	1381			0.40041	1.1469	0.40023	1.18081	0.40045	1.37641	0.40033	1.24921
5.689	1336	5.689	1354	5.689	808	5.689	1330			0.36524	1.09615	0.36534	1.12719	0.36527	1.31069	0.36517	1.19589
5.702	1340	5.702	1328	5.702	816	5.702	1340			0.33032	1.04833	0.33034	1.07718	0.33026	1.25043	0.33022	1.14698
5.715	1318	5.715	1412	5.716	817	5.715	1324			0.29524	1.00189	0.29524	1.02941	0.29528	1.1936	0.29524	1.1
5.729	1363	5.729	1335	5.729	744	5.729	1292			0.26021	0.95638	0.2602	0.98174	0.26032	1.13898	0.2603	1.05521
5.742	1308	5.742	1416	5.742	825	5.742	1321			0.22518	0.91162	0.22518	0.93519	0.22541	1.08504	0.22533	1.01066
5.755	1380	5.755	1315	5.755	811	5.755	1313			0.19016	0.86588	0.19016	0.88911	0.19041	1.03188	0.19041	0.96656
5.768	1365	5.768	1293	5.768	810	5.768	1376			0.15519	0.81966	0.15521	0.84085	0.1555	0.97772	0.15516	0.91991
5.781	1303	5.781	1277	5.781	762	5.781	1333			0.12005	0.77178	0.12003	0.79105	0.12013	0.91873	0.12012	0.87206
5.794	1365	5.794	1294	5.794	770	5.794	1297			0.08528	0.71852	0.08529	0.73706	0.08518	0.85587	0.08524	0.81913
5.807	1278	5.807	1324	5.808	783	5.807	1321			0.05022	0.65473	0.05023	0.67168	0.05031	0.78083	0.0503	0.75267
5.82	1303	5.82	1292	5.821	796	5.82	1229
5.834	1344	5.834	1369	5.834	709	5.834	1260
5.847	1277	5.847	1331	5.847	752	5.847	1223
5.86	1359	5.86	1297	5.86	795	5.86	1288
5.873	1294	5.873	1360	5.873	768	5.873	1251
5.886	1249	5.886	1282	5.886	847	5.886	1280
5.899	1242	5.899	1341	5.899	731	5.899	1289
5.912	1306	5.912	1298	5.913	705	5.912	1208
5.925	1337	5.925	1221	5.926	722	5.925	1254
5.939	1308	5.939	1272	5.939	711	5.939	1248
5.952	1309	5.952	1318	5.952	800	5.952	1283
5.965	1236	5.965	1280	5.965	734	5.965	1251
5.978	1241	5.978	1263	5.978	747	5.978	1212
5.991	1201	5.991	1305	5.991	679	5.991	1246
6.004	1282	6.004	1295	6.004	687	6.004	1239
6.017	1249	6.017	1248	6.018	785	6.017	1258
6.031	1227	6.031	1224	6.031	688	6.031	1270
6.044	1270	6.044	1314	6.044	701	6.044	1236
6.057	1276	6.057	1231	6.057	695	6.057	1247
6.07	1286	6.07	1231	6.07	711	6.07	1214
6.083	1166	6.083	1213	6.083	732	6.083	1184
6.096	1165	6.096	1180	6.096	771	6.096	1238
6.109	1213	6.109	1128	6.11	717	6.109	1179
6.122	1133	6.122	1242	6.123	713	6.122	1208
6.136	1186	6.136	1275	6.136	670	6.136	1195
6.149	1195	6.149	1165	6.149	704	6.149	1221
6.162	1196	6.162	1206	6.162	663	6.162	1173
6.175	1183	6.175	1219	6.175	713	6.175	1215
6.188	1189	6.188	1161	6.188	711	6.188	1168
6.201	1168	6.201	1220	6.201	638	6.201	1143
6.214	1196	6.214	1246	6.215	740	6.214	1156
6.227	1223	6.227	1195	6.228	666	6.227	1180
6.241	1211	6.241	1207	6.241	719	6.241	1148
6.254	1123	6.254	1209	6.254	666	6.254	1118
6.267	1159	6.267	1172	6.267	701	6.267	1189
6.28	1224	6.28	1154	6.28	679	6.28	1187
6.293	1127	6.293	1158	6.293	691	6.293	1179
6.306	1140	6.306	1251	6.306	703	6.306	1191
6.319	1203	6.319	1157	6.32	699	6.319	1131
6.333	1184	6.333	1216	6.333	638	6.333	1126
6.346	1150	6.346	1141	6.346	684	6.346	1169
6.359	1131	6.359	1171	6.359	676	6.359	1175
6.372	1132	6.372	1189	6.372	705	6.372	1115
6.385	1127	6.385	1162	6.385	691	6.385	1139
6.398	1105	6.398	1170	6.398	680	6.398	1161
6.411	1122	6.411	1174	6.412	701	6.411	1185
6.424	1112	6.424	1172	6.425	645	6.424	1085
6.438	1078	6.438	1164	6.438	683	6.438	1110
6.451	1169	6.451	1166	6.451	736	6.451	1130
6.464	1045	6.464	1151	6.464	649	6.464	1057
6.477	1092	6.477	1077	6.477	669	6.477	1126
6.49	1122	6.49	1130	6.49	652	6.49	1125
6.503	1132	6.503	1121	6.503	662	6.503	1116
6.516	1155	6.516	1096	6.517	641	6.516	1058
6.529	1161	6.529	1105	6.53	659	6.529	1095
6.543	1060	6.543	1116	6.543	659	6.543	1090
6.556	1062	6.556	1170	6.556	611	6.556	1087
6.569	1131	6.569	1119	6.569	647	6.569	1063
6.582	1099	6.582	1088	6.582	654	6.582	1067
6.595	1051	6.595	1086	6.595	620	6.595	1068
6.608	1097	6.608	1076	6.608	638	6.608	1090
6.621	1089	6.621	1109	6.622	616	6.621	1103
6.635	1066	6.635	1056	6.635	658	6.635	1085
6.648	1122	6.648	1158	6.648	656	6.648	1075
6.661	1094	6.661	1039	6.661	612	6.661	1059
6.674	1099	6.674	1092	6.674	648	6.674	1083
6.687	1135	6.687	1069	6.687	620	6.687	1077
6.7	1088	6.7	1053	6.7	715	6.7	1037
6.713	1052	6.713	1045	6.714	624	6.713	1094
6.726	1085	6.726	1056	6.727	634	6.726	1068
6.74	1049	6.74	1011	6.74	609	6.74	1101
6.753	1050	6.753	1113	6.753	621	6.753	1019
6.766	1021	6.766	1078	6.766	642	6.766	1012
6.779	1060	6.779	1094	6.779	622	6.779	1016
6.792	1096	6.792	1080	6.792	642	6.792	1031
6.805	1071	6.805	1057	6.805	610	6.805	1030
6.818	1027	6.818	1067	6.819	643	6.818	1078
6.831	1059	6.831	1152	6.832	559	6.831	1038
6.845	1141	6.845	984	6.845	586	6.845	1004
6.858	994	6.858	1078	6.858	575	6.858	1059
6.871	990	6.871	1077	6.871	593	6.871	1043
6.884	1016	6.884	1103	6.884	567	6.884	1062
6.897	1050	6.897	1078	6.897	562	6.897	1069
6.91	1020	6.91	1016	6.91	606	6.91	1040
6.923	1012	6.923	1025	6.924	657	6.923	1026
6.937	1100	6.937	1028	6.937	617	6.937	992
6.95	1046	6.95	1054	6.95	563	6.95	1027
6.963	1049	6.963	1021	6.963	541	6.963	1013
6.976	1097	6.976	964	6.976	669	6.976	942
6.989	1006	6.989	987	6.989	566	6.989	952
7.002	1002	7.002	1040	7.002	582	7.002	1033
7.015	1017	7.015	1049	7.015	583	7.015	956
7.028	1046	7.028	992	7.029	582	7.028	1004
7.042	981	7.042	996	7.042	580	7.042	981
7.055	1043	7.055	992	7.055	583	7.055	993
7.068	1053	7.068	1016	7.068	592	7.068	996
7.081	984	7.081	996	7.081	577	7.081	1017
7.094	1041	7.094	985	7.094	623	7.094	996
7.107	1051	7.107	1024	7.107	575	7.107	1075
7.12	1018	7.12	966	7.121	575	7.12	992
7.133	979	7.133	953	7.134	557	7.133	929
7.147	993	7.147	999	7.147	528	7.147	966
7.16	1034	7.16	1041	7.16	585	7.16	978
7.173	1031	7.173	1020	7.173	525	7.173	1003
7.186	988	7.186	1001	7.186	571	7.186	984
7.199	976	7.199	974	7.199	572	7.199	961
7.212	1009	7.212	1016	7.212	593	7.212	948
7.225	1030	7.225	966	7.226	549	7.225	996
7.239	975	7.239	974	7.239	578	7.239	977
7.252	1025	7.252	940	7.252	572	7.252	998
7.265	940	7.265	1000	7.265	650	7.265	958
7.278	1046	7.278	1010	7.278	565	7.278	934
7.291	978	7.291	1019	7.291	567	7.291	960
7.304	958	7.304	977	7.304	536	7.304	934
7.317	972	7.317	940	7.317	551	7.317	925
7.33	971	7.33	974	7.331	580	7.33	922
7.344	1021	7.344	983	7.344	553	7.344	918
7.357	1039	7.357	952	7.357	568	7.357	906
7.37	936	7.37	974	7.37	573	7.37	956
7.383	969	7.383	969	7.383	565	7.383	927
7.396	987	7.396	966	7.396	567	7.396	950
7.409	962	7.409	989	7.409	576	7.409	941
7.422	961	7.422	945	7.423	524	7.422	910
7.435	940	7.435	959	7.436	604	7.435	1006
7.449	953	7.449	972	7.449	556	7.449	1019
7.462	971	7.462	966	7.462	550	7.462	939
7.475	927	7.475	1022	7.475	563	7.475	945
7.488	968	7.488	931	7.488	537	7.488	943
7.501	929	7.501	976	7.501	558	7.501	936
7.514	942	7.514	962	7.514	542	7.514	985
7.527	949	7.527	875	7.528	516	7.527	937
7.541	978	7.541	1020	7.541	554	7.541	975
7.554	940	7.554	1007	7.554	601	7.554	970
7.567	916	7.567	1013	7.567	534	7.567	928
7.58	963	7.58	967	7.58	547	7.58	1004
7.593	986	7.593	933	7.593	540	7.593	945
7.606	977	7.606	890	7.606	542	7.606	908
7.619	901	7.619	959	7.619	556	7.619	914
7.632	916	7.632	886	7.633	518	7.632	935
7.646	925	7.646	906	7.646	510	7.646	920
7.659	890	7.659	929	7.659	528	7.659	929
7.672	907	7.672	926	7.672	544	7.672	908
7.685	927	7.685	907	7.685	528	7.685	904
7.698	939	7.698	901	7.698	518	7.698	908
7.711	924	7.711	921	7.711	512	7.711	891
7.724	909	7.724	940	7.725	529	7.724	868
7.737	938	7.737	943	7.738	551	7.737	894
7.751	915	7.751	925	7.751	518	7.751	909
7.764	947	7.764	915	7.764	533	7.764	910
7.777	862	7.777	900	7.777	509	7.777	905
7.79	899	7.79	935	7.79	551	7.79	899
7.803	923	7.803	901	7.803	527	7.803	865
7.816	899	7.816	908	7.816	502	7.816	873
7.829	923	7.829	924	7.83	513	7.829	894
7.843	935	7.843	891	7.843	496	7.843	897
7.856	939	7.856	930	7.856	498	7.856	892
7.869	891	7.869	862	7.869	550	7.869	935
7.882	840	7.882	881	7.882	515	7.882	872
7.895	907	7.895	892	7.895	475	7.895	850
7.908	875	7.908	914	7.908	530	7.908	877
7.921	880	7.921	897	7.921	487	7.921	885
7.934	904	7.934	935	7.935	523	7.934	823
7.948	877	7.948	941	7.948	481	7.948	894
7.961	883	7.961	920	7.961	523	7.961	893
7.974	861	7.974	865	7.974	485	7.974	863
7.987	875	7.987	896	7.987	510	7.987	890
8	847	8	923	8	547	8	876
8.013	892	8.013	845	8.013	502	8.013	872
8.026	880	8.026	895	8.027	526	8.026	885
8.039	899	8.039	903	8.04	513	8.039	820
8.053	845	8.053	908	8.053	466	8.053	849
8.066	858	8.066	873	8.066	504	8.066	890
8.079	899	8.079	895	8.079	491	8.079	855
8.092	849	8.092	887	8.092	510	8.092	880
8.105	865	8.105	895	8.105	528	8.105	840
8.118	849	8.118	894	8.118	541	8.118	819
8.131	873	8.131	877	8.132	475	8.131	860
8.145	870	8.145	910	8.145	505	8.145	806
8.158	852	8.158	963	8.158	450	8.158	849
8.171	869	8.171	914	8.171	502	8.171	866
8.184	839	8.184	854	8.184	478	8.184	871
8.197	818	8.197	938	8.197	489	8.197	854
8.21	871	8.21	834	8.21	514	8.21	877
8.223	868	8.223	879	8.223	495	8.223	867
8.236	862	8.236	882	8.237	521	8.236	882
8.25	871	8.25	918	8.25	479	8.25	812
8.263	887	8.263	869	8.263	498	8.263	837
8.276	855	8.276	876	8.276	493	8.276	810
8.289	836	8.289	826	8.289	481	8.289	850
8.302	815	8.302	813	8.302	511	8.302	865
8.315	779	8.315	889	8.315	474	8.315	855
8.328	878	8.328	868	8.329	484	8.328	808
8.341	833	8.341	832	8.342	468	8.341	838
8.355	840	8.355	895	8.355	498	8.355	816
8.368	848	8.368	897	8.368	516	8.368	854
8.381	841	8.381	832	8.381	506	8.381	864
8.394	821	8.394	842	8.394	480	8.394	845
8.407	852	8.407	830	8.407	495	8.407	795
8.42	866	8.42	852	8.42	429	8.42	831
8.433	846	8.433	871	8.434	493	8.433	838
8.446	808	8.446	888	8.447	491	8.446	828
8.46	830	8.46	870	8.46	463	8.46	873
8.473	828	8.473	853	8.473	434	8.473	880
8.486	771	8.486	831	8.486	506	8.486	822
8.499	874	8.499	852	8.499	463	8.499	854
8.512	816	8.512	859	8.512	471	8.512	811
8.525	863	8.525	839	8.525	466	8.525	800
8.538	846	8.538	850	8.539	419	8.538	874
8.552	826	8.552	799	8.552	469	8.552	837
8.565	773	8.565	796	8.565	454	8.565	792
8.578	851	8.578	863	8.578	467	8.578	806
8.591	818	8.591	823	8.591	474	8.591	819
8.604	779	8.604	841	8.604	457	8.604	832
8.617	798	8.617	804	8.617	460	8.617	828
8.63	830	8.63	881	8.631	470	8.63	794
8.643	820	8.643	826	8.644	462	8.643	806
8.657	831	8.657	806	8.657	491	8.657	810
8.67	754	8.67	835	8.67	451	8.67	835
8.683	768	8.683	801	8.683	478	8.683	824
8.696	789	8.696	780	8.696	473	8.696	823
8.709	834	8.709	817	8.709	452	8.709	781
8.722	777	8.722	845	8.722	473	8.722	748
8.735	783	8.735	776	8.736	454	8.735	848
8.748	812	8.748	780	8.749	434	8.748	827
8.762	785	8.762	854	8.762	466	8.762	765
8.775	776	8.775	783	8.775	444	8.775	795
8.788	767	8.788	856	8.788	474	8.788	797
8.801	794	8.801	835	8.801	453	8.801	826
8.814	817	8.814	784	8.814	445	8.814	785
8.827	844	8.827	789	8.827	494	8.827	785
8.84	806	8.84	829	8.841	469	8.84	814
8.854	759	8.854	805	8.854	479	8.854	748
8.867	835	8.867	827	8.867	476	8.867	755
8.88	795	8.88	771	8.88	443	8.88	764
8.893	792	8.893	848	8.893	433	8.893	749
8.906	800	8.906	773	8.906	466	8.906	723
8.919	804	8.919	807	8.919	493	8.919	815
8.932	786	8.932	817	8.933	467	8.932	753
8.945	771	8.945	796	8.946	464	8.945	777
8.959	834	8.959	800	8.959	444	8.959	771
8.972	786	8.972	812	8.972	489	8.972	801
8.985	769	8.985	773	8.985	431	8.985	803
8.998	803	8.998	772	8.998	450	8.998	768
9.011	736	9.011	793	9.011	460	9.011	719
9.024	816	9.024	784	9.024	421	9.024	779
9.037	751	9.037	781	9.038	458	9.037	783
9.05	793	9.05	753	9.051	414	9.05	742
9.064	769	9.064	792	9.064	446	9.064	775
9.077	805	9.077	790	9.077	457	9.077	815
9.09	812	9.09	827	9.09	455	9.09	787
9.103	745	9.103	830	9.103	419	9.103	758
9.116	715	9.116	733	9.116	454	9.116	734
9.129	725	9.129	759	9.129	483	9.129	753
9.142	804	9.142	781	9.143	431	9.142	777
9.156	795	9.156	779	9.156	449	9.156	729
9.169	723	9.169	761	9.169	376	9.169	728
9.182	728	9.182	785	9.182	430	9.182	757
9.195	835	9.195	752	9.195	414	9.195	769
9.208	761	9.208	791	9.208	426	9.208	802
9.221	803	9.221	787	9.221	459	9.221	768
9.234	793	9.234	776	9.235	451	9.234	699
9.247	753	9.247	807	9.248	421	9.247	727
9.261	759	9.261	753	9.261	424	9.261	729
9.274	717	9.274	748	9.274	418	9.274	789
9.287	793	9.287	713	9.287	465	9.287	722
9.3	766	9.3	715	9.3	410	9.3	732
9.313	777	9.313	763	9.313	447	9.313	776
9.326	751	9.326	783	9.326	396	9.326	721
9.339	734	9.339	741	9.34	424	9.339	678
9.352	760	9.352	753	9.353	425	9.352	765
9.366	743	9.366	738	9.366	425	9.366	729
9.379	695	9.379	743	9.379	413	9.379	763
9.392	685	9.392	762	9.392	423	9.392	771
9.405	794	9.405	713	9.405	447	9.405	759
9.418	745	9.418	740	9.418	388	9.418	765
9.431	708	9.431	749	9.431	398	9.431	748
9.444	729	9.444	761	9.445	427	9.444	731
9.458	777	9.458	704	9.458	444	9.458	691
9.471	744	9.471	731	9.471	445	9.471	711
9.484	716	9.484	737	9.484	427	9.484	748
9.497	741	9.497	745	9.497	400	9.497	737
9.51	779	9.51	734	9.51	448	9.51	751
9.523	708	9.523	746	9.523	475	9.523	709
9.536	727	9.536	724	9.537	444	9.536	695
9.549	679	9.549	698	9.55	406	9.549	718
9.563	733	9.563	714	9.563	398	9.563	754
9.576	776	9.576	789	9.576	390	9.576	743
9.589	692	9.589	792	9.589	399	9.589	717
9.602	766	9.602	801	9.602	420	9.602	723
9.615	712	9.615	795	9.615	376	9.615	718
9.628	720	9.628	697	9.628	412	9.628	707
9.641	708	9.641	761	9.642	402	9.641	696
9.654	690	9.654	708	9.655	425	9.654	675
9.668	710	9.668	771	9.668	374	9.668	692
9.681	748	9.681	737	9.681	412	9.681	706
9.694	754	9.694	742	9.694	400	9.694	769
9.707	715	9.707	736	9.707	378	9.707	660
9.72	680	9.72	725	9.72	396	9.72	742
9.733	688	9.733	720	9.733	435	9.733	665
9.746	725	9.746	713	9.747	396	9.746	665
9.76	753	9.76	735	9.76	398	9.76	694
9.773	674	9.773	735	9.773	404	9.773	681
9.786	695	9.786	703	9.786	399	9.786	702
9.799	701	9.799	695	9.799	404	9.799	689
9.812	721	9.812	686	9.812	393	9.812	723
9.825	709	9.825	745	9.825	427	9.825	759
9.838	675	9.838	745	9.839	382	9.838	692
9.851	689	9.851	728	9.852	414	9.851	726
9.865	690	9.865	713	9.865	382	9.865	690
9.878	692	9.878	695	9.878	453	9.878	699
9.891	716	9.891	714	9.891	398	9.891	671
9.904	708	9.904	768	9.904	376	9.904	690
9.917	674	9.917	787	9.917	404	9.917	707
9.93	680	9.93	759	9.93	400	9.93	627
9.943	715	9.943	722	9.944	351	9.943	638
9.956	678	9.956	656	9.957	372	9.956	707
9.97	701	9.97	700	9.97	357	9.97	735
9.983	704	9.983	741	9.983	384	9.983	681
9.996	715	9.996	717	9.996	403	9.996	656
10.009	666	10.009	719	10.009	338	10.009	720
10.022	624	10.022	705	10.022	402	10.022	680
10.035	704	10.035	722	10.035	349	10.035	678
10.048	695	10.048	717	10.049	384	10.048	670
10.062	711	10.062	687	10.062	374	10.062	685
10.075	709	10.075	746	10.075	385	10.075	706
10.088	720	10.088	705	10.088	383	10.088	718
10.101	711	10.101	707	10.101	381	10.101	680
10.114	731	10.114	704	10.114	351	10.114	668
10.127	704	10.127	679	10.127	380	10.127	665
10.14	719	10.14	682	10.141	370	10.14	681
10.153	711	10.153	685	10.154	388	10.153	639
10.167	636	10.167	692	10.167	362	10.167	686
10.18	658	10.18	753	10.18	377	10.18	713
10.193	689	10.193	683	10.193	387	10.193	665
10.206	710	10.206	694	10.206	337	10.206	675
10.219	704	10.219	667	10.219	411	10.219	675
10.232	704	10.232	684	10.232	412	10.232	689
10.245	681	10.245	667	10.246	395	10.245	688
10.258	735	10.258	653	10.259	354	10.258	684
10.272	653	10.272	687	10.272	368	10.272	696
10.285	669	10.285	722	10.285	380	10.285	639
10.298	699	10.298	667	10.298	348	10.298	638
10.311	707	10.311	689	10.311	360	10.311	652
10.324	671	10.324	666	10.324	404	10.324	658
10.337	722	10.337	663	10.337	406	10.337	680
10.35	712	10.35	669	10.351	394	10.35	637
10.364	643	10.364	649	10.364	398	10.364	672
10.377	650	10.377	707	10.377	366	10.377	678
10.39	660	10.39	656	10.39	370	10.39	661
10.403	674	10.403	664	10.403	378	10.403	662
10.416	679	10.416	647	10.416	395	10.416	721
10.429	662	10.429	660	10.429	357	10.429	632
10.442	629	10.442	692	10.443	358	10.442	646
10.455	586	10.455	665	10.456	406	10.455	643
10.469	664	10.469	656	10.469	374	10.469	628
10.482	671	10.482	672	10.482	381	10.482	688
10.495	714	10.495	648	10.495	378	10.495	695
10.508	684	10.508	696	10.508	359	10.508	650
10.521	729	10.521	682	10.521	363	10.521	666
10.534	646	10.534	676	10.534	360	10.534	671
10.547	685	10.547	682	10.548	376	10.547	634
10.56	669	10.56	642	10.561	344	10.56	590
10.574	636	10.574	630	10.574	356	10.574	648
10.587	651	10.587	652	10.587	347	10.587	684
10.6	667	10.6	666	10.6	372	10.6	636
10.613	675	10.613	690	10.613	342	10.613	648
10.626	685	10.626	688	10.626	380	10.626	631
10.639	677	10.639	708	10.639	367	10.639	638
10.652	666	10.652	671	10.653	355	10.652	634
10.666	673	10.666	674	10.666	320	10.666	660
10.679	620	10.679	686	10.679	364	10.679	673
10.692	656	10.692	706	10.692	372	10.692	632
10.705	653	10.705	704	10.705	343	10.705	604
10.718	664	10.718	673	10.718	412	10.718	638
10.731	595	10.731	656	10.731	356	10.731	661
10.744	689	10.744	644	10.744	326	10.744	636
10.757	621	10.757	628	10.758	367	10.757	600
10.771	633	10.771	652	10.771	370	10.771	605
10.784	619	10.784	652	10.784	394	10.784	651
10.797	638	10.797	666	10.797	337	10.797	632
10.81	695	10.81	602	10.81	362	10.81	634
10.823	673	10.823	627	10.823	335	10.823	623
10.836	660	10.836	667	10.836	383	10.836	586
10.849	648	10.849	659	10.85	354	10.849	611
10.862	680	10.862	663	10.863	351	10.862	630
10.876	671	10.876	659	10.876	317	10.876	629
10.889	649	10.889	618	10.889	403	10.889	647
10.902	648	10.902	680	10.902	375	10.902	627
10.915	663	10.915	603	10.915	368	10.915	638
10.928	685	10.928	623	10.928	353	10.928	645
10.941	620	10.941	633	10.941	348	10.941	642
10.954	587	10.954	623	10.955	371	10.954	621
10.968	699	10.968	634	10.968	333	10.968	641
10.981	606	10.981	665	10.981	336	10.981	628
10.994	713	10.994	660	10.994	373	10.994	615
11.007	676	11.007	660	11.007	360	11.007	628
11.02	631	11.02	591	11.02	334	11.02	642
11.033	610	11.033	637	11.033	382	11.033	628
11.046	608	11.046	656	11.046	354	11.046	618
11.059	633	11.059	591	11.06	356	11.059	639
11.073	624	11.073	652	11.073	336	11.073	632
11.086	605	11.086	652	11.086	355	11.086	605
11.099	628	11.099	684	11.099	381	11.099	665
11.112	648	11.112	645	11.112	330	11.112	570
11.125	648	11.125	628	11.125	348	11.125	588
11.138	603	11.138	634	11.138	383	11.138	645
11.151	677	11.151	607	11.152	338	11.151	632
11.164	645	11.164	648	11.165	345	11.164	657
11.178	668	11.178	604	11.178	352	11.178	597
11.191	637	11.191	628	11.191	315	11.191	618
11.204	630	11.204	675	11.204	355	11.204	606
11.217	667	11.217	604	11.217	327	11.217	613
11.23	636	11.23	624	11.23	355	11.23	633
11.243	644	11.243	699	11.243	361	11.243	610
11.256	633	11.256	652	11.257	368	11.256	568
11.27	580	11.27	595	11.27	340	11.27	624
11.283	627	11.283	634	11.283	329	11.283	630
11.296	632	11.296	616	11.296	319	11.296	564
11.309	689	11.309	619	11.309	325	11.309	581
11.322	612	11.322	607	11.322	375	11.322	605
11.335	608	11.335	598	11.335	328	11.335	587
11.348	594	11.348	624	11.348	292	11.348	593
11.361	627	11.361	606	11.362	319	11.361	596
11.375	590	11.375	647	11.375	332	11.375	562
11.388	644	11.388	617	11.388	355	11.388	644
11.401	638	11.401	627	11.401	328	11.401	578
11.414	620	11.414	606	11.414	324	11.414	660
11.427	604	11.427	647	11.427	353	11.427	609
11.44	588	11.44	640	11.44	359	11.44	593
11.453	568	11.453	630	11.454	321	11.453	577
11.466	600	11.466	568	11.467	306	11.466	588
11.48	630	11.48	615	11.48	329	11.48	605
11.493	608	11.493	587	11.493	346	11.493	619
11.506	592	11.506	626	11.506	298	11.506	622
11.519	613	11.519	618	11.519	327	11.519	601
11.532	577	11.532	653	11.532	324	11.532	619
11.545	611	11.545	619	11.545	339	11.545	615
11.558	587	11.558	633	11.559	318	11.558	632
11.572	647	11.572	571	11.572	323	11.572	554
11.585	645	11.585	617	11.585	305	11.585	613
11.598	596	11.598	684	11.598	339	11.598	600
11.611	616	11.611	589	11.611	319	11.611	653
11.624	632	11.624	611	11.624	323	11.624	578
11.637	573	11.637	620	11.637	289	11.637	583
11.65	628	11.65	610	11.65	329	11.65	631
11.663	569	11.663	581	11.664	300	11.663	602
11.677	566	11.677	605	11.677	297	11.677	589
11.69	662	11.69	646	11.69	300	11.69	579
11.703	605	11.703	595	11.703	340	11.703	617
11.716	635	11.716	627	11.716	319	11.716	606
11.729	611	11.729	558	11.729	332	11.729	581
11.742	596	11.742	639	11.742	343	11.742	573
11.755	633	11.755	624	11.756	336	11.755	605
11.768	574	11.768	592	11.769	346	11.768	600
11.782	607	11.782	573	11.782	322	11.782	627
11.795	598	11.795	651	11.795	300	11.795	591
11.808	623	11.808	616	11.808	285	11.808	569
11.821	615	11.821	595	11.821	291	11.821	584
11.834	575	11.834	571	11.834	312	11.834	564
11.847	611	11.847	616	11.847	345	11.847	591
11.86	590	11.86	607	11.861	332	11.86	573
11.874	607	11.874	586	11.874	309	11.874	533
11.887	591	11.887	577	11.887	330	11.887	564
11.9	596	11.9	638	11.9	314	11.9	609
11.913	602	11.913	569	11.913	294	11.913	576
11.926	572	11.926	585	11.926	325	11.926	538
11.939	552	11.939	644	11.939	280	11.939	582
11.952	607	11.952	590	11.952	370	11.952	588
11.965	571	11.965	579	11.966	335	11.965	561
11.979	621	11.979	652	11.979	354	11.979	568
11.992	545	11.992	599	11.992	281	11.992	633
12.005	633	12.005	572	12.005	329	12.005	558
12.018	574	12.018	585	12.018	297	12.018	536
12.031	550	12.031	663	12.031	265	12.031	545
12.044	579	12.044	599	12.044	348	12.044	599
12.057	564	12.057	592	12.058	296	12.057	599
12.07	627	12.07	580	12.071	343	12.07	570
12.084	567	12.084	603	12.084	308	12.084	576
12.097	554	12.097	598	12.097	263	12.097	617
12.11	598	12.11	596	12.11	322	12.11	618
12.123	578	12.123	603	12.123	295	12.123	613
12.136	568	12.136	610	12.136	319	12.136	563
12.149	546	12.149	552	12.149	314	12.149	593
12.162	569	12.162	567	12.163	288	12.162	566
12.175	595	12.175	591	12.176	330	12.175	538
12.189	570	12.189	592	12.189	301	12.189	557
12.202	591	12.202	610	12.202	309	12.202	549
12.215	579	12.215	548	12.215	322	12.215	573
12.228	626	12.228	578	12.228	291	12.228	586
12.241	621	12.241	584	12.241	309	12.241	559
12.254	498	12.254	553	12.254	344	12.254	598
12.267	582	12.267	589	12.268	288	12.267	573
12.281	590	12.281	586	12.281	303	12.281	555
12.294	614	12.294	621	12.294	300	12.294	619
12.307	572	12.307	561	12.307	290	12.307	584
12.32	600	12.32	567	12.32	308	12.32	584
12.333	590	12.333	570	12.333	292	12.333	589
12.346	582	12.346	518	12.346	313	12.346	575
12.359	581	12.359	565	12.36	299	12.359	560
12.372	539	12.372	545	12.373	301	12.372	587
12.386	557	12.386	554	12.386	292	12.386	564
12.399	548	12.399	570	12.399	319	12.399	553
12.412	573	12.412	594	12.412	320	12.412	571
12.425	560	12.425	505	12.425	325	12.425	557
12.438	520	12.438	588	12.438	303	12.438	570
12.451	563	12.451	607	12.451	302	12.451	553
12.464	579	12.464	542	12.465	307	12.464	551
12.477	542	12.477	620	12.478	350	12.477	496
12.491	578	12.491	563	12.491	298	12.491	567
12.504	563	12.504	581	12.504	288	12.504	531
12.517	565	12.517	577	12.517	301	12.517	537
12.53	598	12.53	555	12.53	298	12.53	569
12.543	600	12.543	582	12.543	312	12.543	609
12.556	541	12.556	556	12.556	298	12.556	539
12.569	552	12.569	537	12.57	295	12.569	539
12.583	609	12.583	536	12.583	304	12.583	587
12.596	570	12.596	602	12.596	289	12.596	507
12.609	548	12.609	534	12.609	277	12.609	544
12.622	542	12.622	578	12.622	269	12.622	523
12.635	558	12.635	511	12.635	291	12.635	545
12.648	545	12.648	557	12.648	299	12.648	556
12.661	533	12.661	542	12.662	285	12.661	538
12.674	585	12.674	578	12.675	318	12.674	559
12.688	551	12.688	536	12.688	332	12.688	579
12.701	565	12.701	553	12.701	297	12.701	556
12.714	555	12.714	549	12.714	320	12.714	557
12.727	576	12.727	553	12.727	297	12.727	550
12.74	565	12.74	542	12.74	333	12.74	555
12.753	521	12.753	557	12.753	303	12.753	495
12.766	544	12.766	555	12.767	308	12.766	541
12.779	578	12.779	538	12.78	298	12.779	579
12.793	572	12.793	520	12.793	304	12.793	523
12.806	609	12.806	573	12.806	258	12.806	532
12.819	502	12.819	538	12.819	309	12.819	526
12.832	577	12.832	550	12.832	297	12.832	529
12.845	581	12.845	573	12.845	271	12.845	556
12.858	585	12.858	526	12.858	280	12.858	510
12.871	536	12.871	544	12.872	301	12.871	546
12.885	566	12.885	520	12.885	303	12.885	546
12.898	554	12.898	531	12.898	285	12.898	545
12.911	520	12.911	576	12.911	268	12.911	549
12.924	565	12.924	542	12.924	279	12.924	540
12.937	506	12.937	577	12.937	291	12.937	525
12.95	511	12.95	560	12.95	256	12.95	542
12.963	596	12.963	608	12.964	273	12.963	530
12.976	553	12.976	508	12.977	279	12.976	557
12.99	558	12.99	556	12.99	305	12.99	542
13.003	561	13.003	516	13.003	296	13.003	543
13.016	548	13.016	565	13.016	281	13.016	557
13.029	539	13.029	531	13.029	282	13.029	552
13.042	553	13.042	603	13.042	258	13.042	503
13.055	553	13.055	534	13.055	250	13.055	518
13.068	526	13.068	550	13.069	273	13.068	521
13.081	555	13.081	523	13.082	280	13.081	543
13.095	544	13.095	514	13.095	282	13.095	527
13.108	526	13.108	533	13.108	263	13.108	527
13.121	529	13.121	507	13.121	282	13.121	512
13.134	550	13.134	531	13.134	318	13.134	551
13.147	515	13.147	580	13.147	267	13.147	501
13.16	542	13.16	560	13.16	265	13.16	558
13.173	514	13.173	554	13.174	272	13.173	512
13.187	546	13.187	503	13.187	283	13.187	550
13.2	512	13.2	522	13.2	303	13.2	565
13.213	528	13.213	512	13.213	274	13.213	504
13.226	520	13.226	521	13.226	267	13.226	514
13.239	524	13.239	512	13.239	294	13.239	513
13.252	561	13.252	523	13.252	278	13.252	519
13.265	542	13.265	485	13.266	277	13.265	506
13.278	521	13.278	540	13.279	289	13.278	509
13.292	535	13.292	552	13.292	259	13.292	551
13.305	542	13.305	528	13.305	304	13.305	511
13.318	489	13.318	518	13.318	285	13.318	491
13.331	537	13.331	539	13.331	270	13.331	519
13.344	551	13.344	537	13.344	282	13.344	521
13.357	513	13.357	554	13.357	298	13.357	512
13.37	539	13.37	510	13.371	264	13.37	508
13.383	503	13.383	485	13.384	287	13.383	532
13.397	549	13.397	515	13.397	295	13.397	534
13.41	494	13.41	547	13.41	267	13.41	521
13.423	526	13.423	489	13.423	273	13.423	509
13.436	536	13.436	539	13.436	271	13.436	509
13.449	497	13.449	506	13.449	278	13.449	496
13.462	530	13.462	557	13.462	290	13.462	496
13.475	473	13.475	507	13.476	290	13.475	522
13.489	527	13.489	473	13.489	248	13.489	523
13.502	539	13.502	523	13.502	267	13.502	506
13.515	489	13.515	521	13.515	283	13.515	527
13.528	519	13.528	535	13.528	240	13.528	502
13.541	464	13.541	548	13.541	256	13.541	502
13.554	539	13.554	510	13.554	236	13.554	469
13.567	526	13.567	499	13.568	275	13.567	497
13.58	522	13.58	500	13.581	306	13.58	436
13.594	547	13.594	537	13.594	249	13.594	491
13.607	508	13.607	534	13.607	297	13.607	507
13.62	491	13.62	523	13.62	246	13.62	481
13.633	523	13.633	521	13.633	303	13.633	517
13.646	489	13.646	518	13.646	257	13.646	444
13.659	479	13.659	515	13.659	267	13.659	495
13.672	496	13.672	502	13.673	279	13.672	507
13.685	461	13.685	531	13.686	274	13.685	490
13.699	490	13.699	526	13.699	260	13.699	509
13.712	512	13.712	511	13.712	289	13.712	508
13.725	518	13.725	534	13.725	281	13.725	474
13.738	546	13.738	532	13.738	306	13.738	490
13.751	501	13.751	525	13.751	272	13.751	516
13.764	490	13.764	533	13.764	282	13.764	501
13.777	499	13.777	515	13.778	276	13.777	512
13.791	507	13.791	500	13.791	259	13.791	485
13.804	512	13.804	529	13.804	260	13.804	522
13.817	507	13.817	496	13.817	277	13.817	474
13.83	483	13.83	499	13.83	250	13.83	521
13.843	502	13.843	528	13.843	260	13.843	505
13.856	506	13.856	538	13.856	215	13.856	467
13.869	504	13.869	524	13.87	279	13.869	506
13.882	528	13.882	480	13.883	310	13.882	478
13.896	526	13.896	550	13.896	275	13.896	484
13.909	482	13.909	521	13.909	268	13.909	451
13.922	507	13.922	496	13.922	231	13.922	512
13.935	487	13.935	511	13.935	239	13.935	533
13.948	495	13.948	468	13.948	279	13.948	492
13.961	522	13.961	494	13.961	264	13.961	510
13.974	451	13.974	475	13.975	272	13.974	486
13.987	488	13.987	443	13.988	227	13.987	485
14.001	503	14.001	472	14.001	224	14.001	505
14.014	513	14.014	493	14.014	265	14.014	489
14.027	493	14.027	492	14.027	286	14.027	485
14.04	467	14.04	509	14.04	241	14.04	477
14.053	496	14.053	513	14.053	257	14.053	484
14.066	457	14.066	535	14.066	265	14.066	485
14.079	473	14.079	480	14.08	259	14.079	506
14.093	488	14.093	481	14.093	258	14.093	481
14.106	472	14.106	506	14.106	250	14.106	501
14.119	488	14.119	497	14.119	263	14.119	439
14.132	476	14.132	505	14.132	239	14.132	427
14.145	522	14.145	486	14.145	271	14.145	490
14.158	476	14.158	516	14.158	247	14.158	487
14.171	466	14.171	478	14.172	241	14.171	482
14.184	488	14.184	482	14.185	248	14.184	516
14.198	508	14.198	547	14.198	275	14.198	483
14.211	479	14.211	519	14.211	234	14.211	473
14.224	481	14.224	473	14.224	227	14.224	510
14.237	495	14.237	500	14.237	265	14.237	472
14.25	483	14.25	491	14.25	239	14.25	487
14.263	498	14.263	491	14.263	244	14.263	488
14.276	475	14.276	479	14.277	238	14.276	468
14.289	469	14.289	513	14.29	228	14.289	479
14.303	481	14.303	476	14.303	238	14.303	453
14.316	481	14.316	512	14.316	283	14.316	473
14.329	470	14.329	490	14.329	272	14.329	481
14.342	470	14.342	515	14.342	281	14.342	498
14.355	470	14.355	479	14.355	249	14.355	470
14.368	476	14.368	478	14.368	262	14.368	445
14.381	473	14.381	501	14.382	265	14.381	450
14.395	478	14.395	505	14.395	231	14.395	452
14.408	471	14.408	473	14.408	224	14.408	453
14.421	472	14.421	453	14.421	241	14.421	438
14.434	506	14.434	432	14.434	213	14.434	478
14.447	521	14.447	495	14.447	229	14.447	494
14.46	488	14.46	483	14.46	224	14.46	488
14.473	440	14.473	484	14.473	257	14.473	455
14.486	480	14.486	515	14.487	224	14.486	480
14.5	484	14.5	456	14.5	209	14.5	448
14.513	478	14.513	477	14.513	229	14.513	489
14.526	453	14.526	456	14.526	265	14.526	456
14.539	452	14.539	517	14.539	233	14.539	499
14.552	448	14.552	459	14.552	216	14.552	437
14.565	465	14.565	484	14.565	236	14.565	464
14.578	479	14.578	474	14.579	265	14.578	434
14.591	473	14.591	496	14.592	261	14.591	446
14.605	490	14.605	521	14.605	256	14.605	451
14.618	483	14.618	451	14.618	237	14.618	440
14.631	470	14.631	484	14.631	228	14.631	495
14.644	438	14.644	500	14.644	244	14.644	449
14.657	453	14.657	510	14.657	240	14.657	438
14.67	490	14.67	458	14.67	202	14.67	406
14.683	484	14.683	500	14.684	219	14.683	492
14.697	442	14.697	486	14.697	231	14.697	519
14.71	474	14.71	458	14.71	242	14.71	467
14.723	434	14.723	432	14.723	242	14.723	460
14.736	479	14.736	478	14.736	228	14.736	486
14.749	465	14.749	482	14.749	228	14.749	456
14.762	451	14.762	469	14.762	229	14.762	463
14.775	485	14.775	453	14.775	239	14.775	459
14.788	462	14.788	433	14.789	232	14.788	421
14.802	415	14.802	470	14.802	234	14.802	429
14.815	450	14.815	462	14.815	219	14.815	488
14.828	485	14.828	456	14.828	240	14.828	440
14.841	466	14.841	489	14.841	226	14.841	429
14.854	447	14.854	462	14.854	222	14.854	448
14.867	458	14.867	446	14.867	222	14.867	419
14.88	496	14.88	462	14.881	264	14.88	440
14.893	479	14.893	500	14.894	246	14.893	473
14.907	449	14.907	420	14.907	247	14.907	407
14.92	482	14.92	467	14.92	232	14.92	441
14.933	439	14.933	389	14.933	235	14.933	462
14.946	410	14.946	498	14.946	225	14.946	424
14.959	448	14.959	470	14.959	232	14.959	434
14.972	471	14.972	420	14.972	244	14.972	453
14.985	431	14.985	454	14.986	263	14.985	425
14.999	480	14.999	440	14.999	234	14.999	451
15.012	457	15.012	482	15.012	230	15.012	447
15.025	473	15.025	432	15.025	259	15.025	408
15.038	447	15.038	478	15.038	235	15.038	448
15.051	444	15.051	479	15.051	256	15.051	459
15.064	461	15.064	408	15.064	239	15.064	470
15.077	424	15.077	452	15.077	228	15.077	426
15.09	446	15.09	463	15.091	240	15.09	419
15.104	469	15.104	476	15.104	229	15.104	445
15.117	470	15.117	475	15.117	226	15.117	412
15.13	410	15.13	463	15.13	249	15.13	477
15.143	461	15.143	427	15.143	242	15.143	426
15.156	440	15.156	470	15.156	215	15.156	441
15.169	456	15.169	431	15.169	239	15.169	446
15.182	461	15.182	414	15.183	221	15.182	415
15.195	464	15.195	450	15.196	229	15.195	449
15.209	476	15.209	446	15.209	198	15.209	449
15.222	420	15.222	443	15.222	210	15.222	451
15.235	420	15.235	431	15.235	203	15.235	435
15.248	421	15.248	464	15.248	230	15.248	420
15.261	477	15.261	474	15.261	224	15.261	426
15.274	471	15.274	409	15.274	208	15.274	443
15.287	413	15.287	436	15.288	234	15.287	437
15.301	385	15.301	418	15.301	231	15.301	460
15.314	431	15.314	477	15.314	222	15.314	464
15.327	439	15.327	421	15.327	236	15.327	474
15.34	447	15.34	435	15.34	220	15.34	459
15.353	430	15.353	433	15.353	223	15.353	455
15.366	448	15.366	455	15.366	210	15.366	441
15.379	460	15.379	438	15.379	213	15.379	439
15.392	462	15.392	394	15.393	226	15.392	415
15.406	403	15.406	419	15.406	237	15.406	456
15.419	439	15.419	457	15.419	199	15.419	424
15.432	455	15.432	395	15.432	218	15.432	432
15.445	407	15.445	427	15.445	231	15.445	434
15.458	420	15.458	435	15.458	206	15.458	399
15.471	433	15.471	422	15.471	222	15.471	434
15.484	408	15.484	434	15.485	232	15.484	425
15.497	430	15.497	385	15.498	235	15.497	395
15.511	422	15.511	420	15.511	235	15.511	423
15.524	429	15.524	451	15.524	233	15.524	423
15.537	428	15.537	427	15.537	206	15.537	420
15.55	420	15.55	441	15.55	211	15.55	460
15.563	455	15.563	439	15.563	210	15.563	433
15.576	471	15.576	445	15.576	242	15.576	443
15.589	412	15.589	415	15.59	223	15.589	410
15.603	427	15.603	459	15.603	233	15.603	410
15.616	422	15.616	466	15.616	204	15.616	416
15.629	455	15.629	448	15.629	194	15.629	418
15.642	381	15.642	421	15.642	213	15.642	419
15.655	394	15.655	417	15.655	203	15.655	437
15.668	417	15.668	431	15.668	191	15.668	405
15.681	409	15.681	420	15.681	188	15.681	411
15.694	439	15.694	415	15.695	220	15.694	406
15.708	429	15.708	408	15.708	226	15.708	399
15.721	405	15.721	433	15.721	217	15.721	416
15.734	436	15.734	412	15.734	229	15.734	428
15.747	429	15.747	417	15.747	230	15.747	398
15.76	426	15.76	443	15.76	211	15.76	376
15.773	436	15.773	450	15.773	209	15.773	411
15.786	420	15.786	423	15.787	200	15.786	398
15.799	423	15.799	434	15.8	238	15.799	398
15.813	421	15.813	416	15.813	213	15.813	406
15.826	411	15.826	439	15.826	204	15.826	420
15.839	432	15.839	454	15.839	205	15.839	399
15.852	401	15.852	428	15.852	219	15.852	403
15.865	440	15.865	449	15.865	212	15.865	431
15.878	403	15.878	400	15.878	206	15.878	392
15.891	446	15.891	418	15.892	182	15.891	414
15.904	402	15.904	415	15.905	217	15.904	388
15.918	419	15.918	404	15.918	210	15.918	403
15.931	393	15.931	420	15.931	212	15.931	395
15.944	432	15.944	388	15.944	228	15.944	419
15.957	403	15.957	408	15.957	210	15.957	408
15.97	400	15.97	400	15.97	192	15.97	433
15.983	402	15.983	428	15.983	228	15.983	420
15.996	353	15.996	396	15.997	212	15.996	373
16.01	436	16.01	376	16.01	215	16.01	400
16.023	413	16.023	405	16.023	202	16.023	393
16.036	400	16.036	413	16.036	207	16.036	392
16.049	403	16.049	402	16.049	205	16.049	389
16.062	385	16.062	405	16.062	183	16.062	404
16.075	408	16.075	387	16.075	221	16.075	397
16.088	363	16.088	396	16.089	236	16.088	383
16.101	474	16.101	434	16.102	183	16.101	417
16.115	413	16.115	449	16.115	186	16.115	364
16.128	391	16.128	418	16.128	208	16.128	435
16.141	396	16.141	363	16.141	213	16.141	426
16.154	411	16.154	420	16.154	199	16.154	392
16.167	414	16.167	426	16.167	227	16.167	394
16.18	402	16.18	408	16.18	189	16.18	393
16.193	379	16.193	425	16.194	201	16.193	400
16.206	392	16.206	403	16.207	210	16.206	376
16.22	395	16.22	370	16.22	190	16.22	400
16.233	421	16.233	393	16.233	213	16.233	426
16.246	393	16.246	406	16.246	207	16.246	397
16.259	409	16.259	444	16.259	218	16.259	431
16.272	418	16.272	403	16.272	193	16.272	403
16.285	389	16.285	410	16.285	216	16.285	405
16.298	417	16.298	429	16.299	190	16.298	379
16.312	342	16.312	382	16.312	192	16.312	396
16.325	418	16.325	369	16.325	195	16.325	406
16.338	400	16.338	425	16.338	206	16.338	382
16.351	395	16.351	377	16.351	225	16.351	408
16.364	380	16.364	419	16.364	201	16.364	389
16.377	421	16.377	404	16.377	201	16.377	411
16.39	413	16.39	435	16.391	229	16.39	386
16.403	418	16.403	390	16.404	187	16.403	353
16.417	374	16.417	385	16.417	185	16.417	384
16.43	404	16.43	422	16.43	228	16.43	359
16.443	355	16.443	390	16.443	215	16.443	397
16.456	423	16.456	409	16.456	192	16.456	393
16.469	380	16.469	383	16.469	179	16.469	375
16.482	397	16.482	449	16.482	220	16.482	383
16.495	407	16.495	422	16.496	206	16.495	399
16.508	355	16.508	385	16.509	180	16.508	369
16.522	376	16.522	371	16.522	228	16.522	380
16.535	416	16.535	383	16.535	182	16.535	395
16.548	373	16.548	425	16.548	205	16.548	414
16.561	402	16.561	391	16.561	219	16.561	396
16.574	416	16.574	372	16.574	200	16.574	412
16.587	413	16.587	410	16.587	190	16.587	399
16.6	397	16.6	422	16.601	220	16.6	379
16.614	391	16.614	359	16.614	185	16.614	404
16.627	347	16.627	385	16.627	181	16.627	391
16.64	352	16.64	385	16.64	211	16.64	372
16.653	399	16.653	364	16.653	182	16.653	406
16.666	369	16.666	376	16.666	206	16.666	396
16.679	391	16.679	378	16.679	234	16.679	391
16.692	402	16.692	409	16.693	198	16.692	373
16.705	386	16.705	349	16.706	218	16.705	395
16.719	387	16.719	370	16.719	215	16.719	384
16.732	377	16.732	396	16.732	185	16.732	387
16.745	383	16.745	383	16.745	192	16.745	369
16.758	344	16.758	413	16.758	197	16.758	380
16.771	373	16.771	399	16.771	192	16.771	348
16.784	403	16.784	353	16.784	210	16.784	376
16.797	383	16.797	398	16.798	173	16.797	373
16.81	379	16.81	358	16.811	203	16.81	385
16.824	406	16.824	415	16.824	186	16.824	363
16.837	400	16.837	358	16.837	219	16.837	334
16.85	388	16.85	377	16.85	219	16.85	417
16.863	388	16.863	375	16.863	216	16.863	412
16.876	357	16.876	392	16.876	179	16.876	350
16.889	412	16.889	388	16.889	205	16.889	393
16.902	358	16.902	368	16.903	192	16.902	352
16.916	372	16.916	383	16.916	195	16.916	341
16.929	358	16.929	384	16.929	183	16.929	396
16.942	361	16.942	384	16.942	197	16.942	377
16.955	371	16.955	373	16.955	200	16.955	401
16.968	394	16.968	364	16.968	208	16.968	347
16.981	371	16.981	373	16.981	197	16.981	363
16.994	376	16.994	364	16.995	196	16.994	357
17.007	367	17.007	360	17.008	186	17.007	383
17.021	408	17.021	380	17.021	207	17.021	370
17.034	365	17.034	371	17.034	216	17.034	333
17.047	344	17.047	373	17.047	206	17.047	442
17.06	385	17.06	395	17.06	179	17.06	379
17.073	366	17.073	363	17.073	187	17.073	362
17.086	363	17.086	397	17.086	201	17.086	400
17.099	379	17.099	428	17.1	193	17.099	332
17.112	377	17.112	393	17.113	185	17.112	400
17.126	345	17.126	347	17.126	182	17.126	381
17.139	371	17.139	376	17.139	189	17.139	399
17.152	378	17.152	372	17.152	153	17.152	351
17.165	380	17.165	386	17.165	193	17.165	345
17.178	385	17.178	388	17.178	180	17.178	353
17.191	338	17.191	397	17.191	186	17.191	386
17.204	352	17.204	370	17.205	161	17.204	389
17.218	361	17.218	355	17.218	206	17.218	379
17.231	372	17.231	376	17.231	179	17.231	315
17.244	346	17.244	339	17.244	192	17.244	371
17.257	375	17.257	366	17.257	204	17.257	381
17.27	342	17.27	368	17.27	191	17.27	329
17.283	365	17.283	360	17.283	190	17.283	366
17.296	375	17.296	377	17.297	182	17.296	351
17.309	420	17.309	401	17.31	161	17.309	398
17.323	377	17.323	366	17.323	180	17.323	334
17.336	355	17.336	374	17.336	217	17.336	326
17.349	377	17.349	376	17.349	173	17.349	348
17.362	406	17.362	360	17.362	182	17.362	385
17.375	361	17.375	349	17.375	180	17.375	379
17.388	383	17.388	341	17.388	165	17.388	347
17.401	372	17.401	354	17.402	191	17.401	362
17.414	367	17.414	392	17.415	165	17.414	370
17.428	407	17.428	350	17.428	211	17.428	362
17.441	364	17.441	369	17.441	210	17.441	355
17.454	379	17.454	376	17.454	181	17.454	370
17.467	388	17.467	359	17.467	182	17.467	335
17.48	349	17.48	361	17.48	193	17.48	355
17.493	324	17.493	370	17.493	209	17.493	376
17.506	326	17.506	347	17.507	174	17.506	343
17.52	353	17.52	357	17.52	188	17.52	337
17.533	349	17.533	345	17.533	195	17.533	333
17.546	381	17.546	331	17.546	177	17.546	335
17.559	379	17.559	364	17.559	201	17.559	348
17.572	363	17.572	346	17.572	189	17.572	368
17.585	379	17.585	361	17.585	174	17.585	332
17.598	365	17.598	359	17.599	189	17.598	333
17.611	354	17.611	340	17.612	179	17.611	348
17.625	377	17.625	366	17.625	170	17.625	362
17.638	354	17.638	351	17.638	197	17.638	319
17.651	366	17.651	364	17.651	189	17.651	328
17.664	361	17.664	359	17.664	175	17.664	341
17.677	348	17.677	354	17.677	200	17.677	353
17.69	377	17.69	345	17.69	198	17.69	360
17.703	392	17.703	343	17.704	171	17.703	355
17.716	349	17.716	367	17.717	157	17.716	326
17.73	339	17.73	352	17.73	190	17.73	318
17.743	377	17.743	365	17.743	168	17.743	358
17.756	333	17.756	364	17.756	170	17.756	344
17.769	346	17.769	328	17.769	175	17.769	323
17.782	359	17.782	330	17.782	188	17.782	325
17.795	338	17.795	362	17.795	173	17.795	325
17.808	353	17.808	351	17.809	194	17.808	368
17.822	337	17.822	379	17.822	162	17.822	334
17.835	329	17.835	323	17.835	193	17.835	345
17.848	379	17.848	352	17.848	158	17.848	348
17.861	357	17.861	353	17.861	190	17.861	378
17.874	352	17.874	319	17.874	184	17.874	354
17.887	362	17.887	341	17.887	170	17.887	341
17.9	382	17.9	341	17.901	181	17.9	376
17.913	339	17.913	351	17.914	202	17.913	383
17.927	345	17.927	372	17.927	184	17.927	392
17.94	341	17.94	360	17.94	172	17.94	373
17.953	346	17.953	352	17.953	193	17.953	317
17.966	358	17.966	376	17.966	179	17.966	318
17.979	349	17.979	353	17.979	189	17.979	341
17.992	362	17.992	330	17.992	176	17.992	377
18.005	322	18.005	386	18.006	170	18.005	324
18.018	357	18.018	333	18.019	167	18.018	318
18.032	370	18.032	342	18.032	171	18.032	349
18.045	328	18.045	352	18.045	170	18.045	338
18.058	359	18.058	347	18.058	149	18.058	389
18.071	365	18.071	284	18.071	175	18.071	330
18.084	351	18.084	355	18.084	162	18.084	353
18.097	347	18.097	339	18.097	160	18.097	303
18.11	311	18.11	341	18.111	172	18.11	346
18.124	341	18.124	311	18.124	204	18.124	340
18.137	325	18.137	318	18.137	188	18.137	365
18.15	355	18.15	366	18.15	159	18.15	324
18.163	315	18.163	345	18.163	175	18.163	333
18.176	349	18.176	336	18.176	172	18.176	301
18.189	356	18.189	350	18.189	180	18.189	328
18.202	351	18.202	341	18.202	189	18.202	344
18.215	361	18.215	327	18.216	190	18.215	324
18.229	332	18.229	350	18.229	148	18.229	328
18.242	306	18.242	329	18.242	194	18.242	333
18.255	324	18.255	321	18.255	179	18.255	316
18.268	363	18.268	345	18.268	178	18.268	302
18.281	361	18.281	333	18.281	150	18.281	328
18.294	335	18.294	334	18.294	168	18.294	360
18.307	372	18.307	343	18.308	179	18.307	348
18.32	341	18.32	339	18.321	167	18.32	315
18.334	340	18.334	347	18.334	161	18.334	326
18.347	342	18.347	368	18.347	171	18.347	295
18.36	352	18.36	320	18.36	187	18.36	339
18.373	351	18.373	346	18.373	173	18.373	345
18.386	318	18.386	348	18.386	181	18.386	340
18.399	368	18.399	332	18.399	155	18.399	317
18.412	332	18.412	318	18.413	168	18.412	344
18.426	330	18.426	339	18.426	175	18.426	331
18.439	344	18.439	343	18.439	160	18.439	309
18.452	316	18.452	312	18.452	188	18.452	339
18.465	360	18.465	355	18.465	155	18.465	345
18.478	304	18.478	318	18.478	168	18.478	310
18.491	349	18.491	305	18.491	161	18.491	311
18.504	292	18.504	332	18.504	182	18.504	326
18.517	325	18.517	345	18.518	174	18.517	327
18.531	329	18.531	347	18.531	180	18.531	293
18.544	320	18.544	350	18.544	169	18.544	317
18.557	302	18.557	314	18.557	184	18.557	307
18.57	315	18.57	351	18.57	178	18.57	325
18.583	355	18.583	303	18.583	171	18.583	318
18.596	314	18.596	321	18.596	192	18.596	313
18.609	315	18.609	339	18.61	183	18.609	340
18.622	338	18.622	292	18.623	160	18.622	308
18.636	311	18.636	319	18.636	182	18.636	331
18.649	317	18.649	322	18.649	159	18.649	331
18.662	330	18.662	311	18.662	159	18.662	333
18.675	299	18.675	333	18.675	172	18.675	338
18.688	320	18.688	331	18.688	183	18.688	322
18.701	365	18.701	313	18.701	156	18.701	334
18.714	304	18.714	346	18.715	150	18.714	321
18.728	334	18.728	321	18.728	168	18.728	332
18.741	325	18.741	294	18.741	184	18.741	309
18.754	327	18.754	331	18.754	162	18.754	309
18.767	346	18.767	323	18.767	186	18.767	307
18.78	341	18.78	334	18.78	168	18.78	293
18.793	316	18.793	330	18.793	172	18.793	335
18.806	351	18.806	314	18.806	169	18.806	343
18.819	343	18.819	314	18.82	146	18.819	309
18.833	307	18.833	296	18.833	151	18.833	321
18.846	344	18.846	272	18.846	178	18.846	328
18.859	334	18.859	301	18.859	153	18.859	338
18.872	324	18.872	300	18.872	164	18.872	306
18.885	353	18.885	330	18.885	164	18.885	297
18.898	315	18.898	324	18.898	171	18.898	317
18.911	334	18.911	322	18.912	181	18.911	301
18.924	327	18.924	348	18.925	181	18.924	311
18.938	312	18.938	380	18.938	173	18.938	302
18.951	312	18.951	274	18.951	187	18.951	305
18.964	323	18.964	324	18.964	164	18.964	314
18.977	299	18.977	347	18.977	173	18.977	316
18.99	339	18.99	328	18.99	172	18.99	313
19.003	323	19.003	317	19.003	169	19.003	293
19.016	320	19.016	310	19.017	170	19.016	312
19.03	291	19.03	334	19.03	161	19.03	291
19.043	302	19.043	304	19.043	185	19.043	312
19.056	332	19.056	326	19.056	151	19.056	300
19.069	335	19.069	293	19.069	172	19.069	293
19.082	316	19.082	296	19.082	179	19.082	301
19.095	311	19.095	326	19.095	154	19.095	329
19.108	315	19.108	281	19.108	170	19.108	336
19.121	334	19.121	318	19.122	137	19.121	324
19.135	333	19.135	302	19.135	172	19.135	324
19.148	312	19.148	299	19.148	163	19.148	289
19.161	332	19.161	290	19.161	202	19.161	296
19.174	319	19.174	317	19.174	158	19.174	326
19.187	292	19.187	314	19.187	160	19.187	324
19.2	323	19.2	335	19.2	170	19.2	316
19.213	335	19.213	335	19.214	156	19.213	282
19.226	324	19.226	333	19.227	155	19.226	313
19.24	309	19.24	318	19.24	194	19.24	295
19.253	327	19.253	344	19.253	164	19.253	295
19.266	302	19.266	294	19.266	164	19.266	331
19.279	312	19.279	320	19.279	166	19.279	311
19.292	323	19.292	323	19.292	162	19.292	275
19.305	316	19.305	331	19.305	165	19.305	310
19.318	296	19.318	319	19.319	153	19.318	307
19.332	303	19.332	297	19.332	158	19.332	297
19.345	317	19.345	294	19.345	152	19.345	300
19.358	330	19.358	322	19.358	166	19.358	318
19.371	317	19.371	295	19.371	146	19.371	288
19.384	294	19.384	301	19.384	185	19.384	307
19.397	307	19.397	290	19.397	153	19.397	259
19.41	309	19.41	333	19.41	172	19.41	303
19.423	306	19.423	305	19.424	169	19.423	288
19.437	263	19.437	291	19.437	173	19.437	323
19.45	325	19.45	328	19.45	181	19.45	285
19.463	329	19.463	312	19.463	171	19.463	277
19.476	316	19.476	315	19.476	165	19.476	322
19.489	288	19.489	301	19.489	145	19.489	267
19.502	317	19.502	310	19.502	158	19.502	289
19.515	293	19.515	323	19.516	151	19.515	328
19.528	302	19.528	309	19.529	157	19.528	313
19.542	304	19.542	343	19.542	165	19.542	330
19.555	309	19.555	337	19.555	163	19.555	299
19.568	303	19.568	316	19.568	175	19.568	276
19.581	284	19.581	285	19.581	150	19.581	283
19.594	284	19.594	312	19.594	158	19.594	321
19.607	335	19.607	320	19.607	144	19.607	323
19.62	290	19.62	322	19.621	152	19.62	297
19.633	289	19.633	304	19.634	132	19.633	247
19.647	276	19.647	307	19.647	146	19.647	309
19.66	293	19.66	298	19.66	181	19.66	288
19.673	307	19.673	299	19.673	158	19.673	302
19.686	280	19.686	321	19.686	155	19.686	336
19.699	318	19.699	317	19.699	158	19.699	298
19.712	309	19.712	278	19.712	158	19.712	290
19.725	272	19.725	299	19.726	157	19.725	311
19.739	297	19.739	298	19.739	140	19.739	285
19.752	321	19.752	346	19.752	186	19.752	294
19.765	292	19.765	328	19.765	154	19.765	287
19.778	306	19.778	313	19.778	177	19.778	300
19.791	307	19.791	316	19.791	139	19.791	304
19.804	312	19.804	306	19.804	153	19.804	300
19.817	303	19.817	297	19.818	146	19.817	284
19.83	288	19.83	319	19.831	177	19.83	281
19.844	310	19.844	309	19.844	160	19.844	327
19.857	330	19.857	278	19.857	157	19.857	302
19.87	277	19.87	303	19.87	150	19.87	293
19.883	292	19.883	318	19.883	195	19.883	278
19.896	298	19.896	280	19.896	150	19.896	270
19.909	336	19.909	282	19.909	158	19.909	318
19.922	271	19.922	303	19.923	159	19.922	269
19.935	293	19.935	304	19.936	142	19.935	304
19.949	332	19.949	293	19.949	150	19.949	304
19.962	304	19.962	308	19.962	161	19.962	314
19.975	278	19.975	318	19.975	155	19.975	284
19.988	300	19.988	280	19.988	162	19.988	312
20.001	304	20.001	296	20.001	162	20.001	293
20.014	313	20.014	293	20.014	140	20.014	241
20.027	293	20.027	296	20.028	155	20.027	307
20.041	280	20.041	299	20.041	167	20.041	278
20.054	278	20.054	282	20.054	168	20.054	301
20.067	294	20.067	302	20.067	158	20.067	307
20.08	307	20.08	314	20.08	158	20.08	282
20.093	284	20.093	301	20.093	143	20.093	274
20.106	276	20.106	286	20.106	181	20.106	303
20.119	288	20.119	281	20.12	157	20.119	293
20.132	286	20.132	313	20.133	186	20.132	283
20.146	312	20.146	259	20.146	145	20.146	297
20.159	313	20.159	314	20.159	142	20.159	296
20.172	274	20.172	295	20.172	148	20.172	290
20.185	260	20.185	301	20.185	168	20.185	273
20.198	329	20.198	276	20.198	153	20.198	272
20.211	304	20.211	291	20.211	145	20.211	271
20.224	320	20.224	279	20.225	177	20.224	307
20.237	300	20.237	292	20.238	148	20.237	313
20.251	290	20.251	305	20.251	152	20.251	267
20.264	275	20.264	307	20.264	141	20.264	294
20.277	273	20.277	305	20.277	169	20.277	300
20.29	293	20.29	335	20.29	173	20.29	271
20.303	279	20.303	296	20.303	153	20.303	281
20.316	306	20.316	304	20.316	164	20.316	321
20.329	291	20.329	293	20.33	152	20.329	314
20.343	290	20.343	300	20.343	182	20.343	286
20.356	304	20.356	278	20.356	177	20.356	284
20.369	245	20.369	278	20.369	154	20.369	324
20.382	281	20.382	242	20.382	156	20.382	290
20.395	291	20.395	284	20.395	175	20.395	314
20.408	286	20.408	280	20.408	171	20.408	257
20.421	288	20.421	257	20.422	146	20.421	297
20.434	288	20.434	264	20.435	190	20.434	264
20.448	305	20.448	292	20.448	154	20.448	326
20.461	295	20.461	303	20.461	151	20.461	286
20.474	272	20.474	288	20.474	124	20.474	291
20.487	300	20.487	326	20.487	169	20.487	262
20.5	311	20.5	260	20.5	147	20.5	270
20.513	270	20.513	246	20.513	146	20.513	283
20.526	300	20.526	295	20.527	160	20.526	287
20.539	283	20.539	244	20.54	157	20.539	285
20.553	292	20.553	272	20.553	164	20.553	271
20.566	268	20.566	329	20.566	157	20.566	288
20.579	318	20.579	271	20.579	163	20.579	256
20.592	288	20.592	308	20.592	166	20.592	273
20.605	288	20.605	265	20.605	132	20.605	246
20.618	278	20.618	281	20.618	145	20.618	298
20.631	291	20.631	264	20.632	147	20.631	295
20.645	265	20.645	305	20.645	158	20.645	307
20.658	285	20.658	288	20.658	133	20.658	280
20.671	283	20.671	294	20.671	143	20.671	267
20.684	276	20.684	310	20.684	150	20.684	272
20.697	290	20.697	310	20.697	150	20.697	277
20.71	267	20.71	275	20.71	154	20.71	247
20.723	300	20.723	271	20.724	170	20.723	288
20.736	294	20.736	291	20.737	170	20.736	242
20.75	292	20.75	273	20.75	145	20.75	244
20.763	272	20.763	292	20.763	158	20.763	270
20.776	300	20.776	258	20.776	140	20.776	276
20.789	278	20.789	297	20.789	136	20.789	299
20.802	257	20.802	294	20.802	148	20.802	259
20.815	260	20.815	276	20.815	162	20.815	247
20.828	263	20.828	285	20.829	172	20.828	286
20.841	285	20.841	269	20.842	174	20.841	278
20.855	299	20.855	279	20.855	179	20.855	261
20.868	298	20.868	271	20.868	144	20.868	273
20.881	288	20.881	262	20.881	149	20.881	283
20.894	280	20.894	281	20.894	142	20.894	256
20.907	290	20.907	298	20.907	139	20.907	273
20.92	283	20.92	327	20.92	146	20.92	280
20.933	262	20.933	299	20.934	149	20.933	270
20.947	293	20.947	281	20.947	126	20.947	248
20.96	278	20.96	296	20.96	145	20.96	273
20.973	274	20.973	291	20.973	150	20.973	265
20.986	275	20.986	297	20.986	164	20.986	297
20.999	316	20.999	291	20.999	146	20.999	257
21.012	299	21.012	299	21.012	148	21.012	290
21.025	264	21.025	277	21.026	191	21.025	277
21.038	263	21.038	264	21.039	155	21.038	297
21.052	287	21.052	274	21.052	169	21.052	260
21.065	297	21.065	293	21.065	169	21.065	278
21.078	288	21.078	259	21.078	172	21.078	272
21.091	284	21.091	285	21.091	171	21.091	267
21.104	259	21.104	248	21.104	163	21.104	243
21.117	256	21.117	298	21.117	157	21.117	263
21.13	274	21.13	299	21.131	180	21.13	258
21.143	288	21.143	281	21.144	137	21.143	290
21.157	261	21.157	311	21.157	151	21.157	281
21.17	286	21.17	287	21.17	151	21.17	283
21.183	257	21.183	307	21.183	146	21.183	274
21.196	297	21.196	298	21.196	174	21.196	266
21.209	284	21.209	284	21.209	139	21.209	290
21.222	302	21.222	245	21.222	153	21.222	259
21.235	269	21.235	273	21.236	164	21.235	261
21.249	282	21.249	284	21.249	157	21.249	269
21.262	233	21.262	272	21.262	146	21.262	240
21.275	275	21.275	280	21.275	158	21.275	265
21.288	294	21.288	271	21.288	146	21.288	272
21.301	298	21.301	325	21.301	157	21.301	249
21.314	243	21.314	284	21.314	155	21.314	230
21.327	270	21.327	270	21.328	168	21.327	280
21.34	279	21.34	303	21.341	160	21.34	278
21.354	262	21.354	290	21.354	148	21.354	272
21.367	273	21.367	309	21.367	151	21.367	273
21.38	280	21.38	289	21.38	154	21.38	245
21.393	299	21.393	263	21.393	152	21.393	247
21.406	270	21.406	295	21.406	134	21.406	226
21.419	292	21.419	286	21.419	135	21.419	275
21.432	282	21.432	269	21.433	163	21.432	287
21.445	289	21.445	275	21.446	162	21.445	244
21.459	268	21.459	295	21.459	148	21.459	238
21.472	275	21.472	273	21.472	155	21.472	243
21.485	268	21.485	277	21.485	137	21.485	287
21.498	271	21.498	258	21.498	151	21.498	250
21.511	264	21.511	272	21.511	149	21.511	267
21.524	272	21.524	283	21.524	143	21.524	270
21.537	263	21.537	271	21.538	142	21.537	237
21.551	282	21.551	280	21.551	164	21.551	247
21.564	267	21.564	273	21.564	163	21.564	245
21.577	295	21.577	296	21.577	151	21.577	277
21.59	262	21.59	291	21.59	152	21.59	279
21.603	265	21.603	247	21.603	164	21.603	265
21.616	239	21.616	277	21.616	171	21.616	281
21.629	233	21.629	245	21.63	161	21.629	231
21.642	282	21.642	256	21.643	154	21.642	216
21.656	272	21.656	298	21.656	152	21.656	256
21.669	265	21.669	270	21.669	147	21.669	238
21.682	283	21.682	263	21.682	138	21.682	246
21.695	265	21.695	298	21.695	170	21.695	242
21.708	270	21.708	262	21.708	167	21.708	276
21.721	239	21.721	288	21.721	140	21.721	266
21.734	273	21.734	261	21.735	145	21.734	244
21.747	283	21.747	243	21.748	132	21.747	276
21.761	306	21.761	233	21.761	164	21.761	231
21.774	266	21.774	277	21.774	170	21.774	250
21.787	258	21.787	275	21.787	129	21.787	282
21.8	249	21.8	260	21.8	132	21.8	240
21.813	267	21.813	293	21.813	154	21.813	266
21.826	260	21.826	265	21.826	153	21.826	262
21.839	259	21.839	249	21.84	134	21.839	235
21.853	268	21.853	270	21.853	142	21.853	266
21.866	276	21.866	273	21.866	138	21.866	286
21.879	259	21.879	238	21.879	144	21.879	259
21.892	222	21.892	269	21.892	159	21.892	224
21.905	241	21.905	278	21.905	158	21.905	231
21.918	262	21.918	249	21.918	154	21.918	247
21.931	290	21.931	246	21.931	148	21.931	290
21.944	274	21.944	267	21.945	164	21.944	235
21.958	265	21.958	262	21.958	174	21.958	234
21.971	228	21.971	248	21.971	148	21.971	280
21.984	287	21.984	305	21.984	150	21.984	231
21.997	250	21.997	276	21.997	160	21.997	259
22.01	245	22.01	240	22.01	182	22.01	249
22.023	267	22.023	288	22.023	157	22.023	257
22.036	273	22.036	278	22.037	148	22.036	222
22.049	260	22.049	269	22.05	160	22.049	271
22.063	227	22.063	261	22.063	156	22.063	259
22.076	257	22.076	246	22.076	157	22.076	249
22.089	234	22.089	247	22.089	151	22.089	249
22.102	241	22.102	263	22.102	168	22.102	271
22.115	230	22.115	284	22.115	159	22.115	243
22.128	227	22.128	292	22.128	146	22.128	272
22.141	271	22.141	289	22.142	134	22.141	283
22.155	282	22.155	267	22.155	142	22.155	257
22.168	272	22.168	264	22.168	142	22.168	236
22.181	277	22.181	262	22.181	156	22.181	265
22.194	259	22.194	234	22.194	142	22.194	235
22.207	294	22.207	283	22.207	162	22.207	270
22.22	259	22.22	267	22.22	139	22.22	222
22.233	234	22.233	300	22.233	154	22.233	266
22.246	274	22.246	309	22.247	166	22.246	282
22.26	260	22.26	286	22.26	135	22.26	272
22.273	244	22.273	251	22.273	152	22.273	277
22.286	274	22.286	295	22.286	132	22.286	238
22.299	256	22.299	250	22.299	143	22.299	235
22.312	261	22.312	270	22.312	149	22.312	249
22.325	250	22.325	279	22.325	148	22.325	206
22.338	271	22.338	236	22.339	134	22.338	218
22.351	239	22.351	271	22.352	147	22.351	246
22.365	256	22.365	272	22.365	125	22.365	237
22.378	276	22.378	263	22.378	140	22.378	246
22.391	234	22.391	279	22.391	133	22.391	238
22.404	277	22.404	279	22.404	154	22.404	266
22.417	257	22.417	237	22.417	149	22.417	242
22.43	266	22.43	285	22.43	153	22.43	277
22.443	293	22.443	241	22.444	141	22.443	269
22.457	241	22.457	292	22.457	165	22.457	230
22.47	276	22.47	264	22.47	146	22.47	235
22.483	243	22.483	292	22.483	160	22.483	228
22.496	260	22.496	263	22.496	151	22.496	239
22.509	258	22.509	266	22.509	167	22.509	241
22.522	248	22.522	270	22.522	158	22.522	224
22.535	268	22.535	280	22.535	139	22.535	236
22.548	272	22.548	278	22.549	158	22.548	231
22.562	240	22.562	233	22.562	147	22.562	273
22.575	257	22.575	256	22.575	177	22.575	239
22.588	257	22.588	260	22.588	181	22.588	262
22.601	267	22.601	239	22.601	142	22.601	231
22.614	279	22.614	263	22.614	150	22.614	262
22.627	275	22.627	273	22.627	165	22.627	260
22.64	270	22.64	299	22.641	139	22.64	243
22.653	257	22.653	246	22.654	135	22.653	250
22.667	215	22.667	243	22.667	142	22.667	231
22.68	229	22.68	279	22.68	177	22.68	247
22.693	232	22.693	260	22.693	153	22.693	225
22.706	263	22.706	258	22.706	143	22.706	240
22.719	270	22.719	277	22.719	135	22.719	271
22.732	248	22.732	273	22.732	138	22.732	257
22.745	246	22.745	243	22.746	179	22.745	245
22.759	208	22.759	241	22.759	149	22.759	268
22.772	271	22.772	276	22.772	169	22.772	245
22.785	278	22.785	216	22.785	151	22.785	269
22.798	267	22.798	271	22.798	152	22.798	216
22.811	246	22.811	245	22.811	148	22.811	239
22.824	233	22.824	263	22.824	142	22.824	212
22.837	245	22.837	275	22.837	145	22.837	212
22.85	262	22.85	242	22.851	158	22.85	230
22.864	271	22.864	263	22.864	180	22.864	233
22.877	280	22.877	265	22.877	161	22.877	243
22.89	257	22.89	244	22.89	161	22.89	221
22.903	281	22.903	264	22.903	137	22.903	213
22.916	265	22.916	271	22.916	128	22.916	241
22.929	247	22.929	281	22.929	169	22.929	265
22.942	242	22.942	264	22.943	152	22.942	212
22.955	274	22.955	272	22.956	147	22.955	269
22.969	226	22.969	235	22.969	135	22.969	222
22.982	247	22.982	263	22.982	152	22.982	225
22.995	275	22.995	299	22.995	151	22.995	238
23.008	230	23.008	280	23.008	150	23.008	234
23.021	266	23.021	241	23.021	156	23.021	235
23.034	268	23.034	246	23.034	117	23.034	207
23.047	240	23.047	299	23.048	143	23.047	221
23.061	222	23.061	258	23.061	142	23.061	261
23.074	262	23.074	249	23.074	146	23.074	235
23.087	248	23.087	264	23.087	134	23.087	242
23.1	269	23.1	259	23.1	138	23.1	238
23.113	262	23.113	267	23.113	146	23.113	277
23.126	248	23.126	210	23.126	127	23.126	211
23.139	205	23.139	230	23.139	155	23.139	235
23.152	231	23.152	259	23.153	143	23.152	248
23.166	223	23.166	227	23.166	138	23.166	242
23.179	258	23.179	246	23.179	153	23.179	245
23.192	250	23.192	259	23.192	144	23.192	261
23.205	249	23.205	260	23.205	155	23.205	230
23.218	260	23.218	261	23.218	149	23.218	249
23.231	245	23.231	259	23.231	163	23.231	256
23.244	229	23.244	259	23.245	166	23.244	245
23.257	248	23.257	257	23.258	163	23.257	230
23.271	238	23.271	249	23.271	137	23.271	266
23.284	216	23.284	265	23.284	139	23.284	234
23.297	234	23.297	247	23.297	175	23.297	229
23.31	231	23.31	250	23.31	146	23.31	227
23.323	229	23.323	268	23.323	144	23.323	231
23.336	266	23.336	289	23.336	153	23.336	238
23.349	250	23.349	269	23.35	130	23.349	232
23.362	240	23.362	223	23.363	148	23.362	246
23.376	237	23.376	266	23.376	152	23.376	226
23.389	267	23.389	266	23.389	158	23.389	231
23.402	229	23.402	279	23.402	142	23.402	238
23.415	264	23.415	249	23.415	153	23.415	221
23.428	233	23.428	264	23.428	171	23.428	247
23.441	287	23.441	285	23.441	142	23.441	235
23.454	244	23.454	264	23.455	166	23.454	232
23.468	246	23.468	229	23.468	150	23.468	246
23.481	267	23.481	256	23.481	147	23.481	227
23.494	265	23.494	234	23.494	139	23.494	241
23.507	240	23.507	264	23.507	155	23.507	237
23.52	236	23.52	224	23.52	134	23.52	229
23.533	284	23.533	261	23.533	168	23.533	241
23.546	241	23.546	257	23.547	156	23.546	225
23.559	228	23.559	261	23.56	171	23.559	271
23.573	236	23.573	243	23.573	153	23.573	235
23.586	229	23.586	229	23.586	143	23.586	231
23.599	235	23.599	256	23.599	169	23.599	244
23.612	277	23.612	240	23.612	136	23.612	242
23.625	263	23.625	237	23.625	150	23.625	213
23.638	218	23.638	260	23.638	154	23.638	259
23.651	241	23.651	241	23.652	163	23.651	215
23.664	271	23.664	272	23.665	129	23.664	214
23.678	227	23.678	229	23.678	148	23.678	196
23.691	249	23.691	268	23.691	135	23.691	243
23.704	223	23.704	245	23.704	152	23.704	228
23.717	233	23.717	250	23.717	171	23.717	256
23.73	224	23.73	287	23.73	159	23.73	235
23.743	267	23.743	258	23.743	145	23.743	228
23.756	245	23.756	224	23.757	167	23.756	264
23.77	218	23.77	263	23.77	161	23.77	232
23.783	228	23.783	276	23.783	159	23.783	236
23.796	258	23.796	241	23.796	165	23.796	248
23.809	232	23.809	225	23.809	146	23.809	243
23.822	228	23.822	232	23.822	138	23.822	237
23.835	209	23.835	259	23.835	139	23.835	217
23.848	234	23.848	265	23.849	138	23.848	224
23.861	239	23.861	264	23.862	162	23.861	229
23.875	241	23.875	223	23.875	147	23.875	242
23.888	211	23.888	235	23.888	154	23.888	235
23.901	214	23.901	270	23.901	143	23.901	228
23.914	242	23.914	243	23.914	150	23.914	243
23.927	235	23.927	221	23.927	135	23.927	234
23.94	236	23.94	250	23.94	172	23.94	236
23.953	250	23.953	236	23.954	153	23.953	219
23.966	242	23.966	244	23.967	136	23.966	245
23.98	226	23.98	249	23.98	127	23.98	231
23.993	249	23.993	240	23.993	159	23.993	199
24.006	231	24.006	233	24.006	167	24.006	217
24.019	280	24.019	227	24.019	158	24.019	257
24.032	244	24.032	261	24.032	174	24.032	190
24.045	239	24.045	259	24.045	130	24.045	219
24.058	224	24.058	260	24.059	163	24.058	246
24.072	222	24.072	225	24.072	169	24.072	232
24.085	244	24.085	265	24.085	154	24.085	227
24.098	248	24.098	235	24.098	137	24.098	196
24.111	246	24.111	246	24.111	158	24.111	225
24.124	246	24.124	257	24.124	171	24.124	260
24.137	267	24.137	251	24.137	168	24.137	230
24.15	272	24.15	242	24.151	176	24.15	238
24.163	238	24.163	269	24.164	152	24.163	230
24.177	234	24.177	222	24.177	166	24.177	235
24.19	263	24.19	236	24.19	152	24.19	226
24.203	236	24.203	238	24.203	148	24.203	197
24.216	249	24.216	277	24.216	138	24.216	237
24.229	218	24.229	247	24.229	148	24.229	236
24.242	229	24.242	226	24.242	148	24.242	267
24.255	228	24.255	249	24.256	153	24.255	200
24.268	227	24.268	228	24.269	147	24.268	207
24.282	262	24.282	258	24.282	153	24.282	231
24.295	239	24.295	258	24.295	146	24.295	208
24.308	235	24.308	228	24.308	125	24.308	234
24.321	227	24.321	233	24.321	170	24.321	239
24.334	194	24.334	226	24.334	139	24.334	218
24.347	232	24.347	260	24.347	153	24.347	237
24.36	245	24.36	269	24.361	172	24.36	207
24.374	227	24.374	236	24.374	175	24.374	246
24.387	217	24.387	264	24.387	149	24.387	211
24.4	242	24.4	239	24.4	148	24.4	257
24.413	211	24.413	230	24.413	139	24.413	234
24.426	245	24.426	228	24.426	140	24.426	197
24.439	248	24.439	242	24.439	132	24.439	221
24.452	231	24.452	271	24.453	150	24.452	247
24.465	250	24.465	263	24.466	141	24.465	230
24.479	259	24.479	251	24.479	154	24.479	236
24.492	205	24.492	249	24.492	167	24.492	251
24.505	278	24.505	241	24.505	159	24.505	225
24.518	229	24.518	226	24.518	172	24.518	223
24.531	233	24.531	268	24.531	166	24.531	223
24.544	237	24.544	279	24.544	140	24.544	189
24.557	239	24.557	227	24.558	148	24.557	199
24.57	230	24.57	280	24.571	138	24.57	224
24.584	216	24.584	247	24.584	131	24.584	245
24.597	244	24.597	245	24.597	175	24.597	241
24.61	215	24.61	238	24.61	175	24.61	236
24.623	239	24.623	235	24.623	156	24.623	232
24.636	236	24.636	239	24.636	146	24.636	232
24.649	235	24.649	240	24.649	156	24.649	239
24.662	256	24.662	235	24.663	145	24.662	227
24.676	276	24.676	263	24.676	143	24.676	206
24.689	221	24.689	264	24.689	160	24.689	241
24.702	263	24.702	265	24.702	136	24.702	213
24.715	220	24.715	219	24.715	164	24.715	221
24.728	196	24.728	236	24.728	166	24.728	236
24.741	265	24.741	270	24.741	161	24.741	224
24.754	228	24.754	261	24.755	142	24.754	242
24.767	211	24.767	224	24.768	186	24.767	220
24.781	222	24.781	263	24.781	154	24.781	229
24.794	208	24.794	247	24.794	153	24.794	234
24.807	225	24.807	271	24.807	162	24.807	262
24.82	236	24.82	256	24.82	126	24.82	214
24.833	224	24.833	234	24.833	143	24.833	241
24.846	239	24.846	220	24.846	169	24.846	219
24.859	236	24.859	239	24.86	154	24.859	216
24.872	260	24.872	242	24.873	147	24.872	244
24.886	228	24.886	234	24.886	146	24.886	234
24.899	205	24.899	220	24.899	140	24.899	228
24.912	228	24.912	244	24.912	139	24.912	219
24.925	229	24.925	235	24.925	163	24.925	266
24.938	219	24.938	257	24.938	140	24.938	212
24.951	261	24.951	223	24.951	178	24.951	207
24.964	256	24.964	242	24.965	154	24.964	209
24.978	236	24.978	289	24.978	153	24.978	237
24.991	249	24.991	232	24.991	142	24.991	226
25.004	235	25.004	267	25.004	150	25.004	207
25.017	261	25.017	242	25.017	163	25.017	260
25.03	216	25.03	249	25.03	173	25.03	216
25.043	256	25.043	271	25.043	151	25.043	225
25.056	221	25.056	228	25.057	178	25.056	234
25.069	217	25.069	219	25.07	154	25.069	197
25.083	214	25.083	221	25.083	176	25.083	227
25.096	226	25.096	234	25.096	154	25.096	234
25.109	233	25.109	270	25.109	157	25.109	233
25.122	244	25.122	240	25.122	154	25.122	217
25.135	256	25.135	263	25.135	167	25.135	235
25.148	245	25.148	258	25.148	136	25.148	216
25.161	219	25.161	228	25.162	155	25.161	222
25.174	231	25.174	276	25.175	159	25.174	234
25.188	256	25.188	265	25.188	136	25.188	240
25.201	247	25.201	246	25.201	169	25.201	248
25.214	249	25.214	282	25.214	150	25.214	203
25.227	242	25.227	227	25.227	141	25.227	225
25.24	240	25.24	284	25.24	174	25.24	228
25.253	247	25.253	262	25.253	155	25.253	222
25.266	266	25.266	248	25.267	168	25.266	238
25.28	216	25.28	235	25.28	182	25.28	233
25.293	267	25.293	242	25.293	164	25.293	216
25.306	237	25.306	224	25.306	130	25.306	225
25.319	235	25.319	264	25.319	167	25.319	233
25.332	259	25.332	249	25.332	169	25.332	215
25.345	226	25.345	223	25.345	166	25.345	223
25.358	231	25.358	234	25.359	139	25.358	233
25.371	223	25.371	228	25.372	174	25.371	240
25.385	232	25.385	225	25.385	154	25.385	209
25.398	230	25.398	263	25.398	156	25.398	210
25.411	195	25.411	244	25.411	148	25.411	222
25.424	197	25.424	220	25.424	154	25.424	248
25.437	220	25.437	229	25.437	173	25.437	241
25.45	211	25.45	204	25.45	151	25.45	224
25.463	243	25.463	235	25.464	164	25.463	236
25.476	239	25.476	240	25.477	150	25.476	222
25.49	233	25.49	259	25.49	162	25.49	227
25.503	232	25.503	204	25.503	140	25.503	228
25.516	199	25.516	219	25.516	138	25.516	207
25.529	184	25.529	249	25.529	170	25.529	226
25.542	207	25.542	265	25.542	134	25.542	225
25.555	236	25.555	233	25.555	146	25.555	269
25.568	225	25.568	240	25.569	148	25.568	225
25.582	231	25.582	239	25.582	164	25.582	226
25.595	234	25.595	241	25.595	172	25.595	227
25.608	234	25.608	238	25.608	128	25.608	217
25.621	220	25.621	263	25.621	159	25.621	218
25.634	189	25.634	247	25.634	138	25.634	201
25.647	239	25.647	239	25.647	153	25.647	219
25.66	220	25.66	217	25.66	167	25.66	217
25.673	210	25.673	231	25.674	152	25.673	229
25.687	215	25.687	238	25.687	153	25.687	216
25.7	216	25.7	267	25.7	158	25.7	243
25.713	227	25.713	231	25.713	167	25.713	205
25.726	223	25.726	221	25.726	162	25.726	202
25.739	259	25.739	244	25.739	160	25.739	215
25.752	208	25.752	247	25.752	144	25.752	226
25.765	230	25.765	257	25.766	181	25.765	220
25.778	215	25.778	258	25.779	154	25.778	231
25.792	222	25.792	207	25.792	159	25.792	216
25.805	214	25.805	221	25.805	167	25.805	228
25.818	245	25.818	284	25.818	145	25.818	216
25.831	227	25.831	237	25.831	176	25.831	260
25.844	222	25.844	215	25.844	149	25.844	213
25.857	217	25.857	222	25.857	175	25.857	229
25.87	244	25.87	248	25.871	158	25.87	217
25.884	186	25.884	213	25.884	124	25.884	257
25.897	212	25.897	221	25.897	142	25.897	229
25.91	221	25.91	235	25.91	136	25.91	237
25.923	204	25.923	245	25.923	169	25.923	218
25.936	222	25.936	219	25.936	152	25.936	220
25.949	218	25.949	248	25.949	138	25.949	273
25.962	209	25.962	219	25.962	128	25.962	213
25.975	230	25.975	233	25.976	168	25.975	240
25.989	268	25.989	226	25.989	164	25.989	245
26.002	204	26.002	229	26.002	123	26.002	237
26.015	245	26.015	223	26.015	162	26.015	210
26.028	235	26.028	222	26.028	134	26.028	242
26.041	227	26.041	263	26.041	159	26.041	249
26.054	204	26.054	209	26.054	142	26.054	228
26.067	217	26.067	266	26.068	135	26.067	226
26.08	214	26.08	229	26.081	165	26.08	228
26.094	210	26.094	246	26.094	150	26.094	196
26.107	197	26.107	246	26.107	177	26.107	217
26.12	213	26.12	237	26.12	143	26.12	208
26.133	226	26.133	247	26.133	160	26.133	233
26.146	225	26.146	202	26.146	133	26.146	217
26.159	202	26.159	213	26.159	149	26.159	234
26.172	258	26.172	216	26.173	144	26.172	243
26.186	207	26.186	237	26.186	147	26.186	229
26.199	199	26.199	226	26.199	159	26.199	212
26.212	230	26.212	238	26.212	146	26.212	232
26.225	267	26.225	226	26.225	150	26.225	211
26.238	215	26.238	230	26.238	142	26.238	218
26.251	213	26.251	210	26.251	157	26.251	197
26.264	226	26.264	263	26.264	121	26.264	191
26.277	217	26.277	233	26.278	181	26.277	202
26.291	231	26.291	232	26.291	133	26.291	260
26.304	209	26.304	218	26.304	148	26.304	236
26.317	201	26.317	247	26.317	149	26.317	244
26.33	222	26.33	227	26.33	149	26.33	205
26.343	239	26.343	233	26.343	143	26.343	220
26.356	232	26.356	227	26.356	158	26.356	227
26.369	214	26.369	236	26.37	144	26.369	214
26.382	207	26.382	260	26.383	151	26.382	213
26.396	193	26.396	248	26.396	136	26.396	208
26.409	230	26.409	232	26.409	163	26.409	227
26.422	217	26.422	261	26.422	156	26.422	218
26.435	238	26.435	229	26.435	144	26.435	179
26.448	197	26.448	204	26.448	151	26.448	220
26.461	203	26.461	258	26.461	162	26.461	222
26.474	205	26.474	239	26.475	158	26.474	203
26.488	228	26.488	201	26.488	171	26.488	235
26.501	212	26.501	208	26.501	171	26.501	218
26.514	208	26.514	220	26.514	143	26.514	219
26.527	212	26.527	250	26.527	150	26.527	237
26.54	211	26.54	227	26.54	146	26.54	184
26.553	225	26.553	245	26.553	134	26.553	211
26.566	229	26.566	235	26.566	162	26.566	218
26.579	211	26.579	224	26.58	160	26.579	206
26.593	224	26.593	231	26.593	160	26.593	212
26.606	222	26.606	226	26.606	144	26.606	228
26.619	200	26.619	220	26.619	148	26.619	226
26.632	193	26.632	227	26.632	173	26.632	194
26.645	194	26.645	216	26.645	152	26.645	209
26.658	205	26.658	216	26.658	159	26.658	229
26.671	208	26.671	214	26.672	145	26.671	217
26.684	220	26.684	249	26.685	165	26.684	219
26.698	204	26.698	228	26.698	157	26.698	212
26.711	222	26.711	238	26.711	163	26.711	193
26.724	229	26.724	220	26.724	163	26.724	232
26.737	232	26.737	197	26.737	129	26.737	212
26.75	223	26.75	246	26.75	136	26.75	205
26.763	217	26.763	215	26.763	138	26.763	199
26.776	223	26.776	212	26.777	162	26.776	201
26.79	222	26.79	225	26.79	144	26.79	218
26.803	206	26.803	266	26.803	154	26.803	207
26.816	206	26.816	242	26.816	126	26.816	207
26.829	203	26.829	248	26.829	166	26.829	207
26.842	206	26.842	220	26.842	158	26.842	200
26.855	190	26.855	220	26.855	145	26.855	213
26.868	183	26.868	209	26.868	150	26.868	197
26.881	203	26.881	243	26.882	162	26.881	210
26.895	204	26.895	238	26.895	160	26.895	197
26.908	211	26.908	228	26.908	147	26.908	195
26.921	194	26.921	225	26.921	156	26.921	230
26.934	210	26.934	201	26.934	141	26.934	210
26.947	219	26.947	214	26.947	151	26.947	225
26.96	224	26.96	226	26.96	142	26.96	203
26.973	206	26.973	188	26.974	126	26.973	215
26.986	202	26.986	202	26.987	143	26.986	213
27	191	27	226	27	129	27	206
27.013	212	27.013	244	27.013	157	27.013	192
27.026	205	27.026	239	27.026	155	27.026	198
27.039	204	27.039	218	27.039	176	27.039	192
27.052	220	27.052	198	27.052	153	27.052	205
27.065	228	27.065	205	27.065	137	27.065	212
27.078	225	27.078	238	27.079	157	27.078	216
27.091	218	27.091	238	27.092	154	27.091	206
27.105	205	27.105	237	27.105	156	27.105	182
27.118	208	27.118	216	27.118	150	27.118	212
27.131	205	27.131	249	27.131	145	27.131	198
27.144	230	27.144	225	27.144	150	27.144	218
27.157	201	27.157	214	27.157	157	27.157	206
27.17	196	27.17	231	27.17	146	27.17	207
27.183	224	27.183	198	27.184	156	27.183	178
27.197	211	27.197	221	27.197	144	27.197	211
27.21	202	27.21	224	27.21	130	27.21	184
27.223	205	27.223	240	27.223	148	27.223	194
27.236	263	27.236	204	27.236	121	27.236	199
27.249	226	27.249	225	27.249	146	27.249	205
27.262	208	27.262	225	27.262	150	27.262	200
27.275	216	27.275	270	27.276	149	27.275	223
27.288	208	27.288	217	27.289	134	27.288	213
27.302	199	27.302	263	27.302	149	27.302	213
27.315	217	27.315	216	27.315	144	27.315	196
27.328	219	27.328	224	27.328	118	27.328	203
27.341	203	27.341	235	27.341	134	27.341	200
27.354	189	27.354	223	27.354	129	27.354	216
27.367	188	27.367	240	27.367	156	27.367	212
27.38	210	27.38	242	27.381	147	27.38	208
27.393	188	27.393	205	27.394	140	27.393	189
27.407	212	27.407	211	27.407	123	27.407	184
27.42	192	27.42	206	27.42	146	27.42	215
27.433	193	27.433	195	27.433	149	27.433	212
27.446	208	27.446	237	27.446	155	27.446	200
27.459	216	27.459	231	27.459	154	27.459	208
27.472	203	27.472	223	27.472	156	27.472	188
27.485	185	27.485	216	27.486	135	27.485	177
27.499	228	27.499	193	27.499	143	27.499	185
27.512	201	27.512	204	27.512	124	27.512	212
27.525	209	27.525	247	27.525	156	27.525	217
27.538	203	27.538	213	27.538	140	27.538	207
27.551	212	27.551	262	27.551	139	27.551	225
27.564	225	27.564	213	27.564	137	27.564	183
27.577	182	27.577	211	27.578	130	27.577	186
27.59	204	27.59	221	27.591	136	27.59	196
27.604	180	27.604	210	27.604	131	27.604	180
27.617	221	27.617	244	27.617	153	27.617	189
27.63	180	27.63	223	27.63	140	27.63	213
27.643	196	27.643	203	27.643	135	27.643	178
27.656	188	27.656	211	27.656	142	27.656	176
27.669	206	27.669	228	27.669	141	27.669	191
27.682	208	27.682	217	27.683	149	27.682	201
27.695	222	27.695	208	27.696	140	27.695	175
27.709	196	27.709	216	27.709	144	27.709	196
27.722	200	27.722	241	27.722	116	27.722	181
27.735	203	27.735	268	27.735	142	27.735	188
27.748	196	27.748	209	27.748	140	27.748	197
27.761	195	27.761	211	27.761	132	27.761	213
27.774	210	27.774	226	27.774	127	27.774	194
27.787	207	27.787	200	27.788	134	27.787	174
27.801	178	27.801	190	27.801	138	27.801	203
27.814	202	27.814	201	27.814	147	27.814	192
27.827	187	27.827	224	27.827	139	27.827	200
27.84	194	27.84	232	27.84	125	27.84	211
27.853	189	27.853	193	27.853	157	27.853	205
27.866	197	27.866	209	27.866	135	27.866	178
27.879	204	27.879	223	27.88	131	27.879	211
27.892	229	27.892	213	27.893	148	27.892	189
27.906	230	27.906	209	27.906	145	27.906	203
27.919	214	27.919	187	27.919	130	27.919	193
27.932	188	27.932	207	27.932	137	27.932	207
27.945	191	27.945	198	27.945	145	27.945	223
27.958	203	27.958	189	27.958	177	27.958	208
27.971	233	27.971	212	27.971	140	27.971	220
27.984	187	27.984	199	27.985	126	27.984	212
27.997	178	27.997	213	27.998	154	27.997	190
28.011	204	28.011	200	28.011	132	28.011	200
28.024	193	28.024	223	28.024	141	28.024	198
28.037	191	28.037	202	28.037	141	28.037	192
28.05	216	28.05	203	28.05	124	28.05	186
28.063	191	28.063	189	28.063	140	28.063	223
28.076	210	28.076	269	28.076	124	28.076	180
28.089	173	28.089	217	28.09	140	28.089	195
28.103	208	28.103	201	28.103	133	28.103	194
28.116	185	28.116	214	28.116	141	28.116	184
28.129	216	28.129	231	28.129	158	28.129	179
28.142	200	28.142	234	28.142	121	28.142	199
28.155	182	28.155	187	28.155	135	28.155	192
28.168	195	28.168	243	28.168	143	28.168	188
28.181	197	28.181	208	28.182	142	28.181	199
28.194	176	28.194	224	28.195	138	28.194	190
28.208	211	28.208	176	28.208	139	28.208	178
28.221	205	28.221	213	28.221	170	28.221	197
28.234	230	28.234	215	28.234	134	28.234	184
28.247	200	28.247	224	28.247	131	28.247	183
28.26	197	28.26	195	28.26	160	28.26	178
28.273	164	28.273	201	28.273	153	28.273	230
28.286	202	28.286	206	28.287	151	28.286	207
28.299	214	28.299	210	28.3	157	28.299	191
28.313	178	28.313	223	28.313	139	28.313	199
28.326	179	28.326	211	28.326	121	28.326	185
28.339	189	28.339	212	28.339	147	28.339	200
28.352	178	28.352	184	28.352	132	28.352	179
28.365	201	28.365	193	28.365	145	28.365	207
28.378	208	28.378	228	28.378	152	28.378	184
28.391	193	28.391	203	28.392	149	28.391	187
28.405	210	28.405	209	28.405	140	28.405	205
28.418	178	28.418	211	28.418	122	28.418	204
28.431	190	28.431	202	28.431	125	28.431	190
28.444	177	28.444	241	28.444	127	28.444	182
28.457	194	28.457	215	28.457	162	28.457	196
28.47	211	28.47	198	28.47	141	28.47	185
28.483	180	28.483	213	28.484	140	28.483	175
28.496	211	28.496	191	28.497	143	28.496	164
28.51	214	28.51	194	28.51	147	28.51	184
28.523	184	28.523	202	28.523	138	28.523	188
28.536	201	28.536	206	28.536	145	28.536	172
28.549	211	28.549	189	28.549	153	28.549	203
28.562	187	28.562	199	28.562	147	28.562	186
28.575	201	28.575	187	28.575	111	28.575	197
28.588	164	28.588	184	28.589	141	28.588	173
28.601	208	28.601	213	28.602	146	28.601	186
28.615	186	28.615	198	28.615	149	28.615	177
28.628	182	28.628	221	28.628	132	28.628	185
28.641	190	28.641	223	28.641	120	28.641	205
28.654	191	28.654	191	28.654	146	28.654	216
28.667	197	28.667	181	28.667	142	28.667	192
28.68	230	28.68	214	28.68	147	28.68	198
28.693	180	28.693	195	28.694	134	28.693	180
28.707	175	28.707	190	28.707	135	28.707	209
28.72	184	28.72	211	28.72	148	28.72	177
28.733	167	28.733	180	28.733	142	28.733	184
28.746	180	28.746	231	28.746	131	28.746	167
28.759	210	28.759	201	28.759	129	28.759	182
28.772	177	28.772	197	28.772	137	28.772	199
28.785	165	28.785	209	28.786	156	28.785	188
28.798	186	28.798	187	28.799	143	28.798	182
28.812	185	28.812	186	28.812	137	28.812	187
28.825	195	28.825	219	28.825	129	28.825	209
28.838	187	28.838	220	28.838	151	28.838	203
28.851	163	28.851	199	28.851	134	28.851	176
28.864	183	28.864	215	28.864	133	28.864	178
28.877	172	28.877	194	28.877	147	28.877	175
28.89	184	28.89	175	28.891	128	28.89	204
28.903	192	28.903	186	28.904	136	28.903	208
28.917	184	28.917	194	28.917	150	28.917	186
28.93	208	28.93	192	28.93	141	28.93	196
28.943	197	28.943	216	28.943	126	28.943	206
28.956	220	28.956	180	28.956	148	28.956	181
28.969	174	28.969	187	28.969	125	28.969	180
28.982	189	28.982	220	28.982	131	28.982	185
28.995	184	28.995	191	28.996	140	28.995	202
29.009	171	29.009	214	29.009	135	29.009	192
29.022	202	29.022	195	29.022	124	29.022	165
29.035	178	29.035	189	29.035	124	29.035	189
29.048	209	29.048	191	29.048	150	29.048	209
29.061	204	29.061	202	29.061	133	29.061	170
29.074	177	29.074	189	29.074	132	29.074	195
29.087	194	29.087	182	29.088	147	29.087	198
29.1	187	29.1	203	29.101	142	29.1	187
29.114	214	29.114	201	29.114	140	29.114	183
29.127	207	29.127	223	29.127	132	29.127	185
29.14	199	29.14	204	29.14	123	29.14	184
29.153	182	29.153	204	29.153	130	29.153	181
29.166	201	29.166	205	29.166	141	29.166	193
29.179	192	29.179	192	29.179	141	29.179	194
29.192	199	29.192	200	29.193	142	29.192	182
29.205	191	29.205	190	29.206	126	29.205	176
29.219	174	29.219	207	29.219	132	29.219	195
29.232	184	29.232	201	29.232	124	29.232	165
29.245	200	29.245	220	29.245	129	29.245	183
29.258	182	29.258	202	29.258	135	29.258	180
29.271	193	29.271	173	29.271	143	29.271	188
29.284	187	29.284	179	29.284	130	29.284	180
29.297	202	29.297	191	29.298	134	29.297	198
29.311	195	29.311	199	29.311	135	29.311	191
29.324	194	29.324	195	29.324	132	29.324	206
29.337	184	29.337	219	29.337	123	29.337	175
29.35	182	29.35	195	29.35	146	29.35	197
29.363	200	29.363	198	29.363	120	29.363	188
29.376	200	29.376	219	29.376	143	29.376	210
29.389	183	29.389	206	29.389	124	29.389	167
29.402	183	29.402	195	29.403	141	29.402	189
29.416	188	29.416	216	29.416	148	29.416	212
29.429	186	29.429	204	29.429	129	29.429	190
29.442	200	29.442	235	29.442	142	29.442	173
29.455	180	29.455	198	29.455	119	29.455	162
29.468	211	29.468	169	29.468	134	29.468	172
29.481	208	29.481	227	29.481	133	29.481	186
29.494	190	29.494	215	29.495	118	29.494	177
29.507	187	29.507	221	29.508	125	29.507	155
29.521	193	29.521	182	29.521	135	29.521	201
29.534	161	29.534	185	29.534	126	29.534	191
29.547	172	29.547	211	29.547	143	29.547	174
29.56	195	29.56	206	29.56	149	29.56	155
29.573	196	29.573	167	29.573	136	29.573	195
29.586	218	29.586	199	29.586	129	29.586	173
29.599	155	29.599	195	29.6	152	29.599	180
29.613	170	29.613	163	29.613	134	29.613	192
29.626	176	29.626	189	29.626	129	29.626	196
29.639	197	29.639	177	29.639	132	29.639	192
29.652	211	29.652	210	29.652	141	29.652	172
29.665	217	29.665	198	29.665	144	29.665	191
29.678	175	29.678	190	29.678	102	29.678	209
29.691	182	29.691	227	29.691	126	29.691	207
29.704	190	29.704	197	29.705	136	29.704	196
29.718	158	29.718	184	29.718	132	29.718	169
29.731	172	29.731	195	29.731	128	29.731	205
29.744	192	29.744	186	29.744	132	29.744	206
29.757	167	29.757	197	29.757	128	29.757	182
29.77	171	29.77	193	29.77	119	29.77	183
29.783	194	29.783	210	29.783	107	29.783	198
29.796	196	29.796	197	29.797	107	29.796	187
29.809	171	29.809	186	29.81	108	29.809	172
29.823	198	29.823	199	29.823	136	29.823	183
29.836	185	29.836	188	29.836	139	29.836	170
29.849	184	29.849	197	29.849	123	29.849	192
29.862	188	29.862	215	29.862	119	29.862	168
29.875	177	29.875	192	29.875	98	29.875	174
29.888	186	29.888	167	29.888	118	29.888	175
29.901	167	29.901	177	29.902	117	29.901	191
29.915	200	29.915	200	29.915	94	29.915	185
29.928	182	29.928	177	29.928	131	29.928	188
29.941	175	29.941	180	29.941	110	29.941	194
29.954	213	29.954	176	29.954	146	29.954	200
29.967	196	29.967	205	29.967	130	29.967	199
29.98	156	29.98	203	29.98	130	29.98	193
29.993	211	29.993	193	29.993	117	29.993	173
30.006	187	30.006	202	30.007	133	30.006	176
30.02	186	30.02	183	30.02	130	30.02	168
30.033	184	30.033	195	30.033	134	30.033	202
30.046	191	30.046	187	30.046	117	30.046	202
30.059	171	30.059	225	30.059	122	30.059	199
30.072	173	30.072	173	30.072	121	30.072	219
30.085	154	30.085	177	30.085	120	30.085	194
30.098	177	30.098	171	30.099	125	30.098	190
30.111	179	30.111	160	30.112	108	30.111	201
30.125	200	30.125	174	30.125	116	30.125	172
30.138	203	30.138	197	30.138	117	30.138	175
30.151	190	30.151	180	30.151	124	30.151	192
30.164	158	30.164	168	30.164	121	30.164	184
30.177	199	30.177	171	30.177	123	30.177	188
30.19	207	30.19	198	30.19	137	30.19	189
30.203	183	30.203	204	30.204	134	30.203	191
30.217	195	30.217	189	30.217	136	30.217	164
30.23	168	30.23	172	30.23	124	30.23	155
30.243	213	30.243	192	30.243	133	30.243	195
30.256	173	30.256	204	30.256	135	30.256	171
30.269	183	30.269	171	30.269	112	30.269	165
30.282	174	30.282	176	30.282	110	30.282	180
30.295	176	30.295	202	30.295	150	30.295	173
30.308	184	30.308	224	30.309	125	30.308	207
30.322	204	30.322	179	30.322	134	30.322	186
30.335	148	30.335	172	30.335	150	30.335	200
30.348	194	30.348	195	30.348	132	30.348	176
30.361	167	30.361	185	30.361	123	30.361	170
30.374	208	30.374	187	30.374	120	30.374	173
30.387	186	30.387	179	30.387	128	30.387	197
30.4	172	30.4	182	30.401	152	30.4	155
30.413	184	30.413	191	30.414	122	30.413	158
30.427	164	30.427	184	30.427	121	30.427	196
30.44	165	30.44	213	30.44	134	30.44	194
30.453	187	30.453	231	30.453	120	30.453	164
30.466	189	30.466	191	30.466	124	30.466	174
30.479	192	30.479	185	30.479	126	30.479	154
30.492	183	30.492	190	30.492	109	30.492	178
30.505	166	30.505	198	30.506	125	30.505	203
30.519	188	30.519	177	30.519	117	30.519	165
30.532	195	30.532	194	30.532	110	30.532	169
30.545	169	30.545	195	30.545	146	30.545	193
30.558	194	30.558	163	30.558	129	30.558	182
30.571	193	30.571	190	30.571	119	30.571	176
30.584	180	30.584	167	30.584	130	30.584	166
30.597	158	30.597	175	30.597	139	30.597	176
30.61	190	30.61	196	30.611	126	30.61	208
30.624	196	30.624	167	30.624	136	30.624	161
30.637	180	30.637	183	30.637	131	30.637	189
30.65	171	30.65	186	30.65	119	30.65	180
30.663	162	30.663	179	30.663	139	30.663	183
30.676	161	30.676	175	30.676	116	30.676	192
30.689	185	30.689	183	30.689	131	30.689	160
30.702	162	30.702	154	30.703	105	30.702	178
30.715	190	30.715	170	30.716	114	30.715	170
30.729	179	30.729	185	30.729	126	30.729	178
30.742	169	30.742	199	30.742	108	30.742	184
30.755	158	30.755	185	30.755	122	30.755	160
30.768	198	30.768	170	30.768	104	30.768	171
30.781	175	30.781	181	30.781	108	30.781	191
30.794	178	30.794	177	30.794	123	30.794	173
30.807	162	30.807	205	30.808	111	30.807	181
30.82	184	30.82	185	30.821	125	30.82	179
30.834	182	30.834	182	30.834	124	30.834	178
30.847	163	30.847	184	30.847	123	30.847	174
30.86	193	30.86	180	30.86	113	30.86	168
30.873	188	30.873	205	30.873	103	30.873	176
30.886	174	30.886	185	30.886	115	30.886	184
30.899	178	30.899	182	30.899	105	30.899	175
30.912	198	30.912	207	30.913	128	30.912	173
30.926	175	30.926	192	30.926	107	30.926	157
30.939	174	30.939	174	30.939	122	30.939	173
30.952	166	30.952	174	30.952	117	30.952	155
30.965	170	30.965	173	30.965	118	30.965	150
30.978	175	30.978	177	30.978	139	30.978	168
30.991	169	30.991	193	30.991	134	30.991	171
31.004	165	31.004	199	31.005	138	31.004	164
31.017	191	31.017	179	31.018	131	31.017	163
31.031	175	31.031	199	31.031	108	31.031	187
31.044	184	31.044	173	31.044	108	31.044	165
31.057	201	31.057	183	31.057	118	31.057	180
31.07	177	31.07	174	31.07	118	31.07	177
31.083	176	31.083	173	31.083	138	31.083	184
31.096	154	31.096	186	31.096	124	31.096	167
31.109	184	31.109	160	31.11	106	31.109	196
31.122	198	31.122	176	31.123	101	31.122	188
31.136	204	31.136	159	31.136	113	31.136	182
31.149	169	31.149	196	31.149	108	31.149	185
31.162	197	31.162	168	31.162	114	31.162	172
31.175	153	31.175	180	31.175	133	31.175	197
31.188	148	31.188	166	31.188	114	31.188	174
31.201	167	31.201	195	31.201	120	31.201	173
31.214	179	31.214	164	31.215	128	31.214	165
[truncated: 3,715 more rows]

## Sheet: figure 2
Fig.2a XPS-Pt4f										Fig.2b XPS-Mo3d										Fig.2c XPS-C1s										Fig.2d Pt L3-edge XANES spectra									Fig.2e 2nd derivative normalized Pt L3 XANES						Fig.2f Partial densities of states (PDOSs)
2.0%Pt/α-MoC1-x		1.0%Pt/α-MoC1-x		0.4%Pt/α-MoC1-x		0.2%Pt/α-MoC1-x				2.0%Pt/α-MoC1-x		1.0%Pt/α-MoC1-x		0.4%Pt/α-MoC1-x		0.2%Pt/α-MoC1-x				2.0%Pt/α-MoC1-x		1.0%Pt/α-MoC1-x		0.4%Pt/α-MoC1-x		0.2%Pt/α-MoC1-x					0.2%Pt/α-MoC1-x	0.4%Pt/α-MoC1-x	2.0%Pt/α-MoC1-x	Pt foil		PtO2				0.2%Pt/α-MoC1-x	0.4%Pt/α-MoC1-x	2.0%Pt/α-MoC1-x			Pt1/α-MoC-111		Pt4/α-MoC-111		Pt8/α-MoC-111
Binging Energy	Intensity	Binging Energy	Intensity	Binging Energy	Intensity	Binging Energy	Intensity			Binging Energy	Intensity	Binging Energy	Intensity	Binging Energy	Intensity	Binging Energy	Intensity			Binging Energy	Intensity	Binging Energy	Intensity	Binging Energy	Intensity	Binging Energy	Intensity			energy	Normalized cm (E)	Normalized cm (E)	Normalized cm (E)	Normalized cm (E)	energy	Normalized cm (E)			energy	2nd DerivativeNormalized cm (E)	2nd DerivativeNormalized cm (E)	2nd DerivativeNormalized cm (E)			energy	Mo 3d PDOS(States/eV)	energy	Mo 3d PDOS(States/eV)	energy
88.69	1429.25	79.98	1810.16	88.46	1604.36	88.83	1645.28			242.09	6424.52	241.83	7147.6	241.76	6181.86	242.03	5844.09			299.79	6338.97	299.5	6448.87	299.68	8215.65	299.9	7073.29			11368.2	0.86741	2.11295	2.30749	0.81933	11368.2	0.01751			11368.2	-0.000633462	-0.000773806	-0.00111			-14.9732	0	-14.9761	0	-14.9739
88.64	1451.38	79.93	1824.21	88.41	1640.15	88.78	1652.23			242.04	6507.2	241.78	7299.96	241.71	5940.07	241.98	5921.46			299.74	6388.31	299.45	6497.91	299.63	8123.44	299.85	7124.9			11373.2	0.86428	2.10912	2.30201	0.81698	11378.2	0.01516			11373.2	-0.000566712	-0.000788122	-0.00111			-14.9063	0	-14.9086	0	-14.9062
88.59	1449.67	79.88	1824.13	88.36	1670.46	88.73	1629.62			241.99	6605.8	241.73	7537.41	241.66	6080.26	241.93	5715.72			299.69	6361.92	299.4	6463.54	299.58	8160.1	299.8	6906.42			11378.1	0.8618	2.10515	2.29654	0.81456	11388.2	0.01287			11378.1	-0.000499757	-0.000785735	-0.0011			-14.8393	0	-14.8411	0	-14.8385
88.54	1456.89	79.83	1849.65	88.31	1649.37	88.68	1624.93			241.94	6534.7	241.68	7497.44	241.61	5940.4	241.88	5765.8			299.64	6241.96	299.35	6500.57	299.53	8022.69	299.75	6999.53			11383.1	0.85934	2.10134	2.29111	0.81221	11398.2	0.01059			11383.1	-0.000499047	-0.000769728	-0.0011			-14.7724	0	-14.7735	0	-14.7708
88.49	1426.28	79.78	1876.41	88.26	1668.61	88.63	1680.86			241.89	6328.69	241.63	7519.07	241.56	6035.23	241.83	5816.2			299.59	6334.48	299.3	6469	299.48	8165.04	299.7	6998.52			11388	0.85686	2.09753	2.28569	0.80991	11408.2	0.00836			11388	-0.000490957	-0.00077721	-0.0011			-14.7054	0	-14.706	0	-14.703
88.44	1427.74	79.73	1828.67	88.21	1616.14	88.58	1669.04			241.84	6378.99	241.58	7409.94	241.51	6075.27	241.78	5901.05			299.54	6355.36	299.25	6522.74	299.43	8013.15	299.65	6934.25			11392.9	0.85449	2.09367	2.28025	0.80761	11418.2	0.00611			11392.9	-0.000480326	-0.000781678	-0.00113			-14.6385	0	-14.6385	0	-14.6353
88.39	1472.03	79.68	1797.13	88.16	1611	88.53	1673.15			241.79	6357.88	241.53	7301.4	241.46	5958.8	241.73	5722.1			299.49	6286.87	299.2	6487.06	299.38	7970.91	299.6	7015.16			11397.8	0.85215	2.08987	2.27467	0.80529	11428.2	0.00402			11397.8	-0.000480328	-0.000795038	-0.00115			-14.5715	0	-14.5709	0	-14.5676
88.34	1447.17	79.63	1786.49	88.11	1644.21	88.48	1630.45			241.74	6460.86	241.48	7292.33	241.41	5981.69	241.68	5923.23			299.44	6284.5	299.15	6467.46	299.33	8032.35	299.55	7012.14			11402.8	0.84976	2.08584	2.26892	0.80298	11438.2	0.00185			11402.8	-0.00048099	-0.000801948	-0.0011			-14.5046	0	-14.5034	0	-14.4999
88.29	1484.22	79.58	1783.84	88.06	1655.5	88.43	1622.03			241.69	6423.23	241.43	7338.48	241.36	5843.02	241.63	5627.49			299.39	6227.67	299.1	6525.39	299.28	8073.87	299.5	7020.71			11407.7	0.84739	2.08193	2.26375	0.80057	11448.2	1.50851e-05			11407.7	-0.00048135	-0.000800868	-0.00105			-14.4376	0	-14.4359	0	-14.4322
88.24	1436.15	79.53	1849.51	88.01	1587.76	88.38	1656.72			241.64	6516.03	241.38	7211.04	241.31	5863.12	241.58	5654.43			299.34	6316.64	299.05	6558.87	299.23	8100.68	299.45	6999.08			11412.7	0.84498	2.07789	2.25848	0.79832	11458.2	-0.00194			11412.7	-0.000470645	-0.000825031	-0.00108			-14.3706	0	-14.3683	0	-14.3645
88.19	1456.82	79.48	1821.73	87.96	1671.38	88.33	1639.05			241.59	6480.43	241.33	7306.7	241.26	5939.51	241.53	5732.64			299.29	6362.66	299	6394.77	299.18	8135.41	299.4	7167.65			11417.7	0.84271	2.07374	2.25303	0.79615	11468.2	-0.00338			11417.7	-0.000434757	-0.000767489	-0.00106			-14.3037	0	-14.3008	0	-14.2968
88.14	1451.53	79.43	1821.92	87.91	1629.85	88.28	1676.61			241.54	6501.88	241.28	7351.97	241.21	5929.21	241.48	5716.06			299.24	6360.05	298.95	6474.71	299.13	8125.46	299.35	7009.85			11422.6	0.84067	2.07028	2.24798	0.7939	11478.2	-0.00467			11422.6	-0.000383245	-0.000727449	-0.00104			-14.2367	0	-14.2333	0	-14.2291
88.09	1431.86	79.38	1791.62	87.86	1660.8	88.23	1668.48			241.49	6523.42	241.23	7263.87	241.16	5847.27	241.43	5856			299.19	6236.74	298.9	6498.48	299.08	8044.17	299.3	7044.77			11427.6	0.83891	2.0665	2.24275	0.79155	11488.2	-0.00547			11427.6	-0.000505545	-0.000797559	-0.00102			-14.1698	0	-14.1657	0	-14.1614
88.04	1389.51	79.33	1828.32	87.81	1611.75	88.18	1633.46			241.44	6695.45	241.18	7371.41	241.11	5781.52	241.38	5805.26			299.14	6325.81	298.85	6626.71	299.03	8137.09	299.25	7137.29			11432.6	0.83566	2.06237	2.23784	0.78932	11498.2	-0.00569			11432.6	-0.000562626	-0.000800338	-0.00103			-14.1028	0	-14.0982	0	-14.0936
87.99	1416.45	79.28	1859.96	87.76	1647.46	88.13	1616.18			241.39	6562.7	241.13	7144.37	241.06	5972.99	241.33	5830.42			299.09	6298.63	298.8	6608.7	298.98	7930.61	299.2	7079.54			11437.5	0.83334	2.05859	2.23258	0.7872	11508.2	-0.00526			11437.5	-0.000506009	-0.000791409	-0.00106			-14.0359	0.0079	-14.0307	0.007	-14.0259
87.94	1413.27	79.23	1815.59	87.71	1664.79	88.08	1612.47			241.34	6572.29	241.08	7292.62	241.01	5915.18	241.28	5825.69			299.04	6173.91	298.75	6543.67	298.93	8056.21	299.15	6928.49			11442.5	0.83065	2.05454	2.22735	0.785	11518.2	-0.00284			11442.5	-0.000513854	-0.000841977	-0.00103			-13.9689	0.0255	-13.9631	0.0268	-13.9582
87.89	1492.25	79.18	1761.44	87.66	1599.59	88.03	1657.58			241.29	6397.2	241.03	7401.79	240.96	6014.73	241.23	5872.18			298.99	6232.48	298.7	6525.4	298.88	8070.58	299.1	6961.27			11447.4	0.82828	2.05029	2.22243	0.783	11528.2	0.00255			11447.4	-0.000484986	-0.00082317	-0.00104			-13.902	0.0175	-13.8956	0.0197	-13.8905
87.84	1451.47	79.13	1778.27	87.61	1612.61	87.98	1635.11			241.24	6568.63	240.98	7336.88	240.91	5943.37	241.18	5812.5			298.94	6340.87	298.65	6572.25	298.83	8058.32	299.05	6982.52			11452.3	0.82589	2.04646	2.21713	0.78078	11538.2	0.01469			11452.3	-0.000477198	-0.00075739	-0.00107			-13.835	0.0604	-13.8281	0.0607	-13.8228
87.79	1459	79.08	1804.44	87.56	1546.53	87.93	1642.14			241.19	6466.68	240.93	7194.58	240.86	5733.72	241.13	5992.95			298.89	6300.76	298.6	6482.44	298.78	8065.83	299	6878.75			11457.2	0.82359	2.04284	2.21193	0.77881	11548.2	0.04583			11457.2	-0.00048481	-0.000747542	-0.00104			-13.768	0.1309	-13.7605	0.1276	-13.7551
87.74	1437.03	79.03	1805.91	87.51	1610.65	87.88	1665.65			241.14	6651.45	240.88	7312.11	240.81	5940.47	241.08	5823.43			298.84	6385.61	298.55	6439.06	298.73	8030.52	298.95	6974.71			11462.1	0.82111	2.03909	2.20693	0.77687	11548.8	0.04922			11462.1	-0.000471978	-0.000734357	-0.00104			-13.7011	0.1335	-13.693	0.1388	-13.6874
87.69	1451.54	78.98	1750.3	87.46	1666.9	87.83	1677.3			241.09	6618.33	240.83	7324.98	240.76	5773.01	241.03	5747.64			298.79	6288.44	298.5	6446.49	298.68	8045.73	298.9	6992.98			11467.1	0.81891	2.03558	2.20166	0.77495	11549.4	0.05291			11467.1	-0.000473791	-0.000755327	-0.000999003			-13.6341	0.1637	-13.6255	0.1952	-13.6197
87.64	1458.63	78.93	1797.39	87.41	1643.94	87.78	1635.98			241.04	6378.33	240.78	7166.58	240.71	5845.2	240.98	5865.59			298.74	6381.29	298.45	6608.67	298.63	8151.39	298.85	7044.05			11472	0.81641	2.03159	2.19701	0.77321	11550	0.05667			11472	-0.000477332	-0.00074337	-0.000994914			-13.5672	0.1365	-13.5579	0.1375	-13.552
87.59	1457.23	78.88	1872.25	87.36	1656.94	87.73	1606.6			240.99	6538	240.73	7315.3	240.66	5918.75	240.93	5740.22			298.69	6351.59	298.4	6566.95	298.58	8089.42	298.8	6993.81			11477	0.81418	2.02821	2.1918	0.77143	11550.6	0.0609			11477	-0.000467385	-0.000686298	-0.00101			-13.5002	0.2973	-13.4904	0.3408	-13.4842
87.54	1462.12	78.83	1871.24	87.31	1599.47	87.68	1599.36			240.94	6406.49	240.68	7259.05	240.61	5918.83	240.88	5846.5			298.64	6268.5	298.35	6503.8	298.53	8063.33	298.75	7004.42			11482	0.81178	2.02478	2.18697	0.76986	11551.2	0.06563			11482	-0.000474377	-0.000768737	-0.00103			-13.4333	0.2581	-13.4229	0.2614	-13.4165
87.49	1418.77	78.78	1772.92	87.26	1622.06	87.63	1618.29			240.89	6463.45	240.63	7297.06	240.56	5962.99	240.83	5871.22			298.59	6283.31	298.3	6390.59	298.48	8129.64	298.7	7023.9			11486.9	0.80949	2.0206	2.18165	0.76841	11551.8	0.07019			11486.9	-0.000470751	-0.0007841	-0.00105			-13.3663	0.3649	-13.3553	0.3686	-13.3488
87.44	1464.35	78.73	1863.2	87.21	1602.75	87.58	1590.78			240.84	6392.84	240.58	7248.84	240.51	5860.42	240.78	5971.14			298.54	6205.78	298.25	6471.93	298.43	8096.1	298.65	6957.75			11491.8	0.80713	2.01704	2.1766	0.76721	11552.4	0.0758			11491.8	-0.000464782	-0.0007502	-0.00101			-13.2994	0.509	-13.2878	0.5298	-13.2811
87.39	1470.86	78.68	1803.21	87.16	1546.78	87.53	1603.35			240.79	6421.57	240.53	7275.37	240.46	6078.05	240.73	5926.52			298.49	6258.99	298.2	6394.81	298.38	8252.03	298.6	6983.2			11496.8	0.80489	2.01318	2.1717	0.76616	11553	0.08182			11496.8	-0.000477818	-0.000747414	-0.000968052			-13.2324	0.7776	-13.2203	0.7557	-13.2134
87.34	1421.95	78.63	1794.31	87.11	1619.97	87.48	1613.98			240.74	6478.05	240.48	7180.52	240.41	5774.67	240.68	5545.55			298.44	6406.05	298.15	6418.17	298.33	8134.3	298.55	7094.47			11501.7	0.80241	2.00967	2.16706	0.76535	11553.6	0.0879			11501.7	-0.000470687	-0.000740548	-0.00098982			-13.1654	0.3066	-13.1527	0.3184	-13.1457
87.29	1434.88	78.58	1797.95	87.06	1626.96	87.43	1661.84			240.69	6264.32	240.43	7307.1	240.36	6001.43	240.63	5498.23			298.39	6410.72	298.1	6513.71	298.28	8017.55	298.5	7080.35			11506.6	0.80028	2.00593	2.16201	0.76506	11554.2	0.09502			11506.6	-0.000437431	-0.000748222	-0.001			-13.0985	0.2029	-13.0852	1.1813	-13.078
87.24	1432.88	78.53	1790.99	87.01	1630.55	87.38	1633.11			240.64	6358.13	240.38	7314.11	240.31	5827.21	240.58	5721.68			298.34	6309.37	298.05	6467.63	298.23	7852.04	298.45	7009.48			11511.5	0.79813	2.00233	2.15724	0.76523	11554.8	0.1027			11511.5	-0.000452877	-0.000745899	-0.000955124			-13.0315	0.9735	-13.0177	0.9356	-13.0103
87.19	1392.41	78.48	1835	86.96	1619.34	87.33	1642.24			240.59	6222.93	240.33	7242.06	240.26	5757.44	240.53	5803.77			298.29	6340.56	298	6406.42	298.18	8133.1	298.4	7089.94			11516.4	0.79582	1.9986	2.15261	0.76611	11555.4	0.11199			11516.4	-0.00043697	-0.00071465	-0.000903336			-12.9646	1.8613	-12.9501	2.1896	-12.9426
87.14	1463.67	78.43	1797.96	86.91	1605.93	87.28	1642.14			240.54	6426.92	240.28	7017.95	240.21	5923.36	240.48	5658.97			298.24	6390.08	297.95	6510.22	298.13	8084.93	298.35	6894.98			11521.4	0.79381	1.99527	2.14832	0.76808	11556	0.12196			11521.4	-0.000445506	-0.000704006	-0.000922003			-12.8976	4.5454	-12.8826	2.7424	-12.8748
87.09	1400.9	78.38	1789.42	86.86	1605.01	87.23	1675.51			240.49	6422.31	240.23	7143.32	240.16	5799.21	240.43	5716.56			298.19	6369.2	297.9	6508.82	298.08	8120.66	298.3	6945.67			11526.3	0.79142	1.99163	2.14349	0.77145	11556.6	0.1331			11526.3	-0.000452259	-0.000778216	-0.000967777			-12.8307	3.4738	-12.8151	4.1575	-12.8071
87.04	1414.26	78.33	1835.18	86.81	1643.83	87.18	1639.15			240.44	6486.85	240.18	7207.39	240.11	5888.96	240.38	5798.57			298.14	6316.92	297.85	6574.62	298.03	8022.16	298.25	7007.04			11531.3	0.78934	1.98758	2.13875	0.77703	11557.2	0.14591			11531.3	-0.000401026	-0.000728528	-0.000932427			-12.7637	4.7949	-12.7475	13.3691	-12.7394
86.99	1426.9	78.28	1830.78	86.76	1609.37	87.13	1697.21			240.39	6433.3	240.13	7106.55	240.06	5858.12	240.33	5806.15			298.09	6336.3	297.8	6431.06	297.98	8044.89	298.2	6932.56			11536.2	0.78745	1.98443	2.13426	0.78654	11557.8	0.15998			11536.2	-0.000334283	-0.00047949	-0.000865458			-12.6968	42.398	-12.68	39.6551	-12.6717
86.94	1411.76	78.23	1829.96	86.71	1581.9	87.08	1649.59			240.34	6398.36	240.08	7202.32	240.01	5779.1	240.28	5685.57			298.04	6225.13	297.75	6443.33	297.93	8080.45	298.15	7051.32			11541.1	0.78604	1.98289	2.1302	0.80207	11558.4	0.17709			11541.1	-0.000152736	0.000292042	-0.000687863			-12.6298	12.5205	-12.6125	56.6245	-12.604
86.89	1453.38	78.18	1790.76	86.66	1610.86	87.03	1646.91			240.29	6298.95	240.03	7326.17	239.96	5722.03	240.23	5800.52			297.99	6187.64	297.7	6527.67	297.88	8036.42	298.1	7087.85			11546.1	0.78594	1.98815	2.12749	0.83076	11559	0.19667			11546.1	-8.74888e-06	0.00178	-0.000574135			-12.5628	32.389	-12.5449	28.6051	-12.5363
86.84	1450.18	78.13	1826.06	86.61	1556.39	86.98	1617.84			240.24	6590.3	239.98	7197.12	239.91	5629.76	240.18	5716.85			297.94	6238.41	297.65	6493.3	297.83	8074.99	298.05	6909.77			11546.4	0.78599	1.98851	2.12733	0.83337	11559.6	0.21787			11546.4	8.31504e-05	0.000931536	-0.00056733			-12.4959	32.2029	-12.4774	49.8993	-12.4686
86.79	1385.98	78.08	1842.27	86.56	1584.84	86.93	1606.49			240.19	6384.32	239.93	7223.34	239.86	5920.53	240.13	5749.86			297.89	6170.04	297.6	6486.75	297.78	8071.99	298	6920.6			11546.7	0.78599	1.98872	2.12699	0.83572	11560.2	0.2453			11546.7	-9.48159e-05	0.000281959	-0.000951008			-12.4289	31.5275	-12.4099	31.2455	-12.4009
86.74	1413.17	78.03	1817.61	86.51	1601.63	86.88	1649.19			240.14	6570.94	239.88	7307.49	239.81	5860.32	240.08	5594.73			297.84	6271.11	297.55	6468.22	297.73	7931.76	297.95	7050.55			11547	0.78594	1.98869	2.12675	0.83824	11560.8	0.27432			11547	-0.000383484	-0.0004839	-0.00064145			-12.362	31.4304	-12.3423	38.115	-12.3332
86.69	1439.88	77.98	1812.79	86.46	1591.26	86.83	1627.52			240.09	6367.95	239.83	7171.21	239.76	5890.94	240.03	5494.3			297.79	6317.75	297.5	6514.08	297.68	8043.6	297.9	7058.15			11547.3	0.78577	1.98844	2.12663	0.8407	11561.4	0.30989			11547.3	-0.000559243	-0.000979325	-0.000572119			-12.295	14.7697	-12.2748	44.7846	-12.2654
86.64	1421.31	77.93	1790.92	86.41	1621.41	86.78	1658.16			240.04	6256.23	239.78	7220.38	239.71	5711.14	239.98	5697.27			297.74	6224.81	297.45	6428.56	297.63	8093.84	297.85	6968.39			11547.6	0.78561	1.98811	2.12641	0.84349	11562	0.35407			11547.6	-0.000427987	-0.00126	-0.000717499			-12.2281	48.374	-12.2073	43.1829	-12.1977
86.59	1416.22	77.88	1741.14	86.36	1657.62	86.73	1683.83			239.99	6162.72	239.73	7095.69	239.66	5571.62	239.93	5542.05			297.69	6289.4	297.4	6473.19	297.58	8056.35	297.8	7018.34			11547.9	0.78552	1.9877	2.1262	0.84636	11562.6	0.40197			11547.9	-0.000555423	-0.00155	-0.00111			-12.1611	52.6179	-12.1397	31.3178	-12.13
86.54	1431.27	77.83	1783.55	86.31	1633.52	86.68	1652.9			239.94	6180.57	239.68	7053.48	239.61	5835.73	239.88	5606.31			297.64	6366.48	297.35	6406.49	297.53	8047.53	297.75	7029.75			11548.1	0.78528	1.98719	2.12575	0.84943	11563.2	0.46432			11548.1	-0.00054225	-0.0017	-0.00159			-12.0942	15.8342	-12.0722	16.6949	-12.0623
86.49	1452.89	77.78	1858.25	86.26	1612.38	86.63	1639.19			239.89	6123.98	239.63	7106.86	239.56	5436.44	239.83	5513.03			297.59	6322.76	297.3	6534.47	297.48	7913.54	297.7	7066.76			11548.4	0.7852	1.9867	2.12527	0.85256	11563.8	0.537			11548.4	-0.00036393	-0.00156	-0.00131			-12.0272	27.5627	-12.0047	17.528	-11.9946
86.44	1445.52	77.73	1864.84	86.21	1614.32	86.58	1561.11			239.84	6264.24	239.58	7076.9	239.51	5601.07	239.78	5555.67			297.54	6216.04	297.25	6566.49	297.43	7995.13	297.65	7035.57			11548.7	0.78506	1.98627	2.12499	0.85587	11564.4	0.6258			11548.7	-0.00061699	-0.00138	-0.00112			-11.9602	17.0636	-11.9371	20.5295	-11.9269
86.39	1449.82	77.68	1901.1	86.16	1615.13	86.53	1614.18			239.79	6318.94	239.53	7138.52	239.46	5821.63	239.73	5497.22			297.49	6332.88	297.2	6481.86	297.38	8055.87	297.6	6903.95			11549	0.78483	1.98588	2.12461	0.85948	11565	0.73373			11549	-0.000418602	-0.00153	-0.00119			-11.8933	8.7799	-11.8696	11.663	-11.8592
86.34	1443.99	77.63	1883.41	86.11	1580.08	86.48	1613.05			239.74	6556.03	239.48	7155.77	239.41	5766.9	239.68	5538.02			297.44	6402.97	297.15	6433.78	297.33	7966.63	297.55	7012.28			11549.3	0.78482	1.98538	2.12429	0.86309	11565.6	0.85491			11549.3	-0.000184333	-0.00219	-0.000471924			-11.8263	8.375	-11.8021	5.9858	-11.7915
86.29	1418.23	77.58	1783.56	86.06	1576.81	86.43	1620.19			239.69	6091.36	239.43	7026.18	239.36	5636.72	239.63	5629.8			297.39	6198.41	297.1	6442.06	297.28	7905.98	297.5	6874.67			11549.6	0.78472	1.98459	2.12434	0.86697	11566.2	1.00518			11549.6	-0.000282273	-0.00261	-0.000172044			-11.7594	9.3293	-11.7346	14.9957	-11.7237
86.24	1418.88	77.53	1853.38	86.01	1592.51	86.38	1606.38			239.64	6032.03	239.38	7071.52	239.31	5798.85	239.58	5703.86			297.34	6229.58	297.05	6494.55	297.23	8128.81	297.45	6935.29			11549.9	0.78465	1.98384	2.12419	0.87094	11566.8	1.16384			11549.9	-0.000287474	-0.00234	-0.000444422			-11.6924	10.0456	-11.667	14.3031	-11.656
86.19	1455.44	77.48	1788.02	85.96	1604.34	86.33	1649.24			239.59	6203.97	239.33	6984.03	239.26	5814.07	239.53	5637.88			297.29	6272.03	297	6515.3	297.18	8078.66	297.4	7013.48			11550.2	0.78456	1.98323	2.12407	0.875	11567.4	1.34254			11550.2	-0.000199904	-0.00223	-0.000667976			-11.6255	11.5446	-11.5995	9.0281	-11.5883
86.14	1435.07	77.43	1780.72	85.91	1601.45	86.28	1707.7			239.54	6374.19	239.28	7248.41	239.21	5854.55	239.48	5657.3			297.24	6276.81	296.95	6525.41	297.13	7982.92	297.35	6900.33			11550.5	0.78454	1.98255	2.1238	0.87938	11568	1.51495			11550.5	-9.22532e-05	-0.00199	-0.000908278			-11.5585	8.8075	-11.532	8.1919	-11.5206
86.09	1388.63	77.38	1815.51	85.86	1564.88	86.23	1653.75			239.49	6228.27	239.23	6997.91	239.16	5624.56	239.43	5804.07			297.19	6220.36	296.9	6483.12	297.08	7978.4	297.3	6912.57			11550.8	0.7845	1.98206	2.12353	0.88409	11568.6	1.68188			11550.8	-0.000276052	-0.00151	-0.000923654			-11.4916	7.7153	-11.4644	11.4758	-11.4529
86.04	1474.86	77.33	1815.85	85.81	1581.79	86.18	1598.91			239.44	6213.45	239.18	6987.44	239.11	5672.57	239.38	5573.44			297.14	6301.86	296.85	6443.74	297.03	8033.64	297.25	6932.04			11551.1	0.78438	1.98165	2.12326	0.88895	11569.2	1.80454			11551.1	-0.000407532	-0.00151	-0.000753171			-11.4246	3.3151	-11.3969	2.2554	-11.3852
85.99	1467.45	77.28	1799.95	85.76	1600.68	86.13	1631.87			239.39	6258.94	239.13	7137.49	239.06	5675.14	239.33	5541.52			297.09	6315.54	296.8	6374.42	296.98	7921.3	297.2	7032.98			11551.4	0.78427	1.98119	2.1231	0.89402	11569.8	1.87718			11551.4	-0.000340432	-0.00143	-0.000460629			-11.3576	4.4942	-11.3294	6.4771	-11.3175
85.94	1441.15	77.23	1845.93	85.71	1598.01	86.08	1681.82			239.34	6154.42	239.08	6997.6	239.01	5803.67	239.28	5393.49			297.04	6329.73	296.75	6562.11	296.93	8046.99	297.15	6907.97			11551.7	0.78418	1.9808	2.12299	0.89963	11570.4	1.88672			11551.7	-4.54404e-05	-0.00147	-0.000753559			-11.2907	4.718	-11.2618	1.9848	-11.2498
85.89	1432.72	77.18	1843.04	85.66	1620.66	86.03	1633.48			239.29	6185.88	239.03	6933.77	238.96	5743.12	239.23	5565.18			296.99	6285.9	296.7	6551.35	296.88	7973.14	297.1	6938.68			11552	0.78424	1.98035	2.12267	0.905	11571	1.83669			11552	-0.000122135	-0.0017	-0.00129			-11.2237	0	-11.1943	0	-11.1821
85.84	1469.24	77.13	1851.51	85.61	1595.86	85.98	1648.57			239.24	6121.97	238.98	6974.59	238.91	5572.01	239.18	5495.76			296.94	6278.39	296.65	6514.58	296.83	7843.19	297.05	7024.64			11552.2	0.7841	1.97982	2.12221	0.9111	11571.6	1.73115			11552.2	-0.000522077	-0.00187	-0.00112			-11.1568	0	-11.1268	0	-11.1143
85.79	1465.75	77.08	1916.51	85.56	1598.03	85.93	1644.27			239.19	6190.04	238.93	6927.78	238.86	5764.87	239.13	5548.58			296.89	6252.6	296.6	6573.2	296.78	7912.86	297	7137.94			11552.5	0.78393	1.97922	2.12199	0.91775	11572.2	1.59947			11552.5	-0.000360756	-0.00201	-0.0004229			-11.0898	0	-11.0592	0	-11.0466
85.74	1471.92	77.03	1851.62	85.51	1620.85	85.88	1630.89			239.14	6445	238.88	6857.59	238.81	5811.75	239.08	5772.64			296.84	6289.08	296.55	6597.14	296.73	8013.27	296.95	7060.01			11552.8	0.78389	1.97863	2.12197	0.92451	11572.8	1.45006			11552.8	0.000103422	-0.00153	-0.000422823			-11.0229	0	-10.9917	0	-10.9789
85.69	1377.62	76.98	1898.2	85.46	1571.45	85.83	1624.89			239.09	6293.7	238.83	6972.3	238.76	5602.57	239.03	5615.93			296.79	6404.02	296.5	6537.13	296.68	8038.12	296.9	7110.13			11553.1	0.78399	1.97833	2.12174	0.93202	11573.4	1.31276			11553.1	0.000600326	-0.00107	-0.00085311			-10.9559	0	-10.9242	0	-10.9112
85.64	1428.14	76.93	1902.71	85.41	1581.22	85.78	1609.65			239.04	6291.35	238.78	6915.07	238.71	5690.99	238.98	5493.37			296.74	6384.37	296.45	6505.28	296.63	7916.25	296.85	7039.65			11553.4	0.78424	1.97801	2.12148	0.93917	11574	1.18177			11553.4	0.000581006	-0.00102	-0.00111			-10.889	0	-10.8566	0	-10.8435
85.59	1441.09	76.88	1860.85	85.36	1594.28	85.73	1671.87			238.99	6141.18	238.73	6976.58	238.66	5792.59	238.93	5485.11			296.69	6322.81	296.4	6582.94	296.58	8080.6	296.8	7050.78			11553.7	0.78432	1.97774	2.12109	0.94748	11574.6	1.07076			11553.7	0.000295831	-0.000933763	-0.00125			-10.822	0	-10.7891	0	-10.7758
85.54	1415.6	76.83	1858.11	85.31	1592.38	85.68	1656.36			238.94	6046.03	238.68	7011.75	238.61	5764.08	238.88	5613.01			296.64	6277.75	296.35	6487.74	296.53	7992.89	296.75	7012.39			11554	0.78441	1.97745	2.12075	0.956	11575.2	0.98493			11554	0.000367987	-0.000703057	-0.000615327			-10.755	0	-10.7216	0	-10.7081
85.49	1462.57	76.78	1910.48	85.26	1598.6	85.63	1639.28			238.89	6315.14	238.63	6914.77	238.56	5664.13	238.83	5523.78			296.59	6225.28	296.3	6452.36	296.48	7907.06	296.7	6987.84			11554.3	0.78454	1.97733	2.12073	0.96551	11575.8	0.91423			11554.3	0.000683782	-0.000682831	-0.000136848			-10.6881	0	-10.654	0	-10.6404
85.44	1423.76	76.73	1875.23	85.21	1603.81	85.58	1621.24			238.84	6151.11	238.58	6830.95	238.51	5727.63	238.78	5364.84			296.54	6209.13	296.25	6618.14	296.43	7880.38	296.65	6968.42			11554.6	0.78482	1.97703	2.12066	0.97559	11576.4	0.86386			11554.6	0.000945549	-0.00125	-0.000110376			-10.6211	0	-10.5865	0	-10.5727
85.39	1396.06	76.68	1884.98	85.16	1637.83	85.53	1648.66			238.79	6260.35	238.53	6951.66	238.46	5830.36	238.73	5426.24			296.49	6239.69	296.2	6502.06	296.38	8049.41	296.6	6937.25			11554.9	0.7851	1.9766	2.12066	0.98617	11577	0.82581			11554.9	0.000338512	-0.00139	0.000184347			-10.5542	0	-10.519	0	-10.5049
85.34	1439.8	76.63	1955.97	85.11	1624.6	85.48	1659.46			238.74	6143.8	238.48	6976.55	238.41	5732.69	238.68	5491.74			296.44	6333.55	296.15	6554.6	296.33	7954.82	296.55	7126.08			11555.2	0.78502	1.97621	2.12078	0.99742	11577.6	0.80122			11555.2	0.000172324	-0.00132	0.000304193			-10.4872	0	-10.4514	0	-10.4372
85.29	1399.54	76.58	1926.65	85.06	1594.84	85.43	1647.76			238.69	6288.39	238.43	6802.11	238.36	5687.23	238.63	5592.66			296.39	6312.29	296.1	6576.66	296.28	8064.58	296.5	7071.03			11555.5	0.7852	1.97582	2.12084	1.00938	11578.2	0.78446			11555.5	0.000245808	-0.00127	0.000347446			-10.4203	0	-10.3839	0	-10.3695
85.24	1430.29	76.53	1955.61	85.01	1622.68	85.38	1621.5			238.64	6056.02	238.38	6765.58	238.31	5518.69	238.58	5574.34			296.34	6354.73	296.05	6537.87	296.23	8092.87	296.45	7003.78			11555.8	0.78517	1.97547	2.12098	1.02231	11578.8	0.77539			11555.8	0.000236588	-0.000627775	0.000523462			-10.3533	0	-10.3164	0	-10.3018
85.19	1473.63	76.48	1923.13	84.96	1663.04	85.33	1663.63			238.59	6118.89	238.33	6983.42	238.26	5719.61	238.53	5420.36			296.29	6476.88	296	6554.41	296.18	8015.93	296.4	6921.08			11556.1	0.78534	1.97547	2.12115	1.03639	11579.4	0.77037			11556.1	0.000450961	6.97616e-05	0.00029907			-10.2864	0	-10.2488	0	-10.2341
85.14	1434.74	76.43	2030.3	84.91	1589.63	85.28	1643.8			238.54	6210.1	238.28	6939.86	238.21	5741.09	238.48	5618.15			296.24	6396.44	295.95	6521.07	296.13	7989.1	296.35	6947.7			11556.4	0.78543	1.97549	2.12115	1.05144	11580	0.76923			11556.4	0.000398873	0.000223015	-0.000167368			-10.2194	0	-10.1813	0	-10.1664
85.09	1434.35	76.38	2048.74	84.86	1551.39	85.23	1632.61			238.49	6033.19	238.23	6863.19	238.16	5732.61	238.43	5402.78			296.19	6270.63	295.9	6495.75	296.08	8022.94	296.3	6968.55			11556.7	0.78558	1.9756	2.12106	1.06832	11580.6	0.77052			11556.7	0.000708695	3.44569e-05	-0.000133936			-10.1524	0	-10.1138	0	-10.0987
85.04	1412.53	76.33	2043.98	84.81	1611.58	85.18	1634.26			238.44	5994.45	238.18	6975.48	238.11	5744.05	238.38	5455.92			296.14	6276.79	295.85	6489.79	296.03	7937.22	296.25	6922.18			11557	0.78584	1.97552	2.12107	1.08553	11581.2	0.77361			11557	0.00084271	0.00012124	-5.24661e-05			-10.0855	0	-10.0462	0	-10.031
84.99	1417.12	76.28	1982.08	84.76	1615.08	85.13	1707.97			238.39	5956.04	238.13	6981.62	238.06	5864.9	238.33	5820.73			296.09	6199.76	295.8	6477.54	295.98	7977	296.2	7016.05			11557.2	0.78607	1.97568	2.12103	1.10561	11581.8	0.77764			11557.2	0.000627437	0.000645862	3.11149e-05			-10.0185	0	-9.97869	0	-9.96328
84.94	1425.54	76.23	1989.81	84.71	1642.14	85.08	1669.07			238.34	6070.05	238.08	6937.56	238.01	5756.41	238.28	5611.66			296.04	6126.16	295.75	6429.85	295.93	8098.79	296.15	7048.12			11557.5	0.78622	1.97589	2.12109	1.12776	11582.4	0.78356			11557.5	0.000690033	0.000710327	0.000422388			-9.95164	0	-9.91119	0	-9.89548
84.89	1468.88	76.18	2006.5	84.66	1642.37	85.03	1586.49			238.29	6155.49	238.03	6897.13	237.96	5646.06	238.23	5394.35			295.99	6179.77	295.7	6522.78	295.88	7962.23	296.1	7107.11			11557.8	0.78647	1.9761	2.12128	1.15016	11583	0.78971			11557.8	0.000973264	0.000194757	0.000822433			-9.88464	0	-9.84359	0	-9.82778
84.84	1441.97	76.13	2024.03	84.61	1567.8	84.98	1642.92			238.24	6173.78	237.98	6960.8	237.91	5785.91	238.18	5583.11			295.94	6305.69	295.65	6580.19	295.83	8006.89	296.05	7006.01			11558.1	0.78679	1.97598	2.12158	1.17657	11583.6	0.79742			11558.1	0.00139	8.74541e-05	0.000908886			-9.81774	0	-9.77609	0	-9.76008
84.79	1414.53	76.08	2128.96	84.56	1586.96	84.93	1658.81			238.19	6162.57	237.93	6943.91	237.86	5973.49	238.13	5639.97			295.89	6301.06	295.6	6414.57	295.78	8086.85	296	6964.39			11558.4	0.78729	1.97616	2.12181	1.20504	11584.2	0.80564			11558.4	0.00145	0.000457041	0.000840657			-9.75074	0	-9.70859	0	-9.69238
84.74	1431.78	76.03	2116.23	84.51	1638.91	84.88	1597.63			238.14	6050.79	237.88	6953.41	237.81	5521.7	238.08	5752.24			295.84	6334.11	295.55	6548.35	295.73	7830.43	295.95	7039.78			11558.7	0.78765	1.97626	2.12207	1.23649	11584.8	0.81363			11558.7	0.00161	0.000623435	0.00123			-9.68384	0	-9.64099	0	-9.62468
84.69	1425.04	75.98	2162.42	84.46	1578.37	84.83	1645.94			238.09	6189.14	237.83	6962.04	237.76	5601.94	238.03	5553.97			295.79	6293.91	295.5	6543.75	295.68	8011.43	295.9	7014.01			11559	0.78823	1.97653	2.12251	1.26783	11585.4	0.82027			11559	0.00209	0.000925317	0.00121			-9.61684	0	-9.57349	0	-9.55698
84.64	1459.66	75.93	2108.18	84.41	1604	84.78	1625.71			238.04	6274.64	237.78	6941.86	237.71	5637.03	237.98	5653.23			295.74	6367.6	295.45	6448.53	295.63	7974.92	295.85	6981.79			11559.3	0.78884	1.97678	2.12277	1.3047	11586	0.82721			11559.3	0.00178	0.00128	0.00105			-9.54984	0	-9.50599	0	-9.48928
84.59	1433.01	75.88	2200.48	84.36	1646.98	84.73	1675.89			237.99	6229.09	237.73	6829.92	237.66	5631.64	237.93	5617.3			295.69	6298.1	295.4	6555.72	295.58	8005.75	295.8	6994.65			11559.6	0.7893	1.97731	2.12315	1.34887	11586.6	0.83287			11559.6	0.00211	0.00128	0.00201			-9.48294	0	-9.43839	0	-9.42158
84.54	1415.46	75.83	2298.01	84.31	1580.23	84.68	1628.33			237.94	6321.52	237.68	7060.79	237.61	5741.46	237.88	5263.57			295.64	6240.27	295.35	6463.11	295.53	8101.46	295.75	7062.7			11559.9	0.79009	1.97754	2.12392	1.39316	11587.2	0.839			11559.9	0.00293	0.00108	0.00429			-9.41594	0	-9.37089	0	-9.35388
84.49	1462.53	75.78	2283.59	84.26	1618.81	84.63	1608.08			237.89	6276.85	237.63	6936.83	237.56	5785.55	237.83	5578.4			295.59	6295.35	295.3	6410.45	295.48	8069.63	295.7	6987.67			11560.2	0.791	1.97776	2.12572	1.44672	11587.8	0.84437			11560.2	0.00308	0.00108	0.0049			-9.34904	0	-9.30339	0	-9.28608
84.44	1412.11	75.73	2291.1	84.21	1598.11	84.58	1667.64			237.84	6127.16	237.58	7083.14	237.51	5881.41	237.78	5657.46			295.54	6246.03	295.25	6534.78	295.43	7984.59	295.65	7083.2			11560.5	0.7919	1.97827	2.12679	1.50472	11588.4	0.8507			11560.5	0.00354	0.00121	0.00426			-9.28204	0	-9.23579	0	-9.21838
84.39	1447.32	75.68	2309.58	84.16	1591.87	84.53	1682.44			237.79	6171.88	237.53	7054.35	237.46	5679.4	237.73	5468.88			295.49	6249.6	295.2	6507.26	295.38	7933.14	295.6	7009.47			11560.8	0.79305	1.97845	2.12818	1.57092	11589	0.85529			11560.8	0.00403	0.000981662	0.0046			-9.21514	0	-9.16829	0	-9.15068
84.34	1498.84	75.63	2448.4	84.11	1564.88	84.48	1665.59			237.74	6105.32	237.48	7303.96	237.41	5620.02	237.68	5505.18			295.44	6202.7	295.15	6502.46	295.33	7973.25	295.55	6958.04			11561.3	0.79537	1.9795	2.13068	1.71448	11589.6	0.86287			11561.3	0.00458	0.00266	0.00447			-9.14814	0	-9.10079	0	-9.08298
84.29	1450.17	75.58	2454.55	84.06	1574.94	84.43	1671.36			237.69	6106.34	237.43	7083.71	237.36	5777.74	237.63	5639.77			295.39	6212.03	295.1	6510.17	295.28	8061.19	295.5	6998.04			11561.6	0.79708	1.98043	2.13204	1.81234	11590.2	0.87018			11561.6	0.00576	0.0024	0.00473			-9.08124	0	-9.03319	0	-9.01528
84.24	1448.73	75.53	2469.11	84.01	1619.24	84.38	1674.8			237.64	6205.46	237.38	7094.55	237.31	5744.82	237.58	5516.01			295.34	6249.77	295.05	6523.09	295.23	7961.38	295.45	6945.79			11561.9	0.79882	1.98095	2.13357	1.91234	11590.8	0.87679			11561.9	0.00651	0.00361	0.00563			-9.01424	0	-8.96569	0	-8.94758
84.19	1460.39	75.48	2562.9	83.96	1633.42	84.33	1652.31			237.59	6280.83	237.33	7004.29	237.26	5867.64	237.53	5493.08			295.29	6317.16	295	6505.08	295.18	8003.42	295.4	6946.48			11562.2	0.80086	1.98252	2.13533	2.02341	11591.4	0.88373			11562.2	0.00633	0.00441	0.0063			-8.94724	0	-8.89819	0	-8.87988
84.14	1436.92	75.43	2652.29	83.91	1575.8	84.28	1655.58			237.54	6336.14	237.28	7124.97	237.21	5996.24	237.48	5564.46			295.24	6296.71	294.95	6435.22	295.13	8062.64	295.35	6977.71			11562.5	0.80249	1.98349	2.13723	2.14589	11592	0.88992			11562.5	0.00706	0.0046	0.00634			-8.88034	0	-8.83059	0	-8.81218
84.09	1442.27	75.38	2770.68	83.86	1569.67	84.23	1671.66			237.49	6210.4	237.23	7218.48	237.16	5976.48	237.43	5485.2			295.19	6303.38	294.9	6581.08	295.08	8054.22	295.3	6879.62			11562.8	0.80503	1.98525	2.13906	2.28481	11592.6	0.89597			11562.8	0.00877	0.00584	0.00721			-8.81334	0	-8.76309	0	-8.74448
84.04	1391.08	75.33	2923.72	83.81	1646.52	84.18	1672.86			237.44	6126.4	237.18	6970.68	237.11	5963.38	237.38	5513.15			295.14	6369.31	294.85	6515.2	295.03	8132.78	295.25	6898.44			11563.1	0.80767	1.98693	2.14147	2.43358	11593.2	0.90225			11563.1	0.00942	0.00548	0.00961			-8.74644	0	-8.69559	0	-8.67668
83.99	1429.91	75.28	2995.63	83.76	1578.48	84.13	1685.49			237.39	6317.19	237.13	7152.87	237.06	5864.08	237.33	5327.53			295.09	6273.16	294.8	6565.12	294.98	8054.55	295.2	6954.67			11563.4	0.8104	1.98835	2.14456	2.59081	11593.8	0.90709			11563.4	0.01091	0.00685	0.01097			-8.67944	0	-8.62799	0	-8.60898
83.94	1428.7	75.23	3100.14	83.71	1609.28	84.08	1678.91			237.34	6236.17	237.08	7121.47	237.01	6008.39	237.28	5428.61			295.04	6266.64	294.75	6470.11	294.93	7964.65	295.15	6993.02			11563.7	0.814	1.99095	2.14783	2.77065	11594.4	0.9128			11563.7	0.01185	0.00732	0.01236			-8.61254	0	-8.56049	0	-8.54128
83.89	1457.06	75.18	3283.13	83.66	1536.31	84.03	1642.43			237.29	6256.71	237.03	7025.16	236.96	5912.24	237.23	5504.61			294.99	6247.51	294.7	6537.91	294.88	8134.23	295.1	6890.34			11564	0.81727	1.99257	2.15169	2.94227	11595	0.91668			11564	0.0123	0.00767	0.01348			-8.54554	0	-8.49299	0	-8.47358
83.84	1452.99	75.13	3485.21	83.61	1562.82	83.98	1675.39			237.24	6267.3	236.98	6941.31	236.91	6078.33	237.18	5552.31			294.94	6256.32	294.65	6324.57	294.83	8001.44	295.05	6911.06			11564.3	0.82113	1.9954	2.15569	3.13157	11595.6	0.92055			11564.3	0.01295	0.00897	0.01366			-8.47864	0	-8.42549	0	-8.40588
83.79	1448.92	75.08	3578.87	83.56	1637.76	83.93	1679.96			237.19	6286.58	236.93	7103.65	236.86	6176.58	237.13	5664.04			294.89	6266.4	294.6	6406.67	294.78	7992.49	295	7064.98			11564.6	0.82491	1.99785	2.15976	3.30853	11596.2	0.92493			11564.6	0.0134	0.00813	0.01382			-8.41164	0	-8.35789	0	-8.33818
83.74	1473.34	75.03	3825.89	83.51	1652.61	83.88	1690.78			237.14	6476.86	236.88	7254.86	236.81	6223.85	237.08	5442.05			294.84	6251.95	294.55	6515.75	294.73	8029.07	294.95	6910.92			11564.9	0.8289	2.00011	2.16371	3.47399	11596.8	0.92875			11564.9	0.01337	0.00823	0.01363			-8.34464	0	-8.29039	0	-8.27048
83.69	1437.26	74.98	3988.19	83.46	1595.76	83.83	1663.36			237.09	6020.76	236.83	7109.19	236.76	6154.58	237.03	5682.79			294.79	6278.23	294.5	6426.44	294.68	8056.41	294.9	6939.79			11565.1	0.8328	2.00268	2.16779	3.62306	11597.4	0.93362			11565.1	0.01257	0.00787	0.01335			-8.27774	0	-8.22289	0	-8.20278
83.64	1402.96	74.93	4142.21	83.41	1553.45	83.78	1707.11			237.04	6061.61	236.78	7078.46	236.71	6152.66	236.98	5658.47			294.74	6332.75	294.45	6450.74	294.63	7985.63	294.85	6860.42			11565.4	0.83632	2.00476	2.1716	3.74006	11598	0.93808			11565.4	0.0113	0.00802	0.01296			-8.21074	0	-8.15529	1.2125	-8.13508
83.59	1425.83	74.88	4241.5	83.36	1609.01	83.73	1694.27			236.99	6251.17	236.73	7291.75	236.66	6078.04	236.93	5799.36			294.69	6356.81	294.4	6412.66	294.58	7981.36	294.8	6887.83			11565.7	0.83947	2.00739	2.17543	3.83157	11598.6	0.94311			11565.7	0.00991	0.00735	0.01076			-8.14384	4.0806	-8.08779	11.2831	-8.06728
83.54	1402.02	74.83	4333.15	83.31	1646.32	83.68	1696.15			236.94	6377.41	236.68	7131.99	236.61	6275.84	236.88	5519.63			294.64	6253.25	294.35	6531.69	294.53	7940.68	294.75	6996.13			11566	0.84206	2.00906	2.17791	3.88427	11599.2	0.94793			11566	0.00823	0.00649	0.00828			-8.07684	11.7158	-8.02029	17.4082	-7.99958
83.49	1445.39	74.78	4431.73	83.26	1557.71	83.63	1640.98			236.89	6349.78	236.63	7352.05	236.56	6373.17	236.83	5653.14			294.59	6230.66	294.3	6567.2	294.48	8000.85	294.7	7008.35			11566.3	0.84416	2.01108	2.18007	3.9093	11599.8	0.95391			11566.3	0.00621	0.0058	0.00661			-8.00994	15.9751	-7.95269	8.9226	-7.93188
83.44	1423.06	74.73	4579.65	83.21	1576.76	83.58	1610.63			236.84	6120.44	236.58	7321.88	236.51	6335.41	236.78	5716.79			294.54	6276.55	294.25	6421.24	294.43	7935.87	294.65	6990.54			11566.6	0.84566	2.01246	2.18174	3.90818	11600.4	0.95978			11566.6	0.00422	0.00377	0.00514			-7.94294	10.9548	-7.88519	5.5365	-7.86418
83.39	1439.93	74.68	4594.82	83.16	1618.06	83.53	1676.4			236.79	6245.49	236.53	7315.55	236.46	6532.32	236.73	5716.82			294.49	6270.02	294.2	6476.55	294.38	7941.8	294.6	6922.19			11566.9	0.84665	2.0133	2.1831	3.88692	11601	0.96664			11566.9	0.00232	0.00213	0.00281			-7.87604	5.1152	-7.81769	13.5312	-7.79648
83.34	1421.64	74.63	4582.41	83.11	1590.99	83.48	1661.22			236.74	6293.83	236.48	7307.35	236.41	6575.68	236.68	5490.52			294.44	6276.04	294.15	6429.04	294.33	8083.06	294.55	6905.49			11567.2	0.84701	2.0137	2.18343	3.85433	11601.6	0.97202			11567.2	0.000191911	0.000887767	0.000283155			-7.80904	20.7132	-7.75009	14.3484	-7.72878
83.29	1454.59	74.58	4480.53	83.06	1620.9	83.43	1700.25			236.69	6201.63	236.43	7323.22	236.36	6666.63	236.63	5775.06			294.39	6247.87	294.1	6417.72	294.28	7946.81	294.5	6987.74			11567.5	0.84676	2.01375	2.18317	3.80599	11602.2	0.97958			11567.5	-0.00124	-0.00113	-0.000661119			-7.74204	15.0035	-7.68259	13.8216	-7.66108
83.24	1424.56	74.53	4341.74	83.01	1591.15	83.38	1654.98			236.64	6298.24	236.38	7104.17	236.31	6757.43	236.58	5595.24			294.34	6316.11	294.05	6476.15	294.23	7822.64	294.45	6993.62			11567.8	0.84625	2.01304	2.18305	3.75306	11602.8	0.98644			11567.8	-0.00236	-0.00159	-0.00194			-7.67514	25.9857	-7.61509	14.0013	-7.59338
83.19	1409.48	74.48	4233.87	82.96	1588.98	83.33	1708.39			236.59	6236	236.33	7279.64	236.26	6799.32	236.53	5630.95			294.29	6257.39	294	6541.56	294.18	8009.35	294.4	7045.54			11568.1	0.84537	2.0128	2.18206	3.69945	11603.4	0.99269			11568.1	-0.00344	-0.00149	-0.00376			-7.60814	13.6203	-7.54749	11.7375	-7.52568
83.14	1411.95	74.43	4125.03	82.91	1605.61	83.28	1732.48			236.54	6273.37	236.28	7470.17	236.21	6694.53	236.48	5705.8			294.24	6226.16	293.95	6454.92	294.13	8075.47	294.35	6991.38			11568.4	0.84423	2.01216	2.18077	3.64275	11604	1.00019			11568.4	-0.00417	-0.0027	-0.00463			-7.54124	11.8342	-7.47999	8.8774	-7.45788
83.09	1422.83	74.38	3959.06	82.86	1606.24	83.23	1687.71			236.49	6260.36	236.23	7504.59	236.16	6705.71	236.43	5933.13			294.19	6307.47	293.9	6562.18	294.08	7849.38	294.3	7007.3			11568.7	0.84291	2.01122	2.17934	3.5902	11604.6	1.00646			11568.7	-0.00492	-0.00358	-0.00533			-7.47424	16.4071	-7.41249	28.4956	-7.39018
83.04	1451.19	74.33	3824.18	82.81	1588.44	83.18	1646.63			236.44	6422.78	236.18	7566.28	236.11	6855.91	236.38	5886.11			294.14	6359.44	293.85	6521.93	294.03	7993.39	294.25	6974.5			11569	0.84137	2.01008	2.17769	3.5396	11605.2	1.01295			11569	-0.00461	-0.00326	-0.00577			-7.40734	10.6676	-7.34489	30.0378	-7.32248
82.99	1435.58	74.28	3517	82.76	1636.65	83.13	1671.98			236.39	6445.88	236.13	7529.31	236.06	6932.66	236.33	5712.72			294.09	6302.8	293.8	6479.2	293.98	8009.46	294.2	6937.59			11569.3	0.84019	2.00927	2.17592	3.49267	11605.8	1.01993			11569.3	-0.00432	-0.00372	-0.00584			-7.34034	45.1043	-7.27739	27.9009	-7.25478
82.94	1361.62	74.23	3315.6	82.71	1592.02	83.08	1605.7			236.34	6432.35	236.08	7448.46	236.01	7157.89	236.28	5885.49			294.04	6277.83	293.75	6416.18	293.93	8041.64	294.15	6973.93			11569.5	0.83882	2.00791	2.17424	3.45067	11606.4	1.02672			11569.5	-0.0045	-0.00381	-0.00565			-7.27344	20.7502	-7.20989	24.7986	-7.18708
82.89	1411.59	74.18	3116.14	82.66	1552.2	83.03	1606.38			236.29	6557.84	236.03	7525.87	235.96	7031.68	236.23	5834.34			293.99	6233.88	293.7	6409.49	293.88	8048.66	294.1	6888.82			11569.9	0.83749	2.00698	2.17254	3.40909	11607	1.03319			11569.9	-0.00477	-0.00355	-0.00608			-7.20644	26.1374	-7.14229	18.4211	-7.11938
82.84	1409.52	74.13	2985.57	82.61	1578.59	82.98	1658.39			236.24	6597.24	235.98	7493.42	235.91	7226.03	236.18	5809.28			293.94	6267.48	293.65	6507.76	293.83	7925.84	294.05	6969.02			11570.1	0.836	2.00581	2.17068	3.37434	11607.6	1.04081			11570.1	-0.00487	-0.00357	-0.00622			-7.13944	20.4604	-7.07479	15.5984	-7.05168
82.79	1445.99	74.08	2805.92	82.56	1637.33	82.93	1716.03			236.19	6713.47	235.93	7800.13	235.86	7170.47	236.13	5709.61			293.89	6152.13	293.6	6470.8	293.78	8059.01	294	7010.41			11570.4	0.83472	2.00494	2.16897	3.34347	11608.2	1.04615			11570.4	-0.00419	-0.00365	-0.00575			-7.07254	16.5635	-7.00729	47.2621	-6.98398
82.74	1434.52	74.03	2655.33	82.51	1615.08	82.88	1702.69			236.14	6634.21	235.88	7893.67	235.81	7269.84	236.08	5813.42			293.84	6222.77	293.55	6473.67	293.73	8017.79	293.95	7062.27			11570.7	0.83349	2.00363	2.16723	3.31352	11610.7	1.07869			11570.7	-0.00414	-0.00353	-0.00493			-7.00554	38.4452	-6.93969	44.1173	-6.91628
82.69	1445.5	73.98	2522.4	82.46	1637.55	82.83	1736.32			236.09	6637.09	235.83	7803.76	235.76	7242.7	236.03	5823.63			293.79	6212.18	293.5	6530.47	293.68	7948.04	293.9	6972.8			11571	0.83228	2.00282	2.16603	3.28809	11613.3	1.11054			11571	-0.00413	-0.00293	-0.00448			-6.93864	47.1184	-6.87219	50.6149	-6.84848
82.64	1443.07	73.93	2417.58	82.41	1590.61	82.78	1653.57			236.04	6575.64	235.78	7745.4	235.71	7232.81	235.98	6091.49			293.74	6195.17	293.45	6527.4	293.63	8031.15	293.85	7031.19			11571.3	0.83106	2.00184	2.16461	3.26107	11615.9	1.13131			11571.3	-0.00378	-0.00388	-0.0043			-6.87164	50.2122	-6.80469	39.6999	-6.78078
82.59	1370.8	73.88	2358.61	82.36	1596.92	82.73	1678.63			235.99	6570.18	235.73	7731.55	235.66	7535.11	235.93	6186.21			293.69	6246.49	293.4	6433.26	293.58	8095.45	293.8	6976.02			11571.6	0.82997	2.0005	2.16341	3.23741	11618.7	1.127			11571.6	-0.00312	-0.00362	-0.00398			-6.80474	46.8197	-6.73709	89.8094	-6.71308
82.54	1402.45	73.83	2269.42	82.31	1554.72	82.68	1625.43			235.94	6664.69	235.68	7569.7	235.61	7563.81	235.88	6154.89			293.64	6164.74	293.35	6537.56	293.53	8043.18	293.75	6993.77			11571.9	0.82919	1.99966	2.16222	3.21651	11621.5	1.10084			11571.9	-0.0027	-0.00332	-0.00353			-6.73774	91.5185	-6.66959	19.1704	-6.64538
82.49	1422.03	73.78	2148.23	82.26	1603.11	82.63	1602.68			235.89	6628.91	235.63	7856.98	235.56	7478.11	235.83	5984.8			293.59	6091.14	293.3	6538.49	293.48	8157.2	293.7	7038.71			11572.2	0.82841	1.99857	2.16135	3.19661	11624.4	1.06385			11572.2	-0.0027	-0.00305	-0.00317			-6.67084	9.5941	-6.60209	33.1012	-6.57768
82.44	1415.69	73.73	2130.91	82.21	1585.31	82.58	1596.57			235.84	6976.86	235.58	8031.66	235.51	7626.21	235.78	6047.41			293.54	6325.88	293.25	6436.3	293.43	7987.24	293.65	6947.18			11572.5	0.82765	1.99793	2.16043	3.17631	11627.4	1.0283			11572.5	-0.00211	-0.002	-0.00343			-6.60384	41.4306	-6.53449	46.1891	-6.50998
82.39	1438.38	73.68	2137.95	82.16	1591.14	82.53	1686.34			235.79	6883.93	235.53	7953.93	235.46	7723.7	235.73	6170.92			293.49	6315.47	293.2	6463.37	293.38	7995.6	293.6	6936.35			11572.8	0.82716	1.99738	2.15933	3.15832	11630.4	0.99792			11572.8	-0.00231	-0.00234	-0.00371			-6.53684	29.7861	-6.46699	20.2719	-6.44228
82.34	1431.4	73.63	2066.06	82.11	1596.39	82.48	1673.41			235.74	6925.86	235.48	7837.57	235.41	7649.72	235.68	6155.69			293.44	6259.09	293.15	6462.9	293.33	7884.49	293.55	6946.29			11573.1	0.82629	1.99654	2.15825	3.14188	11633.5	0.97609			11573.1	-0.00217	-0.00208	-0.00341			-6.46994	16.1234	-6.39949	17.9031	-6.37458
82.29	1445.79	73.58	2036.92	82.06	1588.54	82.43	1706.75			235.69	6883.3	235.43	7971.51	235.36	7659.21	235.63	6176.02			293.39	6254.74	293.1	6440.81	293.28	8030.14	293.5	6893.47			11573.4	0.82589	1.99616	2.15732	3.12628	11636.7	0.96208			11573.4	-0.00156	-0.00172	-0.00318			-6.40294	18.71	-6.33189	1.5577	-6.30678
82.24	1452.52	73.53	2011.47	82.01	1541.7	82.38	1681.75			235.64	6645.02	235.38	8118.76	235.31	8153.4	235.58	6360.05			293.34	6246.94	293.05	6488.03	293.23	7956.75	293.45	6902.13			11573.7	0.82537	1.99554	2.15637	3.11271	11640	0.95711			11573.7	-0.00132	-0.00177	-0.00273			-6.33604	6.3572	-6.26439	53.4735	-6.23908
82.19	1413.04	73.48	1968.05	81.96	1580.37	82.33	1638.7			235.59	6739.89	235.33	8189.89	235.26	7917.54	235.53	6224.4			293.29	6276.43	293	6716.47	293.18	8145.69	293.4	6994.1			11574	0.82509	1.9951	2.1557	3.09971	11643.3	0.95613			11574	-0.00112	-0.00146	-0.00227			-6.26904	53.3292	-6.19689	37.8207	-6.17138
82.14	1440.43	73.43	2002.64	81.91	1567.19	82.28	1675.99			235.54	7052.63	235.28	8335.53	235.21	8047.33	235.48	6248.83			293.24	6235.91	292.95	6595.5	293.13	8105.87	293.35	6945.55			11574.3	0.82471	1.99467	2.15502	3.09007	11646.7	0.96087			11574.3	-0.00132	-0.00127	-0.00235			-6.20214	27.8525	-6.12929	38.6309	-6.10368
82.09	1415.41	73.38	1963.68	81.86	1624.87	82.23	1642.77			235.49	7027.42	235.23	8375.46	235.16	8111.95	235.43	6315.34			293.19	6262.51	292.9	6516.29	293.08	7952.73	293.3	6989.72			11574.6	0.82433	1.99437	2.15433	3.08287	11650.2	0.96379			11574.6	-0.00107	-0.00139	-0.00199			-6.13514	23.588	-6.06179	73.0931	-6.03598
82.04	1384.3	73.33	1983.25	81.81	1625.13	82.18	1619.17			235.44	6972.38	235.18	8275.52	235.11	8136.68	235.38	6518.77			293.14	6177.62	292.85	6608.14	293.03	7945.64	293.25	6994.93			11574.9	0.82408	1.99385	2.15384	3.07789	11653.8	0.97044			11574.9	-0.00111	-0.00184	-0.00157			-6.06814	54.4986	-5.99429	111.933	-5.96828
81.99	1387.84	73.28	1931.98	81.76	1579.9	82.13	1662.36			235.39	6965.68	235.13	8490.34	235.06	8190.34	235.33	6523.24			293.09	6223.99	292.8	6527.31	292.98	8080.55	293.2	6939.57			11575.1	0.82369	1.9933	2.15342	3.07433	11657.5	0.97622			11575.1	-0.00102	-0.00183	-0.00105			-6.00124	172.486	-5.92669	215.426	-5.90058
81.94	1389.44	73.23	1966.1	81.71	1603.28	82.08	1657.82			235.34	7316.54	235.08	8434.98	235.01	8144.36	235.28	6696.39			293.04	6142.44	292.75	6461.68	292.93	8090.95	293.15	6950.74			11575.5	0.82348	1.99278	2.15322	3.07346	11661.2	0.98115			11575.5	-0.00070291	-0.00154	-0.000541551			-5.93424	111.666	-5.85919	99.5051	-5.83288
81.89	1369.63	73.18	1962.05	81.66	1582.04	82.03	1621.37			235.29	6982.25	235.03	8500.46	234.96	8341.44	235.23	6644.24			292.99	6191.95	292.7	6505.97	292.88	7925.17	293.1	7040.3			11575.8	0.82327	1.99239	2.1531	3.07461	11665	0.98716			11575.8	-0.000290146	-0.00103	-0.0005569			-5.86734	80.1986	-5.79169	126.16	-5.76518
81.84	1406.48	73.13	1948.89	81.61	1591.58	81.98	1640.27			235.24	7222.47	234.98	8265.5	234.91	8388.66	235.18	6669.7			292.94	6176.09	292.65	6475.64	292.83	8134.68	293.05	7019.66			11576	0.82331	1.99215	2.15289	3.07789	11668.9	0.99481			11576	-0.000120408	-0.00141	-0.000710369			-5.80034	104.476	-5.72409	144.254	-5.69738
81.79	1435.01	73.08	1948.02	81.56	1595.12	81.93	1675.75			235.19	7153.63	234.93	8401.79	234.86	8443.67	235.13	6601.06			292.89	6226.14	292.6	6493.43	292.78	8027.98	293	6906.81			11576.3	0.8232	1.99156	2.15268	3.0829	11672.8	1.00546			11576.3	-8.51871e-05	-0.0016	-0.000447995			-5.73344	123.733	-5.65659	122.386	-5.62968
81.74	1452.83	73.03	1943.94	81.51	1563.21	81.88	1625.98			235.14	7154.18	234.88	8283.43	234.81	8376.35	235.08	6612.84			292.84	6184.6	292.55	6613.38	292.73	7819.65	292.95	7014.73			11576.6	0.82326	1.9912	2.15263	3.08942	11676.9	1.01827			11576.6	0.000230077	-0.000504434	-0.000698707			-5.66644	215.908	-5.58909	247.531	-5.56198
81.69	1414.78	72.98	1976.92	81.46	1508.74	81.83	1636.97			235.09	7357.65	234.83	8529.48	234.76	8249.25	235.03	6676.67			292.79	6238.58	292.5	6456.55	292.68	7953.97	292.9	7045.58			11576.9	0.82333	1.99131	2.15227	3.09758	11680.9	1.03089			11576.9	0.000208776	-0.00108	-0.00138			-5.59954	170.055	-5.52149	251.335	-5.49428
81.64	1427.41	72.93	2005.35	81.41	1557.51	81.78	1614.12			235.04	7321.29	234.78	8833.75	234.71	8626.65	234.98	6527.74			292.74	6269.94	292.45	6517.97	292.63	8029.82	292.85	7028.57			11577.2	0.82338	1.99055	2.15181	3.10707	11685.1	1.03898			11577.2	0.000615741	-0.00126	-0.000788813			-5.53254	300.472	-5.45399	223.471	-5.42658
81.59	1411.07	72.88	1940.04	81.36	1599.43	81.73	1659.54			234.99	7534.93	234.73	8870.6	234.66	8747.98	234.93	6751.43			292.69	6303.2	292.4	6556.09	292.58	8005.35	292.8	6929.92			11577.5	0.82369	1.99054	2.1518	3.11705	11689.4	1.04098			11577.5	0.00062739	-0.000171945	-0.000231306			-5.46554	176.36	-5.38649	168.86	-5.35888
81.54	1426.39	72.83	2105.58	81.31	1589.06	81.68	1603.31			234.94	7325.69	234.68	8847.51	234.61	8385.9	234.88	6880.96			292.64	6132.96	292.35	6533.29	292.53	7891.2	292.75	7008.47			11577.8	0.82375	1.99045	2.15168	3.12806	11693.7	1.03792			11577.8	0.000109148	-0.000101946	-0.000703358			-5.39864	134.953	-5.31889	140.927	-5.29118
81.49	1363.77	72.78	2042.75	81.26	1582.78	81.63	1694.47			234.89	7304.91	234.63	8708.54	234.56	8534.57	234.83	6841.42			292.59	6242.43	292.3	6583.14	292.48	8036.84	292.7	6982.63			11578.1	0.82376	1.99048	2.15138	3.13934	11698.1	1.02994			11578.1	0.000214229	-0.000163308	-0.000495817			-5.33164	149.05	-5.25139	173.251	-5.22348
81.44	1384.39	72.73	2147.26	81.21	1551.25	81.58	1672.49			234.84	7507.57	234.58	8761.72	234.51	8461.01	234.78	6745.54			292.54	6195.85	292.25	6554.61	292.43	8040.51	292.65	6955.91			11578.4	0.82388	1.99036	2.15138	3.14942	11702.6	1.02046			11578.4	0.000369505	-0.000539508	-9.49776e-05			-5.26474	212.466	-5.18389	157.055	-5.15578
81.39	1366.59	72.68	2139.53	81.16	1621.77	81.53	1678.52			234.79	7737.39	234.53	8900.56	234.46	8350.24	234.73	6842.35			292.49	6294.37	292.2	6523.36	292.38	8012.07	292.6	7022.05			11578.7	0.82398	1.99016	2.15134	3.16125	11707.2	1.01074			11578.7	0.000348192	-0.000520096	-0.00022748			-5.19774	337.021	-5.11639	161.627	-5.08798
81.34	1374.22	72.63	2143.55	81.11	1581.53	81.48	1644.86			234.74	7617.37	234.48	9009.69	234.41	8489.93	234.68	6984.09			292.44	6278.25	292.15	6677.12	292.33	7983.75	292.55	7050.72			11579	0.82408	1.99005	2.15124	3.17059	11711.8	1.0025			11579	6.03346e-05	-5.5937e-05	-0.000171757			-5.13084	231.958	-5.04879	170.905	-5.02028
81.29	1373.75	72.58	2238.8	81.06	1568.54	81.43	1633.19			234.69	7723.18	234.43	9232.88	234.36	8822.61	234.63	6922.8			292.39	6197.34	292.1	6551.13	292.28	8088.66	292.5	6947.84			11579.3	0.82401	1.99012	2.15124	3.17991	11716.5	0.99728			11579.3	7.95052e-06	-0.000504959	-9.60708e-05			-5.06384	199.915	-4.98129	129.634	-4.95258
81.24	1396.42	72.53	2296.84	81.01	1553.23	81.38	1590.55			234.64	7949.74	234.38	9204.93	234.31	8434.44	234.58	7036.23			292.34	6217.2	292.05	6449.23	292.23	7910.71	292.45	7070.9			11579.6	0.82409	1.98976	2.15119	3.18646	11721.4	0.99313			11579.6	0.000186308	-0.00082369	-0.000180061			-4.99694	168.016	-4.91379	144.253	-4.88488
81.19	1394.74	72.48	2250.83	80.96	1533.52	81.33	1590.48			234.59	7879.6	234.33	9232.45	234.26	8255.8	234.53	6982.62			292.29	6186.89	292	6332.9	292.18	8031.74	292.4	7036.88			11579.9	0.82412	1.98964	2.15113	3.19236	11726.2	0.98807			11579.9	0.000320255	-0.000366687	-0.000465695			-4.92994	115.472	-4.84619	64.9607	-4.81718
81.14	1362.68	72.43	2276.25	80.91	1609.27	81.28	1716.22			234.54	7783.04	234.28	9373.41	234.21	8637.6	234.48	7116.24			292.24	6270.19	291.95	6474.44	292.13	7976.13	292.35	7038.59			11580.2	0.82428	1.98954	2.1509	3.19556	11731.2	0.98642			11580.2	0.000149984	-0.000441932	-0.000927886			-4.86294	118.482	-4.77869	69.5278	-4.74948
81.09	1368.27	72.38	2379.82	80.86	1589.18	81.23	1693.89			234.49	8100.38	234.23	9335.04	234.16	8540.8	234.43	7194.13			292.19	6170.9	291.9	6554.66	292.08	7953.79	292.3	7066.98			11580.5	0.82421	1.98938	2.15058	3.19712	11736.2	0.98707			11580.5	-0.000209132	-0.000387215	-0.0011			-4.79604	26.2743	-4.71119	25.8457	-4.68178
81.04	1382.09	72.33	2464.25	80.81	1615.82	81.18	1664.39			234.44	7943.99	234.18	9379.11	234.11	8406.57	234.38	7047.59			292.14	6259.01	291.85	6531.7	292.03	7846.96	292.25	7057.53			11580.8	0.82416	1.9893	2.15025	3.19466	11741.3	0.98801			11580.8	-0.000230401	-6.31241e-05	-0.00116			-4.72904	15.837	-4.64359	46.2823	-4.61408
80.99	1406.7	72.28	2511.44	80.76	1633.16	81.13	1651.51			234.39	8060.92	234.13	9483.36	234.06	8539	234.33	7120.9			292.09	6277.38	291.8	6575.8	291.98	7969.18	292.2	7133.43			11581.1	0.82408	1.98934	2.14989	3.19015	11746.5	0.99131			11581.1	-0.000264273	0.000349024	-0.00123			-4.66214	72.4907	-4.57609	38.7047	-4.54638
80.94	1376.71	72.23	2471.93	80.71	1554.97	81.08	1666.77			234.34	8036.11	234.08	9364.99	234.01	8516.9	234.28	7263.25			292.04	6246.61	291.75	6602.82	291.93	8049.74	292.15	6925.97			11581.4	0.824	1.98952	2.14951	3.18395	11751.7	0.99532			11581.4	-0.000523795	-0.000349035	-0.00123			-4.59514	26.4817	-4.50859	48.3129	-4.47858
80.89	1405.98	72.18	2579.91	80.66	1572.44	81.03	1711.36			234.29	8185.39	234.03	9513.22	233.96	8440.63	234.23	7299.43			291.99	6234.13	291.7	6441.61	291.88	8081.49	292.1	6962.01			11581.7	0.82377	1.98914	2.14917	3.17396	11757	1.00388			11581.7	-0.00101	-0.00118	-0.00146			-4.52824	40.2803	-4.44099	14.4018	-4.41088
80.84	1398.77	72.13	2721.35	80.61	1569.39	80.98	1625.46			234.24	8119.7	233.98	9474.87	233.91	8707.94	234.18	7225.84			291.94	6266.98	291.65	6453.21	291.83	8052.66	292.05	7078.48			11582	0.8234	1.98883	2.14865	3.16283	11762.5	1.00919			11582	-0.00124	-0.000748836	-0.00171			-4.46124	30.1551	-4.37349	35.7818	-4.34318
80.79	1415.71	72.08	2813.64	80.56	1552.13	80.93	1640.28			234.19	8176.7	233.93	9666.34	233.86	8817.03	234.13	7382.12			291.89	6224.4	291.6	6437.01	291.78	7921.05	292	7007.14			11582.3	0.82302	1.98867	2.14815	3.14906	11767.9	1.01179			11582.3	-0.00116	-0.00105	-0.00166			-4.39434	34.7151	-4.30599	23.42	-4.27548
80.74	1309.29	72.03	2934.09	80.51	1557.13	80.88	1639.91			234.14	8427.21	233.88	9820.88	233.81	8800.16	234.08	7539.5			291.84	6244.41	291.55	6521.14	291.73	8047.59	291.95	6982.8			11582.5	0.82272	1.98822	2.14766	3.13599	11773.5	1.02001			11582.5	-0.00127	-0.00137	-0.00158			-4.32734	24.9751	-4.23839	36.9589	-4.20778
80.69	1332.45	71.98	3078.37	80.46	1592.63	80.83	1614.07			234.09	8405.39	233.83	9866.89	233.76	8842.3	234.03	7353.71			291.79	6201.01	291.5	6428.82	291.68	8040.37	291.9	6927.4			11582.9	0.82227	1.98786	2.14721	3.121	11779.1	1.01952			11582.9	-0.00164	-0.00146	-0.00148			-4.26034	41.0505	-4.17089	17.1067	-4.14008
80.64	1357.93	71.93	3281.25	80.41	1588.99	80.78	1677.78			234.04	8531.15	233.78	10018.3	233.71	8693.16	233.98	7294.33			291.74	6238.95	291.45	6525.49	291.63	7962.99	291.85	6880.46			11583.1	0.82173	1.98735	2.14677	3.10761	11784.8	1.01638			11583.1	-0.00173	-0.00137	-0.00133			-4.19344	29.0264	-4.10339	27.7355	-4.07238
80.59	1414.66	71.88	3489.33	80.36	1512.02	80.73	1651.67			233.99	8582.63	233.73	10166.2	233.66	9151.88	233.93	7338.67			291.69	6251.06	291.4	6509.35	291.58	8045.01	291.8	7081.78			11583.4	0.82125	1.98705	2.14643	3.0946	11790.6	1.0142			11583.4	-0.00177	-0.00134	-0.00136			-4.12644	14.7391	-4.03579	9.6802	-4.00468
80.54	1407.45	71.83	3686.41	80.31	1530.74	80.68	1614.3			233.94	8543.81	233.68	10182.3	233.61	9075.3	233.88	7580.57			291.64	6290.96	291.35	6570.55	291.53	7864.64	291.75	7075.88			11583.7	0.82069	1.98656	2.14597	3.08205	11796.5	1.01013			11583.7	-0.00128	-0.00158	-0.00168			-4.05954	43.8259	-3.96829	20.7982	-3.93698
80.49	1354.35	71.78	3831.8	80.26	1585.31	80.63	1630.87			233.89	8485.25	233.63	10056.7	233.56	9097.99	233.83	7913.39			291.59	6279.99	291.3	6472.64	291.48	7936.19	291.7	6969.14			11584	0.8205	1.98612	2.14544	3.07274	11802.4	1.00588			11584	-0.000983224	-0.0017	-0.00172			-3.99254	18.5013	-3.90079	15.8781	-3.86918
80.44	1406.85	71.73	4052.94	80.21	1569.61	80.58	1660.53			233.84	8451.92	233.58	10307.7	233.51	9486.53	233.78	7741.54			291.54	6261.7	291.25	6308.41	291.43	8052.13	291.65	7009.19			11584.3	0.8201	1.98553	2.14494	3.06381	11808.4	1.00225			11584.3	-0.00121	-0.00148	-0.00166			-3.92564	17.0132	-3.83319	17.7959	-3.80148
80.39	1407.42	71.68	4408.56	80.16	1562.56	80.53	1623.2			233.79	8881.31	233.53	10575.2	233.46	9455.92	233.73	8075.15			291.49	6325.37	291.2	6521.67	291.38	8108.13	291.6	6968.16			11584.6	0.81977	1.98522	2.14445	3.05693	11814.5	1.00129			11584.6	-0.00106	-0.000780896	-0.0018			-3.85864	18.1614	-3.76569	17.6783	-3.73378
80.34	1387.92	71.63	4590.36	80.11	1577.81	80.48	1650.75			233.74	9146.18	233.48	10823.1	233.41	9567.63	233.68	7916.6			291.44	6185.1	291.15	6501.89	291.33	8142.81	291.55	6968.02			11584.9	0.81947	1.98507	2.14388	3.05211	11820.7	0.99932			11584.9	-0.00101	-0.000851344	-0.00161			-3.79174	14.0117	-3.69819	28.2997	-3.66608
80.29	1383.49	71.58	4742.87	80.06	1632.36	80.43	1673.06			233.69	9223.99	233.43	10856.5	233.36	9759.87	233.63	8067.88			291.39	6162.44	291.1	6393.92	291.28	8115.96	291.5	6974.84			11585.2	0.81917	1.98472	2.14348	3.049	11826.9	0.99801			11585.2	-0.000945421	-0.000800695	-0.00165			-3.72474	16.1868	-3.63059	41.5521	-3.59838
80.24	1370.19	71.53	4923.86	80.01	1567.14	80.38	1641.72			233.64	9497.8	233.38	11100.2	233.31	9849.17	233.58	8140.39			291.34	6302	291.05	6582.37	291.23	8009.04	291.45	7049.68			11585.5	0.81891	1.98459	2.14291	3.04619	11833.2	0.99644			11585.5	-0.00065207	-0.000186067	-0.00161			-3.65774	20.9292	-3.56309	26.2529	-3.53068
80.19	1366.53	71.48	5116.31	79.96	1539.83	80.33	1651.55			233.59	9376.35	233.33	11472	233.26	10063.6	233.53	8168.19			291.29	6245.24	291	6571.05	291.18	8015.12	291.4	7027.35			11585.8	0.81878	1.98461	2.14253	3.04617	11839.6	0.99331			11585.8	-0.00080619	-0.000362252	-0.00108			-3.59084	12.3403	-3.49559	36.9023	-3.46298
80.14	1388.93	71.43	5164.29	79.91	1586.52	80.28	1622.23			233.54	9773.08	233.28	11528.8	233.21	10358.8	233.48	8336.67			291.24	6231.15	290.95	6449.11	291.13	8088.03	291.35	6952.29			11586.1	0.81843	1.98437	2.14225	3.04538	11846.1	0.99204			11586.1	-0.000944548	-0.00104	-0.00127			-3.52384	19.2319	-3.42799	79.6686	-3.39528
80.09	1409.3	71.38	5319.55	79.86	1541.53	80.23	1605.9			233.49	9707.12	233.23	11668.3	233.16	10336.8	233.43	8599.25			291.19	6190.8	290.9	6543.34	291.08	8012.38	291.3	7027.55			11586.4	0.81822	1.984	2.14178	3.04503	11852.6	0.99208			11586.4	-0.00061554	-0.0013	-0.00141			-3.45694	41.0261	-3.36049	12.7357	-3.32758
80.04	1343.88	71.33	5364.32	79.81	1546.26	80.18	1620.75			233.44	10125.3	233.18	11779.9	233.11	10610.7	233.38	8677.18			291.14	6272.15	290.85	6488.68	291.03	8051.26	291.25	7044.81			11586.7	0.81807	1.98362	2.14143	3.04632	11859.2	0.99121			11586.7	-0.000737661	-0.00122	-0.00135			-3.38994	28.2538	-3.29299	44.6144	-3.25978
79.99	1358.29	71.28	5275.1	79.76	1601	80.13	1671.19			233.39	10053.2	233.13	11997.7	233.06	10992.1	233.33	8465.37			291.09	6204.04	290.8	6427.78	290.98	7987.75	291.2	7056.22			11587	0.81778	1.98327	2.14097	3.04747	11865.9	0.99459			11587	-0.000698463	-0.000687882	-0.000911749			-3.32304	52.1513	-3.22539	50.0166	-3.19208
79.94	1392.71	71.23	5250.05	79.71	1529.07	80.08	1638			233.34	9992.55	233.08	12463.8	233.01	11534.3	233.28	8924.44			291.04	6145.47	290.75	6483.73	290.93	7906.71	291.15	6985.6			11587.3	0.81765	1.98319	2.14087	3.04885	11872.7	0.99277			11587.3	-0.000678969	-0.00034736	-0.000421588			-3.25604	31.9674	-3.15789	72.7849	-3.12438
79.89	1399.29	71.18	4993.27	79.66	1567.51	80.03	1646.42			233.29	10343.9	233.03	12924.2	232.96	11698.8	233.23	9078.54			290.99	6255.21	290.7	6508.19	290.88	7993.28	291.1	7044.31			11587.6	0.81738	1.98307	2.14073	3.05148	11879.6	0.99367			11587.6	-0.000469547	-0.00089852	-0.000704492			-3.18914	45.5407	-3.09039	39.922	-3.05668
79.84	1357.67	71.13	4747.93	79.61	1548.83	79.98	1668.43			233.24	10723	232.98	12960.1	232.91	12009.9	233.18	9263.79			290.94	6245.34	290.65	6605.94	290.83	7976.99	291.05	7008.9			11587.9	0.81737	1.98265	2.14045	3.055	11886.5	0.99866			11587.9	-0.000109167	-0.00112	-0.000793558			-3.12214	39.7464	-3.02279	37.6844	-2.98898
79.79	1363.6	71.08	4538.33	79.56	1606.9	79.93	1642.43			233.19	10835.1	232.93	13301.8	232.86	12129.2	233.13	9361.16			290.89	6284.73	290.6	6463.31	290.78	8067.13	291	6985.7			11588.2	0.81732	1.98241	2.14026	3.05989	11893.5	1.00153			11588.2	-0.000103702	-0.000471605	-0.000693148			-3.05514	41.3963	-2.95529	74.6274	-2.92128
79.74	1330.6	71.03	4350.25	79.51	1574.51	79.88	1666.55			233.14	11317	232.88	13505.3	232.81	12768.6	233.08	9390.69			290.84	6302.22	290.55	6458.91	290.73	8108.01	290.95	7109.23			11588.5	0.81731	1.98238	2.14004	3.06597	11900.6	1.00422			11588.5	-0.000209693	-0.00028255	-0.000816853			-2.98824	27.3919	-2.88779	59.5234	-2.85358
79.69	1347.09	70.98	4084.38	79.46	1581.67	79.83	1651.52			233.09	11267.8	232.83	13881.3	232.76	12819.4	233.03	9659.23			290.79	6303.45	290.5	6505.96	290.68	8083.28	290.9	7028.23			11588.8	0.81719	1.98225	2.13978	3.07219	11907.7	1.0049			11588.8	0.000111983	-0.000164915	-0.00094716			-2.92124	31.6601	-2.82019	44.1426	-2.78588
79.64	1418.73	70.93	3792.61	79.41	1582.6	79.78	1652.33			233.04	11512.1	232.78	14247.1	232.71	13139.6	232.98	9847.02			290.74	6236.42	290.45	6555.94	290.63	7991.66	290.85	6940.24			11589.1	0.81737	1.98221	2.13948	3.08149	11915	1.0043			11589.1	0.00034169	0.00010126	-0.000944506			-2.85434	74.3236	-2.75269	50.2589	-2.71818
79.59	1387.3	70.88	3523.39	79.36	1605.2	79.73	1585.42			232.99	11629.3	232.73	14366.9	232.66	13636.4	232.93	9941.36			290.69	6260.47	290.4	6474.68	290.58	8065.3	290.8	6826.48			11589.4	0.81739	1.98241	2.13922	3.09116	11922.3	1.0042			11589.4	0.000204609	-6.35296e-05	-0.000777636			-2.78734	62.5825	-2.68519	41.7022	-2.65038
79.54	1423.25	70.83	3297.96	79.31	1566.35	79.68	1641.04			232.94	12276	232.68	14946.9	232.61	14149.2	232.88	10308.9			290.64	6387.65	290.35	6478.74	290.53	7988.55	290.75	6900.82			11589.7	0.81749	1.98244	2.13903	3.10354	11929.7	1.00283			11589.7	0.000228982	-0.000178486	-0.000787182			-2.72044	38.97	-2.61759	53.1438	-2.58268
79.49	1402.91	70.78	3082.14	79.26	1576.69	79.63	1616.28			232.89	12401.3	232.63	15762.1	232.56	14786	232.83	10543.3			290.59	6251.89	290.3	6553.75	290.48	8031.84	290.7	7030.95			11590	0.81753	1.98225	2.13875	3.11607	11937.1	1.00261			11590	8.72448e-05	-0.000220847	-0.000540492			-2.65344	38.6391	-2.55009	31.2649	-2.51498
79.44	1353.43	70.73	2853	79.21	1574.14	79.58	1593.06			232.84	12837.7	232.58	16232.6	232.51	15375.1	232.78	10969			290.54	6216.9	290.25	6506.42	290.43	8082.83	290.65	7130.84			11590.5	0.81757	1.98188	2.13873	3.14531	11944.6	0.99928			11590.5	0.000310044	-0.000302744	5.82521e-05			-2.58654	40.3688	-2.48259	87.0756	-2.44728
79.39	1376.15	70.68	2705.15	79.16	1590.67	79.53	1610.66			232.79	13082.9	232.53	16714.8	232.46	15618.9	232.73	11089.7			290.49	6251.2	290.2	6591.56	290.38	7996.81	290.6	7100.47			11591.6	0.81804	1.98187	2.13871	3.20585	11952.3	0.99588			11591.6	0.000358544	-0.00014468	4.75639e-05			-2.51954	50.4841	-2.41499	33.922	-2.37958
79.34	1404.21	70.63	2433.72	79.11	1576.22	79.48	1631.87			232.74	13565.7	232.48	17609	232.41	16607.6	232.68	11216.1			290.44	6221.61	290.15	6520.56	290.33	7901.06	290.55	7060.41			11592.7	0.81834	1.98157	2.13884	3.26656	11960	1.00046			11592.7	0.000179061	-0.000359419	-6.14861e-06			-2.45254	46.067	-2.34749	68.2837	-2.31188
79.29	1409.97	70.58	2301.15	79.06	1518.32	79.43	1679.43			232.69	13883.6	232.43	17830.4	232.36	17227.8	232.63	11730.2			290.39	6319.69	290.1	6488.17	290.28	8115.25	290.5	6972.69			11593.8	0.81843	1.98109	2.1387	3.30782	11967.7	0.99957			11593.8	-9.11654e-05	-0.000460572	-0.000336927			-2.38564	50.2894	-2.27999	75.4119	-2.24418
79.24	1368.05	70.53	2171.79	79.01	1520.74	79.38	1629.84			232.64	14708.5	232.38	18662.7	232.31	17766.8	232.58	12355.6			290.34	6389.01	290.05	6414.27	290.23	8072.21	290.45	6935.48			11595	0.81813	1.98051	2.13805	3.3154	11975.5	1.00003			11595	-0.000498643	-0.000608318	-0.000877242			-2.31864	66.0147	-2.21239	114.658	-2.17648
79.19	1381.99	70.48	2095.72	78.96	1592.47	79.33	1655.48			232.59	15043.4	232.33	19555.4	232.26	17971.3	232.53	12309.7			290.29	6317.88	290	6382.85	290.18	8069.31	290.4	7081.08			11596.1	0.81725	1.97965	2.13663	3.28741	11983.5	1.00148			11596.1	-0.000816465	-0.000896229	-0.00144			-2.25174	85.6966	-2.14489	101.649	-2.10878
79.14	1350.12	70.43	1973.16	78.91	1594.86	79.28	1546.57			232.54	15609.1	232.28	20235.8	232.21	18657.7	232.48	13154.3			290.24	6257.99	289.95	6462.04	290.13	8112.18	290.35	7033.18			11597.3	0.8162	1.97839	2.13464	3.24514	11991.5	1.00239			11597.3	-0.000981016	-0.000952257	-0.00159			-2.18474	136.094	-2.07739	123.032	-2.04098
79.09	1390.67	70.38	1952.99	78.86	1556.66	79.23	1618.59			232.49	16406.5	232.23	21071.6	232.16	19674.8	232.43	13790.7			290.19	6319.1	289.9	6401.21	290.08	8090.25	290.3	7060.35			11598.5	0.81492	1.97738	2.13286	3.20118	11999.5	1.0036			11598.5	-0.00105	-0.000958099	-0.00143			-2.11784	135.229	-2.00979	159.153	-1.97328
79.04	1342.75	70.33	1896.04	78.81	1505.78	79.18	1678.91			232.44	17079.3	232.18	21829.7	232.11	20195.6	232.38	14082.3			290.14	6227.72	289.85	6539.24	290.03	8061.84	290.25	7086.09			11599.8	0.8136	1.97603	2.13109	3.16221	12007.7	1.00341			11599.8	-0.000930668	-0.000984459	-0.0014			-2.05084	156.159	-1.94229	183.356	-1.90558
78.99	1402.24	70.28	1847.76	78.76	1559.79	79.13	1644.09			232.39	17723.4	232.13	22875.8	232.06	21147.3	232.33	14648.1			290.09	6256.28	289.8	6661.78	289.98	8123.57	290.2	7139.07			11601.1	0.81253	1.97487	2.12928	3.14013	12015.9	1.00294			11601.1	-0.000760125	-0.000922929	-0.00129			-1.98394	123.078	-1.87479	136.337	-1.83788
78.94	1362.47	70.23	1824.66	78.71	1549.38	79.08	1627.81			232.34	18030.8	232.08	23500.1	232.01	21470.8	232.28	15014.5			290.04	6287.87	289.75	6591.69	289.93	8163.96	290.15	7025.04			11602.3	0.81173	1.97375	2.12791	3.12878	12024.2	1.00382			11602.3	-0.000594773	-0.000910797	-0.00102			-1.91694	110.498	-1.80719	139.393	-1.77018
78.89	1364.21	70.18	1783.16	78.66	1580.76	79.03	1692.42			232.29	18824.9	232.03	24369.8	231.96	22376.8	232.23	15973.6			289.99	6309.1	289.7	6555.88	289.88	8133.92	290.1	7061.34			11603.6	0.81101	1.97253	2.12671	3.1146	12032.6	1.00447			11603.6	-0.000588168	-0.000874748	-0.00099771			-1.84994	154.54	-1.73969	145.965	-1.70248
78.84	1311.19	70.13	1713.31	78.61	1558.48	78.98	1615.79			232.24	19538	231.98	25221.1	231.91	23505.4	232.18	16721.1			289.94	6366.53	289.65	6531.76	289.83	8088.52	290.05	7090.76			11604.9	0.81017	1.97141	2.12526	3.09511	12041	1.00493			11604.9	-0.00066726	-0.000863604	-0.00113			-1.78304	174.608	-1.67219	160.117	-1.63478
78.79	1341.29	70.08	1646.52	78.56	1580.14	78.93	1591.82			232.19	20405	231.93	26731.4	231.86	24101	232.13	17258			289.89	6346.04	289.6	6538.96	289.78	8085.1	290	7113.64			11606.2	0.80929	1.97031	2.1238	3.07483	12049.6	1.0039			11606.2	-0.000644889	-0.000909566	-0.00108			-1.71604	64.451	-1.60469	142.475	-1.56708
78.74	1341.08	70.03	1612.29	78.51	1584.59	78.88	1605.17			232.14	21451.8	231.88	27425.2	231.81	24612.7	232.08	17691			289.84	6293.13	289.55	6560.58	289.73	8003.02	289.95	7068.74			11607.6	0.80846	1.969	2.1224	3.06096	12058.2	1.00402			11607.6	-0.000466679	-0.000775727	-0.000960262			-1.64914	97.4131	-1.53709	139.457	-1.49938
78.69	1398.14	69.98	1665.59	78.46	1542.84	78.83	1635.16			232.09	22636.8	231.83	28789.2	231.76	25263.5	232.03	18308.3			289.79	6415.26	289.5	6588.25	289.68	8210.45	289.9	7050.66			11609	0.80801	1.96819	2.12117	3.06167	12066.9	1.00389			11609	-0.000349912	-0.000542493	-0.000826744			-1.58214	112.3	-1.46959	129.811	-1.43158
78.64	1327.58	69.93	1680.47	78.41	1550.49	78.78	1629.01			232.04	23581.3	231.78	29765.7	231.71	25741.7	231.98	18949.4			289.74	6413.32	289.45	6543.68	289.63	8294.26	289.85	7246.43			11610.3	0.8075	1.96751	2.12013	3.07746	12075.6	1.00174			11610.3	-0.000195888	-0.000451823	-0.000674471			-1.51524	127.333	-1.40209	76.5875	-1.36388
78.59	1354.65	69.88	1633.79	78.36	1547.42	78.73	1658.57			231.99	23818.6	231.73	30645.7	231.66	26805.5	231.93	20070.5			289.69	6378.07	289.4	6681.53	289.58	8219.52	289.8	7092.15			11611.7	0.80748	1.96694	2.11931	3.10387	12084.4	0.99969			11611.7	-6.93116e-05	-0.000452277	-0.000530807			-1.44824	84.3632	-1.33449	142.884	-1.29618
78.54	1368.44	69.83	1664.38	78.31	1568.91	78.68	1669.98			231.94	25143.7	231.68	31672.1	231.61	27185	231.88	20833.9			289.64	6366.28	289.35	6696.83	289.53	8187.23	289.75	7115.95			11613.2	0.8073	1.96622	2.11861	3.13838	12093.3	0.99764			11613.2	6.00727e-07	-0.000471726	-0.000404303			-1.38134	101.745	-1.26699	88.2861	-1.22848
78.49	1351.51	69.78	1696.9	78.26	1609.6	78.63	1659.09			231.89	26093.8	231.63	32453.9	231.56	27134.1	231.83	21289			289.59	6409.34	289.3	6617.44	289.48	8245.71	289.7	7093.38			11614.7	0.80748	1.96555	2.11812	3.17597	12102.3	0.99478			11614.7	1.73355e-05	-0.000407888	-0.000352022			-1.31434	120.268	-1.19949	69.0097	-1.16078
78.44	1369.4	69.73	1610.24	78.21	1615.81	78.58	1691.23			231.84	26868	231.58	33366.6	231.51	27057	231.78	22457.3			289.54	6498.65	289.25	6528.87	289.43	8322.09	289.65	7085.46			11616.1	0.80735	1.96501	2.11758	3.21213	12111.4	0.99299			11616.1	-0.000118793	-0.000414409	-0.000401675			-1.24734	87.3001	-1.13189	75.5361	-1.09308
78.39	1315.81	69.68	1642.03	78.16	1622.2	78.53	1638.32			231.79	27357.2	231.53	33858.3	231.46	27536	231.73	23374.7			289.49	6302.91	289.2	6588.37	289.38	8303.82	289.6	7105.14			11617.6	0.80713	1.96434	2.11694	3.24247	12120.5	0.99161			11617.6	-0.000156431	-0.00056654	-0.00054126			-1.18044	80.8991	-1.06439	61.6563	-1.02538
78.34	1365.98	69.63	1564.02	78.11	1613.02	78.48	1638.23			231.74	28402.8	231.48	34297.9	231.41	26972.2	231.68	24403.2			289.44	6411.3	289.15	6650.85	289.33	8194.29	289.55	7217.72			11619	0.80689	1.96336	2.116	3.26333	12129.7	0.99109			11619	-0.000238654	-0.000699772	-0.000821388			-1.11344	61.6091	-0.99689	89.2587	-0.95768
78.29	1368.73	69.58	1584.13	78.06	1608.62	78.43	1617.42			231.69	29212.9	231.43	34000	231.36	26934.8	231.63	24680.1			289.39	6417.51	289.1	6643.61	289.28	8254.76	289.5	7211.68			11620.5	0.80643	1.96229	2.11454	3.26844	12139	0.9914			11620.5	-0.000375127	-0.000804659	-0.00104			-1.04654	57.9653	-0.92929	52.0553	-0.88998
78.24	1352.91	69.53	1597.88	78.01	1604.35	78.38	1622.47			231.64	29863.9	231.38	33839.5	231.31	25900.3	231.58	25036.9			289.34	6335.94	289.05	6676.94	289.23	8364.96	289.45	7191.59			11622.1	0.80576	1.96093	2.11286	3.26048	12148.4	0.99224			11622.1	-0.000530767	-0.000884413	-0.00113			-0.97954	43.2779	-0.86179	69.81	-0.82218
78.19	1344.76	69.48	1638.92	77.96	1604.81	78.33	1605.16			231.59	30149.3	231.33	33804.6	231.26	25272.7	231.53	25873.6			289.29	6381.01	289	6610.18	289.18	8332.39	289.4	7085.72			11623.6	0.80478	1.95953	2.11103	3.24581	12157.8	0.99364			11623.6	-0.000634034	-0.000827022	-0.00113			-0.91264	34.7193	-0.79429	102.191	-0.75448
78.14	1351.93	69.43	1622.84	77.91	1637.44	78.28	1649.24			231.54	30181.8	231.28	33866.5	231.21	23895.2	231.48	26407.5			289.24	6450.3	288.95	6506.85	289.13	8345.52	289.35	7255.17			11625.2	0.80377	1.95833	2.1093	3.23014	12167.3	0.99606			11625.2	-0.000692409	-0.000851643	-0.00115			-0.84564	83.2939	-0.72669	104.489	-0.68678
78.09	1345.46	69.38	1574.36	77.86	1584.55	78.23	1657.66			231.49	30195.2	231.23	32198.9	231.16	22986.6	231.43	26496.7			289.19	6466.09	288.9	6641.89	289.08	8430.25	289.3	7288.04			11626.8	0.8026	1.95686	2.10741	3.21471	12176.9	0.9969			11626.8	-0.000711625	-0.00095367	-0.00119			-0.77874	65.6442	-0.65919	81.3017	-0.61908
78.04	1338.18	69.33	1562.85	77.81	1578.27	78.18	1656.75			231.44	30157.3	231.18	31184.6	231.11	21166.6	231.38	26471.3			289.14	6420.58	288.85	6645.96	289.03	8441.86	289.25	7165.72			11628.5	0.80146	1.95522	2.10545	3.19797	12186.6	0.99755			11628.5	-0.000669647	-0.000951823	-0.00114			-0.71174	94.1106	-0.59169	63.7427	-0.55138
77.99	1378.72	69.28	1551.03	77.76	1622.25	78.13	1613.13			231.39	29565.5	231.13	29745	231.06	19837.7	231.33	26537.5			289.09	6415.86	288.8	6635.13	288.98	8305.11	289.2	7204.28			11630.1	0.80036	1.95368	2.1036	3.18353	12196.4	0.9983			11630.1	-0.000652215	-0.000945294	-0.00108			-0.64474	79.5246	-0.52409	61.7529	-0.48368
77.94	1389.35	69.23	1621.17	77.71	1594.98	78.08	1607			231.34	29050.3	231.08	27929	231.01	18603.1	231.28	26215.1			289.04	6434.03	288.75	6538.05	288.93	8389.68	289.15	7204.21			11631.8	0.79929	1.95206	2.10186	3.17257	12206.2	0.99885			11631.8	-0.000600341	-0.00099842	-0.00102			-0.57784	26.9388	-0.45659	71.2753	-0.41598
77.89	1389.06	69.18	1530.93	77.66	1576.18	78.03	1604.87			231.29	27993.4	231.03	26141.4	230.96	17191.1	231.23	25350.5			288.99	6470.23	288.7	6755.41	288.88	8283.48	289.1	7220.84			11633.5	0.79835	1.95034	2.10017	3.16293	12216.1	1.00307			11633.5	-0.000588909	-0.000926868	-0.00105			-0.51084	38.5971	-0.38909	62.4373	-0.34828
77.84	1323.55	69.13	1596	77.61	1615.85	77.98	1618.25			231.24	27363.7	230.98	24713.9	230.91	16103.3	231.18	24565.4			288.94	6477.42	288.65	6866.43	288.83	8374.75	289.05	7219.02			11635.1	0.79731	1.94896	2.09833	3.15094	12226	0.98657			11635.1	-0.00057173	-0.000774208	-0.00116			-0.44394	79.5835	-0.32149	154.474	-0.28048
77.79	1333.58	69.08	1591.05	77.56	1592.49	77.93	1634.98			231.19	25258.8	230.93	23172.8	230.86	15080.6	231.13	23210.1			288.89	6448.16	288.6	6656.7	288.78	8201.54	289	7223.49			11636.8	0.79643	1.94774	2.09628	3.13483	12236.1	0.99882			11636.8	-0.000591587	-0.000749108	-0.00119			-0.37694	97.2387	-0.25399	136.585	-0.21278
77.74	1332.81	69.03	1628.74	77.51	1625.78	77.88	1570.69			231.14	23821.1	230.88	21264.7	230.81	13918.8	231.08	22004.9			288.84	6439.89	288.55	6707.73	288.73	8448.92	288.95	7343.35			11638.6	0.79526	1.94635	2.09419	3.11268	12246.2	1.00102			11638.6	-0.000670081	-0.000851841	-0.00115			-0.31004	131.729	-0.18649	92.6786	-0.14508
77.69	1352.01	68.98	1534.5	77.46	1637.14	77.83	1606.05			231.09	22463.7	230.83	19410.5	230.76	13159.7	231.03	21155.3			288.79	6504.07	288.5	6661.81	288.68	8350.44	288.9	7289.62			11640.4	0.79404	1.9447	2.09218	3.09021	12256.5	1.00237			11640.4	-0.000636245	-0.000848824	-0.00117			-0.24304	156.868	-0.11889	104.404	-0.07738
77.64	1366.62	--	--	77.41	1646.97	77.78	1694.14			231.04	21192.3	230.78	17624.8	230.71	11926.9	230.98	19824			288.74	6424.3	288.45	6703.13	288.63	8267.36	288.85	7224.72			11642.2	0.79299	1.94333	2.09004	3.06857	12266.7	1.00222			11642.2	-0.000632494	-0.000751053	-0.00111			-0.17614	85.9272	-0.05139	116.972	-0.00968
77.59	1373.01	--	--	77.36	1589.47	77.73	1675.37			230.99	19474.9	230.73	16609.1	230.66	11218.1	230.93	18620.6			288.69	6496.12	288.4	6669.12	288.58	8438.77	288.8	7264.61			11644	0.79178	1.94203	2.0882	3.05162	12277.1	1.00309			11644	-0.000588197	-0.000710415	-0.000980296			-0.10914	273.423	0.01611	146.003	0.05802
77.54	1377.94	--	--	77.31	1563.51	77.68	1627.72			230.94	18096	230.68	15305.7	230.61	10560.5	230.88	17196.5			288.64	6547.86	288.35	6728.97	288.53	8353.06	288.75	7297.45			11645.8	0.79084	1.94072	2.08645	3.0393	12287.5	1.00433			11645.8	-0.000502095	-0.000740149	-0.000868587			-0.04214	34.5858	0.08371	149.006	0.12572
77.49	1329.01	--	--	77.26	1593.24	77.63	1653.16			230.89	16768.4	230.63	14583.3	230.56	10270.4	230.83	15890			288.59	6500.35	288.3	6734.21	288.48	8436.81	288.7	7402.43			11647.7	0.7899	1.93924	2.08493	3.03339	12298	1.00415			11647.7	-0.000457796	-0.00079299	-0.000840729			0.02476	105.146	0.15121	114.679	0.19342
77.44	1343.6	--	--	77.21	1586.4	77.58	1693.85			230.84	15420	230.58	13552	230.51	9663.81	230.78	14861.8			288.54	6508.41	288.25	6748.38	288.43	8409.99	288.65	7285.94			11649.5	0.78916	1.93782	2.08337	3.03203	12308.6	1.00316			11649.5	-0.000436716	-0.000764189	-0.00084838			0.09176	85.9189	0.21871	369.513	0.26112
77.39	1377.75	--	--	77.16	1621.71	77.53	1586.99			230.79	14278.9	230.53	12872.4	230.46	9581.17	230.73	13482.4			288.49	6445.39	288.2	6813.07	288.38	8282.33	288.6	7342.19			11651.5	0.78825	1.93639	2.08175	3.03703	12319.3	1.0033			11651.5	-0.000438361	-0.000659957	-0.000795608			0.15866	46.6834	0.28631	174.912	0.32892
77.34	1380.38	--	--	77.11	1569.12	77.48	1741.44			230.74	13115.7	230.48	12133	230.41	9215.25	230.68	12375.7			288.44	6366.31	288.15	6612.44	288.33	8303.24	288.55	7160.67			11653.4	0.78747	1.93527	2.0803	3.04901	12330	1.01067			11653.4	-0.000303784	-0.00061342	-0.000799711			0.22566	93.1742	0.35381	246.017	0.39662
77.29	1330.59	--	--	77.06	1676.81	77.43	1644.48			230.69	12519.7	230.43	11825.4	230.36	9231.08	230.63	11657.1			288.39	6383.54	288.1	6852.45	288.28	8392.18	288.5	7280.42			11655.2	0.78712	1.9341	2.07876	3.06817	12340.8	1.00426			11655.2	-0.000244166	-0.00066074	-0.000807281			0.29256	293.903	0.42131	154.369	0.46432
77.24	1315.07	--	--	77.01	1670.71	77.38	1655.8			230.64	11848.1	230.38	11429.8	230.31	8866.35	230.58	11019.2			288.34	6442.91	288.05	6785.96	288.23	8332.75	288.45	7414.37			11657.2	0.78654	1.93272	2.0772	3.09236	12351.7	0.99616			11657.2	-0.000294679	-0.000649324	-0.000757142			0.35956	234.151	0.48891	158.553	0.53202
77.19	1350.63	--	--	76.96	1640.28	77.33	1692.33			230.59	11281.7	230.33	11334.8	230.26	8901.62	230.53	10262.3			288.29	6535.93	288	6810.72	288.18	8378.9	288.4	7302.93			11659.2	0.78596	1.93154	2.07577	3.11336	12362.7	1.00174			11659.2	-0.000309042	-0.00059274	-0.000759714			0.42646	119.21	0.55641	270.575	0.59972
77.14	1364.73	--	--	76.91	1680.41	77.28	1679.54			230.54	10740.1	230.28	11004.4	230.21	8569.45	230.48	9817.99			288.24	6493.42	287.95	6726.46	288.13	8430.52	288.35	7413.94			11661.1	0.78531	1.93038	2.0742	3.12886	12373.7	1.00437			11661.1	-0.000319915	-0.000633471	-0.000760077			0.49346	146.849	0.62391	313.263	0.66742
77.09	1383.64	--	--	76.86	1726.6	77.23	1689.75			230.49	10502	230.23	11136.1	230.16	8772.23	230.43	9474.21			288.19	6573.57	287.9	6816.65	288.08	8233.76	288.3	7358.32			11663.1	0.78469	1.92903	2.07275	3.13922	12384.8	1.00216			11663.1	-0.000332217	-0.000706289	-0.000772647			0.56046	256.9	0.69151	200.727	0.73512
77.04	1395.86	--	--	76.81	1739.03	77.18	1715.19			230.44	10338.9	230.18	11229.2	230.11	8682.99	230.38	9337.67			288.14	6511.52	287.85	6705.79	288.03	8427.63	288.25	7396.56			11665.2	0.78397	1.92751	2.07106	3.14285	12396	1.00165			11665.2	-0.000390247	-0.000718398	-0.000853523			0.62736	270.041	0.75901	216.973	0.80282
76.99	1397.79	--	--	76.76	1688.55	77.13	1779.93			230.39	10185.6	230.13	11105.5	230.06	8743.94	230.33	8832.8			288.09	6345.32	287.8	6834	287.98	8433	288.2	7468.61			11667.3	0.78308	1.92606	2.06923	3.14034	12407.3	1.00127			11667.3	-0.000456229	-0.000743652	-0.000880685			0.69436	285.751	0.82651	293.187	0.87052
76.94	1407.84	--	--	76.71	1669.32	77.08	1705.85			230.34	10149.5	230.08	11163	230.01	9015.78	230.28	8708.68			288.04	6599.3	287.75	6740.96	287.93	8386.66	288.15	7401.58			11669.2	0.78212	1.92452	2.0675	3.13555	12418.6	0.99967			11669.2	-0.000462917	-0.00078566	-0.000950489			0.76126	313.394	0.89411	153.117	0.93832
76.89	1377.69	--	--	76.66	1702.88	77.03	1704.39			230.29	10236.1	230.03	10947.1	229.96	9025.29	230.23	8588.51			287.99	6589.57	287.7	6851.03	287.88	8506.56	288.1	7463.6			11671.4	0.78115	1.92279	2.06528	3.13029	12430.1	0.99906			11671.4	-0.000475216	-0.00070211	-0.000989976			0.82826	171.692	0.96161	102.887	1.00602
76.84	1347.6	--	--	76.61	1748.51	76.98	1734.66			230.24	9802.71	229.98	11186.2	229.91	9322.62	230.18	8508.72			287.94	6558.01	287.65	6826.94	287.83	8461.65	288.05	7459.61			11673.4	0.78013	1.92155	2.06335	3.12457	12441.5	0.99829			11673.4	-0.000465394	-0.000644365	-0.000976418			0.89516	158.27	1.02911	115.25	1.07372
76.79	1356.6	--	--	76.56	1759.45	76.93	1704.31			230.19	9839.3	229.93	11183.9	229.86	9551.38	230.13	8570.25			287.89	6533.86	287.6	6778.01	287.78	8402.34	288	7333.66			11675.5	0.77926	1.92017	2.0613	3.11868	12453.1	0.99695			11675.5	-0.000451124	-0.000703305	-0.000950229			0.96216	206.434	1.09671	0.9714	1.14142
76.74	1399.42	--	--	76.51	1722.89	76.88	1737.68			230.14	9915.77	229.88	11559.7	229.81	9633.44	230.08	8442.78			287.84	6604.45	287.55	6759.88	287.73	8401.54	287.95	7384.91			11677.6	0.77823	1.91859	2.05936	3.1151	12464.8	0.9953			11677.6	-0.000487651	-0.000688742	-0.00090841			1.02906	94.2902	1.16421	0.5798	1.20912
76.69	1372.77	--	--	76.46	1720.06	76.83	1817.99			230.09	9981.5	229.83	11765.1	229.76	9450.89	230.03	8413.74			287.79	6480.99	287.5	6791.1	287.68	8474.61	287.9	7394.8			11679.8	0.77716	1.91721	2.05739	3.1156	12476.5	0.99568			11679.8	-0.000450606	-0.000644935	-0.000847672			1.09606	1.0678	1.23171	0.5406	1.27682
76.64	1434.92	--	--	76.41	1757.2	76.78	1721.46			230.04	9838.68	229.78	11780.1	229.71	9938.73	229.98	8688.75			287.74	6679.18	287.45	6864.09	287.63	8371.15	287.85	7471.44			11681.9	0.77629	1.91582	2.05571	3.11816	12488.3	0.99764			11681.9	-0.000425348	-0.00070373	-0.000780438			1.16306	0.9499	1.29931	0.5057	1.34452
76.59	1391.11	--	--	76.36	1797.49	76.73	1775.45			229.99	10297.4	229.73	12253.9	229.66	10418.3	229.93	8742.18			287.69	6636.26	287.4	6847.48	287.58	8477.09	287.8	7393.09			11684.1	0.77533	1.91418	2.05403	3.12423	12500.2	0.9993			11684.1	-0.000396612	-0.000752934	-0.000775145			1.22996	0.839	1.36681	0.471	1.41222
76.54	1393.4	--	--	76.31	1817.23	76.68	1767.32			229.94	10302.1	229.68	12650.9	229.61	10585.6	229.88	8765.22			287.64	6562.09	287.35	6758.67	287.53	8558.59	287.75	7309.92			11686.4	0.77453	1.91247	2.05227	3.13281	12512.1	1.00033			11686.4	-0.000402469	-0.000699151	-0.000755482			1.29696	0.7362	1.43431	0.4397	1.47992
76.49	1406.71	--	--	76.26	1817.7	76.63	1755.9			229.89	10678.6	229.63	12945.2	229.56	10935.7	229.83	8929.34			287.59	6612.08	287.3	6820.54	287.48	8474.84	287.7	7256.79			11688.6	0.7735	1.91101	2.0506	3.13749	12524.2	1.00115			11688.6	-0.000432467	-0.000697668	-0.000873487			1.36386	0.6428	1.50191	0.4072	1.54772
76.44	1418.22	--	--	76.21	1871.37	76.58	1770.61			229.84	11049.5	229.58	13370.6	229.51	11545.3	229.78	9205.23			287.54	6528.54	287.25	6859.11	287.43	8473.4	287.65	7538.39			11690.8	0.77262	1.90939	2.04841	3.13569	12536.3	1.00307			11690.8	-0.000399971	-0.000750937	-0.000985394			1.43086	0.555	1.56941	0.3804	1.61542
76.39	1377.29	--	--	76.16	1812.41	76.53	1819.76			229.79	11324.1	229.53	13893.5	229.46	11961.2	229.73	9164.95			287.49	6680.29	287.2	6885.95	287.38	8462.38	287.6	7346.42			11693.2	0.77168	1.90759	2.04612	3.12652	12548.5	1.00404			11693.2	-0.00044423	-0.000720303	-0.000954659			1.49776	0.4777	1.63691	0.3557	1.68312
76.34	1403.81	--	--	76.11	1872.56	76.48	1823.36			229.74	11327.8	229.48	14299.3	229.41	12223.6	229.68	9450.25			287.44	6689.13	287.15	6839.56	287.33	8568.26	287.55	7390.58			11695.5	0.77056	1.90605	2.04397	3.11222	12560.7	1.00254			11695.5	-0.000453497	-0.000705853	-0.000960256			1.56476	0.4069	1.70441	0.3296	1.75082
76.29	1425.63	--	--	76.06	1885.3	76.43	1834.78			229.69	11832.9	229.43	14657.6	229.36	12678.8	229.63	9792.2			287.39	6637.42	287.1	6747.67	287.28	8438.14	287.5	7413.39			11697.7	0.76962	1.90439	2.04176	3.09275	--	--			11697.7	-0.000471515	-0.000757669	-0.000994102			1.63166	0.3466	1.77201	0.3064	1.81852
76.24	1411.45	--	--	76.01	1896.11	76.38	1881.07			229.64	12283.3	229.38	15790.9	229.31	13285.5	229.58	9861.54			287.34	6540.88	287.05	6793.33	287.23	8492.53	287.45	7402.76			11700.1	0.76836	1.90252	2.03935	3.06784	--	--			11700.1	-0.000549459	-0.000764445	-0.00096081			1.69866	0.2906	1.83951	0.2863	1.88622
76.19	1389.7	--	--	75.96	1950.56	76.33	1897.94			229.59	12621.3	229.33	16451.5	229.26	14191.3	229.53	10277.2			287.29	6557.41	287	6910.93	287.18	8599.36	287.4	7405.02			11702.5	0.76701	1.90076	2.03719	3.04434	--	--			11702.5	-0.000581215	-0.0007772	-0.0009443			1.76566	0.2451	1.90701	0.269	1.95392
76.14	1397.81	--	--	75.91	1945.72	76.28	1888.08			229.54	13314.7	229.28	17393.2	229.21	15197	229.48	10818.8			287.24	6589.27	286.95	6970.94	287.13	8666.09	287.35	7466.81			11704.9	0.7656	1.89882	2.03485	3.02586	--	--			11704.9	-0.000579645	-0.000828616	-0.000967938			1.83256	0.2081	1.97461	0.2519	2.02162
76.09	1448	--	--	75.86	1993.99	76.23	1892.47			229.49	13641.5	229.23	18252.4	229.16	15996.2	229.43	11222.8			287.19	6593.43	286.9	6792.85	287.08	8633.28	287.3	7591.26			11707.2	0.76424	1.8968	2.03257	3.0148	--	--			11707.2	-0.00056782	-0.000821427	-0.000984019			1.89956	0.1798	2.04211	0.2361	2.08932
76.04	1484.07	--	--	75.81	1993.91	76.18	1995.31			229.44	14170.8	229.18	19508.6	229.11	16638.9	229.38	11590.6			287.14	6522.99	286.85	6913.84	287.03	8741.61	287.25	7461.31			11709.7	0.76283	1.89482	2.03006	3.0125	--	--			11709.7	-0.000518444	-0.000754259	-0.000961892			1.96646	0.158	2.10961	0.221	2.15712
75.99	1455.96	--	--	75.76	2092.26	76.13	1938.77			229.39	15044.3	229.13	20287.2	229.06	17852.2	229.33	12369.9			287.09	6610.57	286.8	6848.65	286.98	8596.32	287.2	7568.77			11712.2	0.76168	1.89307	2.02781	3.01751	--	--			11712.2	-0.000460474	-0.000700953	-0.000928552			2.03346	0.1444	2.17721	0.2104	2.22482
75.94	1451.44	--	--	75.71	2115.95	76.08	1967.19			229.34	16087.6	229.08	21472.9	229.01	18678.7	229.28	12727.9			287.04	6704.96	286.75	6906.26	286.93	8721.44	287.15	7535.51			11714.7	0.76056	1.89136	2.02548	3.02772	--	--			11714.7	-0.000404088	-0.00072264	-0.000895256			2.10036	0.1358	2.24471	0.1996	2.29252
75.89	1459.87	--	--	75.66	2179.88	76.03	2004.1			229.29	16895.2	229.03	22749	228.96	20047.4	229.23	13540			286.99	6715.82	286.7	6873.71	286.88	8881.19	287.1	7393.57			11717.1	0.75969	1.8895	2.02339	3.04044	--	--			11717.1	-0.00037107	-0.000710213	-0.000851633			2.16736	0.1284	2.31221	0.1902	2.36022
75.84	1471.95	--	--	75.61	2264.08	75.98	2058.21			229.24	17907	228.98	24308.7	228.91	20961.6	229.18	14413.7			286.94	6677.85	286.65	6843.16	286.83	8801.99	287.05	7572.53			11719.6	0.75873	1.88786	2.02128	3.05436	--	--			11719.6	-0.000344094	-0.000630157	-0.000861878			2.23426	0.1231	2.37981	0.18	2.42792
75.79	1521.56	--	--	75.56	2299.73	75.93	2063.89			229.19	18994.8	228.93	25325.7	228.86	22194.3	229.13	15071.3			286.89	6750.08	286.6	6998.51	286.78	8802.9	287	7517.19			11722.1	0.75798	1.88637	2.01913	3.06764	--	--			11722.1	-0.000348245	-0.00055599	-0.000811347			2.30126	0.1181	2.44731	0.1717	2.49562
75.74	1545.36	--	--	75.51	2420.14	75.88	2147.85			229.14	19672.6	228.88	26487.9	228.81	22815.9	229.08	15887.7			286.84	6801.65	286.55	7090.17	286.73	8995.61	286.95	7507.03			11724.6	0.75697	1.88507	2.01719	3.07754	--	--			11724.6	-0.000381268	-0.000639695	-0.000715488			2.36826	0.1124	2.51481	0.1627	2.56332
75.69	1575.03	--	--	75.46	2427.1	75.83	2177.51			229.09	21119	228.83	28294.5	228.76	24715.6	229.03	16721.7			286.79	6773	286.5	7111.65	286.68	8985.54	286.9	7623.29			11727.2	0.75603	1.88309	2.01546	3.08534	--	--			11727.2	-0.000354797	-0.000721874	-0.00071192			2.43516	0.1079	2.58241	0.1544	2.63102
75.64	1566.39	--	--	75.41	2544.37	75.78	2199.81			229.04	22651.2	228.78	30251.1	228.71	25984	228.98	17733.6			286.74	6847.35	286.45	7181.29	286.63	9084.13	286.85	7509.14			11729.8	0.75516	1.88137	2.01354	3.09249	--	--			11729.8	-0.000349573	-0.000674076	-0.000754484			2.50216	0.1027	2.64991	0.1435	2.69872
75.59	1561.34	--	--	75.36	2666.16	75.73	2300.86			228.99	23772.5	228.73	31742.2	228.66	27850.2	228.93	18647.9			286.69	6735.16	286.4	7128.11	286.58	8944.03	286.8	7390.8			11732.3	0.75424	1.87965	2.01161	3.0971	--	--			11732.3	-0.000388663	-0.000700313	-0.000838761			2.56906	0.0968	2.71741	0.1311	2.76652
75.54	1592.27	--	--	75.31	2741.09	75.68	2312.36			228.94	25008.8	228.68	33761	228.61	29041.1	228.88	19549.7			286.64	6811.9	286.35	7051.48	286.53	8943.27	286.75	7642.79			11735	0.75313	1.87772	2.00917	3.09884	--	--			11735	-0.000461021	-0.000759042	-0.000920439			2.63606	0.0931	2.78501	0.1206	2.83422
75.49	1611.96	--	--	75.26	2881.41	75.63	2409.11			228.89	26492.7	228.63	35660	228.56	30623.8	228.83	20784.6			286.59	6910.39	286.3	7086.61	286.48	9205.5	286.7	7712.93			11737.6	0.75181	1.87563	2.00674	3.09731	--	--			11737.6	-0.000458158	-0.000716713	-0.000880201			2.70296	0.089	2.85251	0.1124	2.90192
75.44	1616.42	--	--	75.21	3026.52	75.58	2486.95			228.84	28156.6	228.58	37721.3	228.51	31780.4	228.78	22214.5			286.54	6920.93	286.25	7084.27	286.43	9268.95	286.65	7705.09			11740.1	0.75076	1.874	2.00461	3.09362	--	--			11740.1	-0.000466696	-0.000637435	-0.000895284			2.76996	0.086	2.92001	0.1047	2.96962
75.39	1655.93	--	--	75.16	3112.91	75.53	2549.19			228.79	30450.4	228.53	39721.9	228.46	33321.3	228.73	23365.1			286.49	6933.01	286.2	7207.71	286.38	9312.49	286.6	7675.79			11742.9	0.74934	1.87226	2.002	3.09083	--	--			11742.9	-0.000473646	-0.000665314	-0.00090685			2.83686	0.0834	2.98761	0.0973	3.03732
75.34	1661.61	--	--	75.11	3329.44	75.48	2648.83			228.74	31862.8	228.48	41930.2	228.41	34345.7	228.68	24831.3			286.44	6970.03	286.15	7194.35	286.33	9410.81	286.55	7680.94			11745.6	0.7482	1.8704	1.9997	3.09149	--	--			11745.6	-0.000444231	-0.000693367	-0.000825516			2.90386	0.0807	3.05511	0.09	3.10502
75.29	1773.12	--	--	75.06	3428.81	75.43	2748.54			228.69	33486.8	228.43	43447.2	228.36	35302.5	228.63	26357.4			286.39	6990.78	286.1	7243.17	286.28	9374.14	286.5	7865.55			11748.2	0.74696	1.86856	1.99759	3.09603	--	--			11748.2	-0.000415293	-0.000691591	-0.000786293			2.97086	0.0779	3.12261	0.0852	3.17272
75.24	1866.31	--	--	75.01	3697.5	75.38	2914.87			228.64	35208.4	228.38	45936.8	228.31	35601.4	228.58	27768.3			286.34	6988.34	286.05	7319.16	286.23	9536.34	286.45	7881.44			11751	0.74594	1.86664	1.99543	3.10548	--	--			11751	-0.000352046	-0.000667605	-0.000783415			3.03776	0.0741	3.19021	0.0817	3.24042
75.19	1893.32	--	--	74.96	3776.02	75.33	2955.02			228.59	36981.1	228.33	46792.5	228.26	35648.8	228.53	29446.2			286.29	7094.65	286	7427.28	286.18	9482.2	286.4	7755.86			11753.8	0.74501	1.86485	1.99325	3.11286	--	--			11753.8	-0.000354425	-0.000683277	-0.000819951			3.10476	0.0707	3.25771	0.0779	3.30812
75.14	1873.1	--	--	74.91	3960.55	75.28	3218.29			228.54	38271.9	228.28	48218	228.21	35475.4	228.48	30952.2			286.24	7237.06	285.95	7430.13	286.13	9550.93	286.35	7918.43			11756.6	0.74396	1.86283	1.99086	3.11344	--	--			11756.6	-0.000394934	-0.000668876	-0.00083535			3.17166	0.0653	3.32521	0.0747	3.37592
75.09	1936.33	--	--	74.86	3966.41	75.23	3323.16			228.49	39932.8	228.23	49121.2	228.16	34676.4	228.43	32261.6			286.19	7191.16	285.9	7439.75	286.08	9748.52	286.3	7808.32			11759.4	0.74281	1.86113	1.98859	3.10276	--	--			11759.4	-0.000454237	-0.000667291	-0.00083092			3.23866	0.0588	3.39281	0.0718	3.44362
75.04	1997.52	--	--	74.81	4080.7	75.18	3556.84			228.44	41128	228.18	48700.4	228.11	32857.2	228.38	33701.1			286.14	7356.07	285.85	7435.79	286.03	9745.62	286.25	7761.8			11762.2	0.74139	1.85905	1.98616	3.08151	--	--			11762.2	-0.000494433	-0.000731261	-0.000905103			3.30556	0.0545	3.46031	0.0648	3.51132
74.99	2031.55	--	--	74.76	4158.6	75.13	3714.64			228.39	42376	228.13	47916.9	228.06	30967.1	228.33	35012.8			286.09	7419.27	285.8	7544.86	285.98	9743.5	286.2	7956.58			11765.1	0.73997	1.85692	1.98339	3.0569	--	--			11765.1	-0.000501394	-0.000702659	-0.000959983			3.37256	0.0462	3.52781	0.0565	3.57902
74.94	2050.04	--	--	74.71	4160.33	75.08	3949.99			228.34	42884.6	228.08	46217.6	228.01	28602.3	228.28	36524			286.04	7379.4	285.75	7455.13	285.93	9842.63	286.15	8082.49			11767.9	0.73856	1.85509	1.98074	3.03584	--	--			11767.9	-0.000535733	-0.00070601	-0.000921856			3.43946	0.038	3.59541	0.0438	3.64672
74.89	2100.62	--	--	74.66	4157.51	75.03	4054.23			228.29	43293.3	228.03	44118	227.96	25661.4	228.23	37078.5			285.99	7465.76	285.7	7403.96	285.88	10037	286.1	8135.57			11770.8	0.73689	1.85287	1.9781	3.01993	--	--			11770.8	-0.000543071	-0.000756042	-0.000873073			3.50646	0.03	3.66291	0.0311	3.71442
74.84	2180.32	--	--	74.61	4161.87	74.98	4297.98			228.24	42723.1	227.98	40510.7	227.91	23270.8	228.18	37616.4			285.94	7442.6	285.65	7638.67	285.83	10221.5	286.05	8115.86			11773.7	0.73539	1.85068	1.97564	3.00992	--	--			11773.7	-0.000505762	-0.000761849	-0.0008209			3.57346	0.0232	3.73041	0.0201	3.78212
74.79	2201.42	--	--	74.56	4141.64	74.93	4487.99			228.19	41765.9	227.93	37650.8	227.86	20219.8	228.13	36714.7			285.89	7439.6	285.6	7621.53	285.78	10241.6	286	8123.89			11776.6	0.73399	1.84849	1.97339	3.00316	--	--			11776.6	-0.000474087	-0.000719098	-0.000756997			3.64036	0.0169	3.79801	0.0134	3.84982
74.74	2245.49	--	--	74.51	3989.22	74.88	4760.1			228.14	40188.4	227.88	33972.2	227.81	17195.6	228.08	36009.1			285.84	7464	285.55	7633.64	285.73	10078.2	285.95	8259.79			11779.6	0.73262	1.84648	1.97121	2.99819	--	--			11779.6	-0.000507656	-0.000720933	-0.000799133			3.70736	0.0119	3.86551	0.008	3.91752
74.69	2321.3	--	--	74.46	3801.89	74.83	4829.47			228.09	37706.4	227.83	29640	227.76	14212.4	228.03	34998.9			285.79	7635.79	285.5	7591.81	285.68	10284.3	285.9	8420.88			11782.5	0.73097	1.84421	1.96864	2.99527	--	--			11782.5	-0.000473404	-0.000706084	-0.000828895			3.77426	0.0081	3.93301	0.0037	3.98532
74.64	2304.9	--	--	74.41	3637.4	74.78	4863.94			228.04	35174.1	227.78	26072.7	227.71	11983.2	227.98	32634.4			285.74	7703.85	285.45	7726.43	285.63	10380.6	285.85	8392.64			11785.5	0.72981	1.84229	1.9663	2.994	--	--			11785.5	-0.000433736	-0.000660502	-0.000825404			3.84126	0.0047	4.00061	0.0009	4.05302
74.59	2272.44	--	--	74.36	3455.69	74.73	5012.46			227.99	32260.8	227.73	21764.5	227.66	9981.63	227.93	30392.7			285.69	7649.98	285.4	7738.28	285.58	10535.4	285.8	8409.44			11788.4	0.72841	1.84031	1.96377	2.99318	--	--			11788.4	-0.000437169	-0.000702365	-0.000881468			3.90816	0.002	4.06811	0	4.12072
74.54	2271.79	--	--	74.31	3320.43	74.68	5016.75			227.94	28835.7	227.68	18531	227.61	8108.62	227.88	27841.1			285.64	7850.41	285.35	7842.21	285.53	10568	285.75	8619.47			11791.5	0.72719	1.83808	1.96101	2.9944	--	--			11791.5	-0.000412035	-0.000654728	-0.000830449			3.97516	0.0008	4.13561	0	4.18842
74.49	2165.47	--	--	74.26	3138.08	74.63	5034.24			227.89	25592.2	227.63	14783.5	227.56	6540.99	227.83	24978.1			285.59	7869.27	285.3	7828.67	285.48	10675.9	285.7	8539.46			11794.5	0.7259	1.83632	1.9587	2.99756	--	--			11794.5	-0.000429786	-0.000596717	-0.000768249			4.04206	0.0002	4.20321	0	4.25612
74.44	2154.15	--	--	74.21	2979.27	74.58	4920			227.84	21575.7	227.58	12044.5	227.51	5390.48	227.78	21813			285.54	7955.08	285.25	7836.62	285.43	10504	285.65	8574.46			11797.4	0.72464	1.83453	1.95644	3.00504	--	--			11797.4	-0.00042071	-0.000672014	-0.000763915			4.10906	0.0001	4.27071	0	4.32382
74.39	2130.47	--	--	74.16	2832.84	74.53	4919.73			227.79	18007	227.53	9716.51	227.46	4424.14	227.73	18976.1			285.49	8082.64	285.2	7945.56	285.38	10731.4	285.6	8602.21			11800.6	0.72336	1.83226	1.95409	3.01531	--	--			11800.6	-0.00038484	-0.000727283	-0.000781106			4.17606	0	4.33821	0	4.39152
74.34	2077.7	--	--	74.11	2691.63	74.48	4688.81			227.74	14969.9	227.48	7919.72	227.41	3667.99	227.68	15798.3			285.44	8129.9	285.15	7934.64	285.33	10681	285.55	8819.31			11803.6	0.72226	1.83004	1.95162	3.02989	--	--			11803.6	-0.00036265	-0.000765947	-0.000765362			4.24296	0	4.40581	0	4.45922
74.29	1972.6	--	--	74.06	2513.23	74.43	4413.75			227.69	12030.3	227.43	6507.88	227.36	3267.15	227.63	13157.6			285.39	8200.1	285.1	7950.59	285.28	10760.3	285.5	8881.53			11806.7	0.72114	1.82757	1.94941	3.04668	--	--			11806.7	-0.000375499	-0.000747607	-0.000706181			4.30996	0	4.47331	0	4.52692
74.24	1862.28	--	--	74.01	2392.87	74.38	4240.6			227.64	9567.66	227.38	5548.53	227.31	2870.88	227.58	11023.1			285.34	8104.73	285.05	7966.1	285.23	10868.6	285.45	8918.28			11809.8	0.71993	1.8254	1.94723	3.06224	--	--			11809.8	-0.000402069	-0.000659504	-0.000731185			4.37686	0	4.54081	0	4.59472
74.19	1826.65	--	--	73.96	2276.19	74.33	4157.37			227.59	7767.11	227.33	4444.46	227.26	2552.22	227.53	8843.48			285.29	8242.48	285	8133.47	285.18	10985.5	285.4	9018.25			11813	0.71861	1.82342	1.94481	3.07465	--	--			11813	-0.000379509	-0.000691387	-0.000793896			4.44386	0	4.60841	0	4.66242
74.14	1792.73	--	--	73.91	2169.07	74.28	3899.74			227.54	6534.45	227.28	3889.63	227.21	2506.61	227.48	7259.61			285.24	8266.25	284.95	8112.36	285.13	10888.6	285.35	9022.21			11816.1	0.71753	1.82104	1.94223	3.07855	--	--			11816.1	-0.000355508	-0.000720376	-0.000827019			4.51076	0	4.67591	0	4.73012
74.09	1748.14	--	--	73.86	2115.5	74.23	3727.2			227.49	5268.37	227.23	3588.63	227.16	2330.92	227.43	6203.99			285.19	8462.83	284.9	8298.22	285.08	10900.5	285.3	9122.5			11819.3	0.71636	1.81887	1.93958	3.07475	--	--			11819.3	-0.000427706	-0.000650872	-0.000825865			4.57776	0	4.74341	0	4.79782
74.04	1690.26	--	--	73.81	2073.29	74.18	3361.37			227.44	4431.96	227.18	3270.64	227.11	2054.39	227.38	5038.95			285.14	8414.3	284.85	8329.97	285.03	11020.5	285.25	9222.94			11822.5	0.71479	1.81687	1.93693	3.06803	--	--			11822.5	-0.000468792	-0.000642399	-0.000818057			4.64466	0	4.81101	0	4.86552
73.99	1630.09	--	--	73.76	2060.16	74.13	3127.14			227.39	3697.3	227.13	3027.7	227.06	2155.03	227.33	4130.33			285.09	8494.73	284.8	8328.12	284.98	10936.2	285.2	9276.86			11825.8	0.7133	1.81467	1.93424	3.05515	--	--			11825.8	-0.000442424	-0.000695973	-0.000710733			4.71166	0	4.87851	0	4.93322
73.94	1663.59	--	--	73.71	1958.29	74.08	2942.77			227.34	3296.58	227.08	2705.43	227.01	2071.44	227.28	3571.5			285.04	8565.88	284.75	8505.3	284.93	11090.7	285.15	9384.13			11829	0.71194	1.81238	1.93235	3.03879	--	--			11829	-0.000426871	-0.000695087	-0.000688931			4.77866	0	4.94601	0	5.00092
73.89	1575.47	--	--	73.66	1925.82	74.03	2731.7			227.29	2792.56	227.03	2639.49	226.96	1946.28	227.23	3040.45			284.99	8660.8	284.7	8487.31	284.88	11126.3	285.1	9545.16			11832.3	0.71053	1.81016	1.92976	3.01664	--	--			11832.3	-0.000438612	-0.000716543	-0.00077025			4.84556	0	5.01351	0	5.06862
73.84	1535.94	--	--	73.61	1958.6	73.98	2578.43			227.24	2706.57	226.98	2544.19	226.91	1911.76	227.18	2711.62			284.94	8678.7	284.65	8405.37	284.83	10956	285.05	9498.04			11835.6	0.70905	1.80767	1.92728	2.99531	--	--			11835.6	-0.000472699	-0.000728001	-0.000782891			4.91256	0	5.08111	0	5.13642
73.79	1560.09	--	--	73.56	1842.65	73.93	2454.55			227.19	2749.07	226.93	2584.17	226.86	1918.01	227.13	2818.54			284.89	8746.3	284.6	8402.88	284.78	10938.7	285	9390.3			11838.8	0.70747	1.80544	1.92469	2.97646	--	--			11838.8	-0.000507519	-0.000730378	-0.000803752			4.97946	0	5.14861	0	5.20412
73.74	1471.11	--	--	73.51	1806.35	73.88	2323.25			227.14	2288.21	226.88	2368.99	226.81	1723.12	227.08	2363.93			284.84	8789.62	284.55	8467.27	284.73	11221.1	284.95	9508.24			11842.1	0.70571	1.80286	1.92199	2.96477	--	--			11842.1	-0.000475424	-0.000714834	-0.000827151			5.04646	0	5.21611	0	5.27182
73.69	1464.84	--	--	73.46	1785.27	73.83	2289.99			227.09	2205.75	226.83	2281.4	226.76	1740.74	227.03	2147.16			284.79	8779.75	284.5	8450.71	284.68	10886.6	284.9	9773.22			11845.5	0.70429	1.80066	1.91915	2.95996	--	--			11845.5	-0.000430388	-0.000675064	-0.000857485			5.11336	0	5.28371	0	5.33952
73.64	1508.99	--	--	73.41	1754.36	73.78	2166.85			227.04	2011.28	226.78	2142.85	226.71	1742.4	226.98	2156.64			284.74	8619.07	284.45	8556.94	284.63	10971.2	284.85	9771.91			11848.8	0.70284	1.79835	1.91627	2.96026	--	--			11848.8	-0.000436845	-0.00069943	-0.000843955			--	--	--	--	--
73.59	1463.62	--	--	73.36	1851.85	73.73	2080.69			226.99	1889.54	226.73	2185.76	226.66	1753.36	226.93	2041.69			284.69	8743.8	284.4	8412.81	284.58	10897.9	284.8	9769.35			11852.2	0.70137	1.79599	1.91352	2.96352	--	--			11852.2	-0.000433899	-0.000693599	-0.000798193			--	--	--	--	--
73.54	1447.4	--	--	73.31	1814.35	73.68	2028.7			226.94	1925.76	226.68	2139.48	226.61	1668.33	226.88	1994.86			284.64	8667.15	284.35	8526.1	284.53	10773.2	284.75	9687.07			11855.5	0.69992	1.79368	1.91089	2.96687	--	--			11855.5	-0.000412821	-0.000633276	-0.000801907			--	--	--	--	--
73.49	1497.33	--	--	73.26	1755.68	73.63	1993.36			226.89	1846.34	226.63	2117.94	226.56	1654.99	226.83	1974.07			284.59	8661.42	284.3	8633.13	284.48	10790.7	284.7	9822.16			11859	0.69856	1.79168	1.90806	2.96735	--	--			11859	-0.000413147	-0.000632877	-0.000791464			--	--	--	--	--
73.44	1464.8	--	--	73.21	1751.14	73.58	1955.42			226.84	1833.34	226.58	1978.37	226.51	1561.78	226.78	1894.81			284.54	8671.18	284.25	8598.95	284.43	10903.3	284.65	9711.08			11862.3	0.69713	1.78942	1.90556	2.96292	--	--			11862.3	-0.000457758	-0.000697277	-0.000784276			--	--	--	--	--
73.39	1387.86	--	--	73.16	1761.08	73.53	1923.74			226.79	1759.2	226.53	1868.77	226.46	1580.94	226.73	1901.27			284.49	8719.42	284.2	8515.67	284.38	10797.5	284.6	9655.73			11865.8	0.69542	1.7869	1.90269	2.95533	--	--			11865.8	-0.000483913	-0.000746511	-0.000763568			--	--	--	--	--
73.34	1442.03	--	--	73.11	1836.84	73.48	1867.74			226.74	1739.3	226.48	1933.79	226.41	1506.48	226.68	1773.37			284.44	8658.99	284.15	8593.16	284.33	10687.4	284.55	9601.43			11869.3	0.69376	1.78422	1.90024	2.95042	--	--			11869.3	-0.000469288	-0.000742193	-0.000740507			--	--	--	--	--
73.29	1422.36	--	--	73.06	1774.56	73.43	1879.06			226.69	1613.38	226.43	1897.15	226.36	1569.67	226.63	1719.53			284.39	8585.74	284.1	8464.63	284.28	10486.2	284.5	9662.67			11872.7	0.6922	1.7818	1.8976	2.95158	--	--			11872.7	-0.000439549	-0.000673411	-0.000782122			--	--	--	--	--
73.24	1434.86	--	--	73.01	1762.44	73.38	1861.57			226.64	1513.83	226.38	1801.86	226.31	1566.95	226.58	1812.55			284.34	8570.47	284.05	8430.01	284.23	10455.5	284.45	9542.22			11876.2	0.69069	1.77952	1.89478	2.95779	--	--			11876.2	-0.000390799	-0.00065397	-0.000788336			--	--	--	--	--
73.19	1400.47	--	--	72.96	1821.18	73.33	1872.21			226.59	1690.71	226.33	1931.35	226.26	1604.58	226.53	1782.84			284.29	8527.71	284	8470.17	284.18	10461.6	284.4	9417.76			11879.8	0.68943	1.77716	1.89201	2.96675	--	--			11879.8	-0.000388317	-0.00066449	-0.00078228			--	--	--	--	--
73.14	1427.9	--	--	72.91	1817.89	73.28	1851.29			226.54	1627.28	226.28	1829.71	226.21	1450.07	226.48	1637.63			284.24	8409.26	283.95	8502.96	284.13	10386.9	284.35	9445.73			11883.4	0.68793	1.77479	1.88921	2.97615	--	--			11883.4	-0.000428559	-0.000621761	-0.00076921			--	--	--	--	--
73.09	1410.62	--	--	72.86	1787.95	73.23	1874.4			226.49	1624.53	226.23	1724.95	226.16	1325	226.43	1635.56			284.19	8420.9	283.9	8542.71	284.08	10251.3	284.3	9343.87			11886.9	0.68638	1.77274	1.88655	2.98572	--	--			11886.9	-0.000392588	-0.000636462	-0.00072458			--	--	--	--	--
73.04	1453.08	--	--	72.81	1835.3	73.18	1879.13			226.44	1570.22	226.18	1758.36	226.11	1385.3	226.38	1588.46			284.14	8323.87	283.85	8390.98	284.03	10305.8	284.25	9216.85			11890.5	0.68511	1.77023	1.88401	2.99381	--	--			11890.5	-0.000354663	-0.000696199	-0.000724357			--	--	--	--	--
72.99	1372.92	--	--	72.76	1851.18	73.13	1829.06			226.39	1499.29	226.13	1733.12	226.06	1449.4	226.33	1540.31			284.09	8202.15	283.8	8384.96	283.98	9938.28	284.2	9291.1			11894.2	0.6838	1.76766	1.88126	2.99879	--	--			11894.2	-0.000369713	-0.000707936	-0.000728961			--	--	--	--	--
72.94	1406.71	--	--	72.71	1856.02	73.08	1828.45			226.34	1459.83	226.08	1716.86	226.01	1487.77	226.28	1587.27			284.04	8198.81	283.75	8392.67	283.93	9971.27	284.15	9257.37			11897.8	0.68242	1.76507	1.87871	2.99839	--	--			11897.8	-0.000394592	-0.000679908	-0.000722316			--	--	--	--	--
72.89	1433.91	--	--	72.66	1918.59	73.03	1920.31			226.29	1484.92	226.03	1702.11	225.96	1385.31	226.23	1570.35			283.99	8261.71	283.7	8396.69	283.88	10093.9	284.1	9173.59			11901.4	0.68093	1.76273	1.87602	2.99224	--	--			11901.4	-0.000428242	-0.000617974	-0.00072414			--	--	--	--	--
72.84	1460.43	--	--	72.61	1995.8	72.98	1945.48			226.24	1536.81	225.98	1681.83	225.91	1477.28	226.18	1482.3			283.94	8218.9	283.65	8449.81	283.83	9983.64	284.05	8944.03			11905.1	0.67931	1.76059	1.87345	2.97972	--	--			11905.1	-0.000438919	-0.000652073	-0.000724596			--	--	--	--	--
72.79	1466.84	--	--	72.56	2029.49	72.93	1929.68			226.19	1440.4	225.93	1664.99	225.86	1420.67	226.13	1489.76			283.89	7971.14	283.6	8526.8	283.78	10029.4	284	8926.13			11908.7	0.67774	1.75799	1.87075	2.96234	--	--			11908.7	-0.000429805	-0.000680322	-0.000740222			--	--	--	--	--
72.74	1474.6	--	--	72.51	2047.63	72.88	1936.38			226.14	1358.25	225.88	1668.72	225.81	1460.76	226.08	1440.72			283.84	7944.33	283.55	8659.19	283.73	9979.34	283.95	8996.45			11912.4	0.67615	1.75557	1.86799	2.94284	--	--			11912.4	-0.000467003	-0.000661534	-0.000788297			--	--	--	--	--
72.69	1454.23	--	--	72.46	2100.43	72.83	1916.3			226.09	1323.62	225.83	1679.28	225.76	1385.39	226.03	1407.21			283.79	7922.38	283.5	8774.03	283.68	10304.2	283.9	8798.62			11916.1	0.67429	1.75309	1.86492	2.92674	--	--			11916.1	-0.000446164	-0.000639936	-0.000852836			--	--	--	--	--
72.64	1458.84	--	--	72.41	2154.02	72.78	1953.21			226.04	1335.99	225.78	1597.43	225.71	1255.97	225.98	1435.34			283.74	8004.83	283.45	8990.13	283.63	10266.4	283.85	8800.9			11919.8	0.67286	1.75086	1.86172	2.91614	--	--			11919.8	-0.000394908	-0.000624453	-0.000831733			--	--	--	--	--
72.59	1451.63	--	--	72.36	2194.51	72.73	1988.75			225.99	1367.88	225.73	1645.6	225.66	1319.42	225.93	1477.37			283.69	7925.31	283.4	9127.88	283.58	10435.9	283.8	8840.08			11923.5	0.67136	1.74846	1.85875	2.9098	--	--			11923.5	-0.000420945	-0.000645668	-0.000785377			--	--	--	--	--
72.54	1469.54	--	--	72.31	2302.42	72.68	1965.95			225.94	1345.93	225.68	1726.81	225.61	1442.73	225.88	1491.18			283.64	7868.7	283.35	9233.73	283.53	10706.7	283.75	8808.22			11927.3	0.66969	1.74599	1.8558	2.90819	--	--			11927.3	-0.00039226	-0.00069613	-0.000760029			--	--	--	--	--
72.49	1463.59	--	--	72.26	2406.83	72.63	2014.62			225.89	1322.68	225.63	1692.61	225.56	1308.85	225.83	1427.46			283.59	8098.86	283.3	9259.7	283.48	10809.8	283.7	8918.74			11931.2	0.66836	1.74315	1.85294	2.90893	--	--			11931.2	-0.000383015	-0.000695222	-0.000682006			--	--	--	--	--
72.44	1491.69	--	--	72.21	2399.87	72.58	2109.37			225.84	1326.51	225.58	1579.83	225.51	1321.64	225.78	1444.36			283.54	8010.99	283.25	9587.85	283.43	11195.2	283.65	8863.74			11935	0.66675	1.74066	1.85056	2.91083	--	--			11935	-0.000395467	-0.000645401	-0.000694427			--	--	--	--	--
72.39	1522.94	--	--	72.16	2468.05	72.53	2106.74			225.79	1202.53	225.53	1533.71	225.46	1391.9	225.73	1339.83			283.49	8003.14	283.2	9615.24	283.38	11320	283.6	9092.49			11938.9	0.66531	1.73818	1.84759	2.91233					11938.9	-0.000419257	-0.000697069	-0.000764473			--	--	--	--	--
72.34	1547.13	--	--	72.11	2583.4	72.48	2084.25			225.74	1439.92	225.48	1559.11	225.41	1341.64	225.68	1368.84			283.44	8117.67	283.15	9869.05	283.33	11651.4	283.55	9248.66			11942.7	0.66351	1.73528	1.84467	2.91151					11942.7	-0.000437842	-0.00070962	-0.00075168			--	--	--	--	--
72.29	1587.83	--	--	72.06	2774.59	72.43	2265.42			225.69	1290.37	225.43	1613.66	225.36	1453.5	225.63	1336.74			283.39	8285.6	283.1	9930.02	283.28	11834.2	283.5	9444.48			11946.6	0.66193	1.7327	1.84179	2.9091					11946.6	-0.000409538	-0.000669553	-0.000753772			--	--	--	--	--
72.24	1642.06	--	--	72.01	2911.57	72.38	2287.16			225.64	1348.99	225.38	1549.93	225.31	1381.15	225.58	1340.11			283.34	8430.37	283.05	9895.1	283.23	12269	283.45	9526.71			11950.5	0.66032	1.73006	1.83879	2.90367					11950.5	-0.000433473	-0.000658762	-0.000742537			--	--	--	--	--
72.19	1637.69	--	--	71.96	3008.7	72.33	2371.63			225.59	1290.6	225.33	1604.15	225.26	1345.88	225.53	1319.58			283.29	8637.39	283	9822.84	283.18	12631.7	283.4	9745.02			11954.5	0.65852	1.72751	1.83594	2.89654					11954.5	-0.000468204	-0.00063553	-0.000738506			--	--	--	--	--
72.14	1693	--	--	71.91	3122.16	72.28	2402.11			225.54	1347.88	225.28	1563.66	225.21	1334.69	225.48	1371.85			283.24	8874.31	282.95	9753.33	283.13	12704.4	283.35	10119.9			11958.4	0.65663	1.72506	1.83297	2.89301					11958.4	-0.000443528	-0.000642054	-0.000725429			--	--	--	--	--
72.09	1698.18	--	--	71.86	3366.16	72.23	2567.8			225.49	1295.79	225.23	1590.17	225.16	1344.45	225.43	1400.86			283.19	8949.31	282.9	9597.86	283.08	12655.8	283.3	10307.8			11962.3	0.65503	1.72245	1.83023	2.89421					11962.3	-0.000396344	-0.000660848	-0.000695713			--	--	--	--	--
72.04	1715.43	--	--	71.81	3575.07	72.18	2615.7			225.44	1207.17	225.18	1541.12	225.11	1364.21	225.38	1322.27			283.14	9172.45	282.85	9611.26	283.03	12456.3	283.25	10349.3			11966.4	0.65348	1.71979	1.82743	2.8986					11966.4	-0.000413049	-0.000706831	-0.000675614			--	--	--	--	--
71.99	1734.33	--	--	71.76	3788.86	72.13	2797.52			225.39	1264.19	225.13	1545.02	225.06	1349.52	225.33	1352.68			283.09	9397.6	282.8	9196.68	282.98	12182.2	283.2	10443.4			11970.4	0.65169	1.71674	1.82477	2.904					11970.4	-0.000422937	-0.000675648	-0.00066525			--	--	--	--	--
71.94	1767.01	--	--	71.71	4008.39	72.08	3017.28			225.34	1291.15	225.08	1461.48	225.01	1369.74	225.28	1253.39			283.04	9459.89	282.75	8983.29	282.93	12060.1	283.15	10729			11974.4	0.65008	1.71435	1.82208	2.90723					11974.4	-0.000387264	-0.000627994	-0.000697119			--	--	--	--	--
71.89	1879.24	--	--	71.66	4209.9	72.03	3160.79			225.29	1200.55	225.03	1516.59	224.96	1273.64	225.23	1341.84			282.99	9460.75	282.7	8695.07	282.88	11922.3	283.1	10809.8			11978.4	0.6486	1.71173	1.8192	2.9079					11978.4	-0.000397343	-0.000649573	-0.000719249			--	--	--	--	--
71.84	1894.98	--	--	71.61	4413.62	71.98	3378.11			225.24	1239.94	224.98	1529.91	224.91	1405.71	225.18	1349.04			282.94	9494.22	282.65	8370.33	282.83	11534.4	283.05	10682.9			11982.4	0.6469	1.70916	1.81634	2.90771					11982.4	-0.000415272	-0.000632196	-0.000736152			--	--	--	--	--
71.79	1986.08	--	--	71.56	4567.21	71.93	3573.45			225.19	1123.57	224.93	1460.33	224.86	1310.27	225.13	1310.8			282.89	9395.92	282.6	8244.06	282.78	11213.9	283	10498			11986.4	0.64527	1.70667	1.8133	2.90707					11986.4	-0.000415953	-0.000616788	-0.000772217			--	--	--	--	--
71.74	2112.89	--	--	71.51	4663.96	71.88	3728.52			225.14	1154.49	224.88	1479.54	224.81	1270.24	225.08	1325.25			282.84	9259.84	282.55	7954.74	282.73	10821.7	282.95	10208.9			11990.5	0.64351	1.70414	1.81005	2.90624					11990.5	-0.000395482	-0.000627401	-0.000781459			--	--	--	--	--
71.69	2128.01	--	--	71.46	4786.1	71.83	4023.25			225.09	1212.02	224.83	1543.53	224.76	1353.66	225.03	1383.44			282.79	9044.01	282.5	7670.69	282.68	10482.3	282.9	10249.4			11994.7	0.642	1.70149	1.80685	2.90369					11994.7	-0.000377029	-0.000640358	-0.000740637			--	--	--	--	--
71.64	2184.58	--	--	71.41	4931.36	71.78	4294.85			225.04	1198.04	224.78	1442.18	224.71	1377.33	224.98	1317.39			282.74	8863.43	282.45	7509.4	282.63	10015.3	282.85	9863.36			11998.9	0.64038	1.69881	1.80388	2.89716					11998.9	-0.000400125	-0.000624931	-0.000730142			--	--	--	--	--
71.59	2321.23	--	--	71.36	4905.04	71.73	4548.81			224.99	1221.08	224.73	1395.5	224.66	1333.11	224.93	1371.71			282.69	8517.3	282.4	7443.96	282.58	9607.87	282.8	9411.03			12003	0.63868	1.6963	1.80079	2.88734					12003	-0.000428969	-0.000653788	-0.000724249			--	--	--	--	--
71.54	2331.88	--	--	71.31	4810.41	71.68	4826.7			224.94	1253.42	224.68	1443.62	224.61	1254.32	224.88	1369.16			282.64	8153.98	282.35	7218.31	282.53	9409.14	282.75	9333.84			12007.2	0.63679	1.69333	1.79782	2.87271					12007.2	-0.000442184	-0.000698978	-0.000696621			--	--	--	--	--
71.49	2391.98	--	--	71.26	4774.29	71.63	5114.28			224.89	1172.68	224.63	1565.47	224.56	1247.86	224.83	1381.68			282.59	8076.72	282.3	7217.2	282.48	9189.21	282.7	8941.65			12011.5	0.63491	1.69034	1.79485	2.85548					12011.5	-0.000425912	-0.000700119	-0.000711407			--	--	--	--	--
71.44	2460.64	--	--	71.21	4621.18	71.58	5256.61			224.84	1233.82	224.58	1455.43	224.51	1227.67	224.78	1230.8			282.54	7740.27	282.25	7088.76	282.43	9010.23	282.65	8613.27			12015.8	0.63315	1.68736	1.79175	2.84006					12015.8	-0.000424755	-0.000676359	-0.000707966			--	--	--	--	--
71.39	2457.66	--	--	71.16	4522.47	71.53	5512.57			224.79	1265.47	224.53	1484.74	224.46	1241.89	224.73	1381.7			282.49	7478.3	282.2	6887.4	282.38	8852.33	282.6	8194.95			12020	0.63131	1.6846	1.78884	2.82874					12020	-0.000446284	-0.000631954	-0.000728266			--	--	--	--	--
71.34	2523.7	--	--	71.11	4260.24	71.48	5765.45			224.74	1155.97	224.48	1538.29	224.41	1315.31	224.68	1268.08			282.44	7303.81	282.15	6864.98	282.33	8643.6	282.55	8200.81			12024.2	0.62937	1.68201	1.78558	2.82301					12024.2	-0.000413562	-0.000620397	-0.000733841			--	--	--	--	--
71.29	2503.81	--	--	71.06	4028.83	71.43	5747.58			224.69	1158.52	224.43	1513.3	224.36	1320.73	224.63	1298.44			282.39	7089.07	282.1	6971.67	282.28	8631.3	282.5	7899.82			12028.5	0.62779	1.67932	1.78261	2.82189					12028.5	-0.000382763	-0.000625098	-0.00068303			--	--	--	--	--
71.24	2532.52	--	--	71.01	3876.78	71.38	5959.65			224.64	1223.59	224.38	1523.41	224.31	1212.91	224.58	1230.11			282.34	6940.26	282.05	6866.66	282.23	8635.28	282.45	7816.35			12032.8	0.62609	1.67665	1.77973	2.82275					12032.8	-0.000381205	-0.000654813	-0.000671228			--	--	--	--	--
71.19	2496.19	--	--	70.96	3667.94	71.33	5900.66			224.59	1124.76	224.33	1565.44	224.26	1298.99	224.53	1262.86			282.29	6898.23	282	6811.74	282.18	8673.45	282.4	7730.59			12037.1	0.6245	1.67367	1.77681	2.82395					12037.1	-0.000369423	-0.000682385	-0.000667451			--	--	--	--	--
71.14	2393.83	--	--	70.91	3315.54	71.28	5788.38			224.54	1215.32	224.28	1459.68	224.21	1256.14	224.48	1267.57			282.24	6750.45	281.95	6874.68	282.13	8449.15	282.35	7529.43			12041.4	0.62291	1.67077	1.77398	2.82554					12041.4	-0.000395257	-0.000653972	-0.000650081			--	--	--	--	--
71.09	2392.33	--	--	70.86	3083.04	71.23	5672.4			224.49	1161.83	224.23	1501.71	224.16	1307.05	224.43	1317.46			282.19	6747.38	281.9	6856.28	282.08	8347.66	282.3	7420.09			12045.7	0.6211	1.66805	1.77122	2.82697					12045.7	-0.000388228	-0.000645546	-0.000645821			--	--	--	--	--
71.04	2299.35	--	--	70.81	2929.37	71.18	5606.86			224.44	1147.76	224.18	1467.2	224.11	1349.77	224.38	1344.59			282.14	6643.37	281.85	6740.78	282.03	8250.23	282.25	7449.31			12050.1	0.61952	1.66514	1.76835	2.82802					12050.1	-0.000394933	-0.000665711	-0.000646359			--	--	--	--	--
70.99	2260.2	--	--	70.76	2745.01	71.13	5294.2			224.39	1146.85	224.13	1477.36	224.06	1269.36	224.33	1235.19			282.09	6662.61	281.8	6764.94	281.98	8370.44	282.2	7325.07			12054.6	0.61761	1.66216	1.7655	2.82973					12054.6	-0.00040403	-0.000649088	-0.000671563			--	--	--	--	--
70.94	2098.22	--	--	70.71	2521.94	71.08	5112.45			224.34	1207.02	224.08	1525.51	224.01	1243.15	224.28	1221.48			282.04	6655.48	281.75	6643.94	281.93	8360.35	282.15	7331.41			12059	0.61592	1.65936	1.76236	2.83114					12059	-0.000390684	-0.000624952	-0.000692901			--	--	--	--	--
70.89	1993.81	--	--	70.66	2311.08	71.03	4821.92			224.29	1215.87	224.03	1549.59	223.96	1331.61	224.23	1189.48			281.99	6498.9	281.7	6660.69	281.88	8183.47	282.1	7261.69			12063.5	0.61412	1.65658	1.75931	2.83109					12063.5	-0.000416589	-0.000615356	-0.000708356			--	--	--	--	--
70.84	1969.45	--	--	70.61	2167.98	70.98	4459.52			224.24	1141.63	223.98	1470.6	223.91	1285.61	224.18	1250.9			281.94	6523.02	281.65	6692.68	281.83	8440.72	282.05	7189.67			12068	0.61221	1.65387	1.75605	2.83013					12068	-0.000416912	-0.00060272	-0.000711655			--	--	--	--	--
70.79	1859.61	--	--	70.56	2054.51	70.93	4201.36			224.19	1150.23	223.93	1522.63	223.86	1262.26	224.13	1368.36			281.89	6523.04	281.6	6751.85	281.78	8394.76	282	7165.14			12072.4	0.6104	1.6512	1.75296	2.82821					12072.4	-0.000414587	-0.00060404	-0.000684317			--	--	--	--	--
70.74	1803.2	--	--	70.51	1957.73	70.88	3831.94			224.14	1176.71	223.88	1497.8	223.81	1313.58	224.08	1255.61			281.84	6540.57	281.55	6689.82	281.73	8269.06	281.95	7110.6			12077	0.60848	1.64843	1.74989	2.8262					12077	-0.000412488	-0.000617887	-0.000674706			--	--	--	--	--
70.69	1750.11	--	--	70.46	1875.94	70.83	3491.01			224.09	1196.76	223.83	1513.34	223.76	1280.37	224.03	1253.08			281.79	6546.36	281.5	6702.44	281.68	8152.73	281.9	7248.12			12081.5	0.60665	1.64559	1.74683	2.82368					12081.5	-0.000399616	-0.000626649	-0.000664554			--	--	--	--	--
70.64	1683	--	--	70.41	1772.87	70.78	3177.82			224.04	1139.9	223.78	1506.52	223.71	1374	223.98	1293.46			281.74	6519.44	281.45	6644.58	281.63	8131.12	281.85	7265.62			12086.1	0.60484	1.64274	1.74385	2.81934					12086.1	-0.000411367	-0.000643654	-0.000657371			--	--	--	--	--
70.59	1609	--	--	70.36	1737.98	70.73	2944.13			223.99	1169.83	223.73	1438.31	223.66	1297	223.93	1270.36			281.69	6426.03	281.4	6704.76	281.58	8281.98	281.8	7274.16			12090.6	0.60291	1.63973	1.74085	2.81226					12090.6	-0.000417295	-0.000646622	-0.000639853			--	--	--	--	--
70.54	1627.52	--	--	70.31	1689.57	70.68	2733.57			223.94	1255.82	223.68	1434.64	223.61	1297.81	223.88	1279.41			281.64	6365.33	281.35	6666.02	281.53	8323.04	281.75	7240.84			12095.2	0.60101	1.6368	1.73796	2.80327					12095.2	-0.00038763	-0.000635851	-0.000649897			--	--	--	--	--
70.49	1563.22	--	--	70.26	1651.67	70.63	2550.68			223.89	1226.37	223.63	1436.37	223.56	1294.41	223.83	1313.28			281.59	6336.89	281.3	6688.48	281.48	8205	281.7	7269.83			12099.9	0.59932	1.63385	1.73484	2.79508					12099.9	-0.000396874	-0.000596197	-0.000678393			--	--	--	--	--
70.44	1482.4	--	--	70.21	1596.95	70.58	2297.09			223.84	1225.17	223.58	1428.22	223.51	1285.73	223.78	1340.86			281.54	6447.26	281.25	6702.93	281.43	8269.44	281.65	7260.77			12104.5	0.59735	1.6313	1.73172	2.78763					12104.5	-0.000412543	-0.000573396	-0.000674494			--	--	--	--	--
70.39	1451.51	--	--	70.16	1593.32	70.53	2134.3			223.79	1187.3	223.53	1471.69	223.46	1298.61	223.73	1264.4			281.49	6526.89	281.2	6712.42	281.38	8159.02	281.6	7216.8			12109.1	0.5955	1.62853	1.72859	2.77968					12109.1	-0.00038704	-0.000586983	-0.000656695			--	--	--	--	--
70.34	1393.31	--	--	70.11	1450.28	70.48	1941.32			223.74	1128.1	223.48	1531.06	223.41	1258.57	223.68	1262.42			281.44	6446.78	281.15	6676.23	281.33	8245.83	281.55	7252.42			12113.8	0.59376	1.62585	1.72561	2.77216					12113.8	-0.000377687	-0.000558168	-0.000630279			--	--	--	--	--
70.29	1447.18	--	--	70.06	1489.79	70.43	1883.4			223.69	1123.69	223.43	1486.65	223.36	1299.87	223.63	1241.78			281.39	6334.98	281.1	6608.36	281.28	8256.53	281.5	7215.85			12118.4	0.592	1.62336	1.72275	2.76502					12118.4	-0.000376244	-0.000553679	-0.000623505			--	--	--	--	--
70.24	1389.79	--	--	70.01	1436.49	70.38	1856.35			223.64	1183.77	223.38	1477.57	223.31	1333.07	223.58	1257.09			281.34	6414.04	281.05	6641.2	281.23	8079.64	281.45	7236.17			12123.2	0.59021	1.62063	1.71974	2.75751					12123.2	-0.000397518	-0.000603458	-0.000657033			--	--	--	--	--
70.19	1367.98	--	--	69.96	1430.21	70.33	1780.67			223.59	1174.96	223.33	1425.56	223.26	1210.82	223.53	1388.86			281.29	6423.07	281	6685.3	281.18	8061.25	281.4	7134.63			12128	0.5882	1.6176	1.71647	2.75016					12128	-0.000401905	-0.000645081	-0.000630717			--	--	--	--	--
70.14	1354.77	--	--	69.91	1353.57	70.28	1715.6			223.54	1161.48	223.28	1548.9	223.21	1260.64	223.48	1302.47			281.24	6300.38	280.95	6670.65	281.13	8168.77	281.35	7156.69			12132.7	0.58637	1.61446	1.7137	2.74388					12132.7	-0.000387892	-0.000645403	-0.000603774			--	--	--	--	--
70.09	1356.2	--	--	69.86	1401.74	70.23	1577.11			223.49	1182.56	223.23	1525.82	223.16	1271.61	223.43	1300.8			281.19	6309.45	280.9	6658.77	281.08	8055.95	281.3	7188.2			12137.5	0.58449	1.61142	1.71069	2.74017					12137.5	-0.000403551	-0.000613709	-0.00065705			--	--	--	--	--
70.04	1388.4	--	--	69.81	1408.83	70.18	1532.92			223.44	1168.9	223.18	1467.01	223.11	1162.85	223.38	1262.95			281.14	6470.94	280.85	6685.69	281.03	8129.22	281.25	7299.03			12142.4	0.58248	1.60855	1.70737	2.73849					12142.4	-0.000386191	-0.00061543	-0.000652035			--	--	--	--	--
69.99	1393.55	--	--	69.76	1428.58	70.13	1481.13			223.39	1201.09	223.13	1471.01	223.06	1236.96	223.33	1206.62			281.09	6384.93	280.8	6596.6	280.98	8133.53	281.2	7156.21			12147.3	0.58072	1.60542	1.70434	2.73773					12147.3	-0.000387215	-0.000624675	-0.00064578			--	--	--	--	--
69.94	1353.32	--	--	69.71	1374.16	70.08	1477.44			223.34	1202.76	223.08	1447.05	223.01	1259.79	223.28	1224.39			281.04	6348.21	280.75	6557.82	280.93	8183.31	281.15	7183.78			12152.1	0.5787	1.60245	1.70107	2.73723					12152.1	-0.000387219	-0.000609207	-0.000658261			--	--	--	--	--
69.89	1339.75	--	--	69.66	1346.11	70.03	1422.47			223.29	1056.5	223.03	1458.6	222.96	1244.6	223.23	1338.06			280.99	6409.22	280.7	6665.59	280.88	8423.11	281.1	7196.88			12157	0.57695	1.59948	1.69792	2.73634					12157	-0.000367653	-0.000617606	-0.000653072			--	--	--	--	--
69.84	1330.13	--	--	69.61	1338.57	69.98	1463.44			223.24	1130.75	222.98	1415.19	222.91	1253.81	223.18	1238.08			280.94	6310.88	280.65	6646.52	280.83	8342.19	281.05	7187.76			12161.9	0.57512	1.59645	1.69472	2.73632					12161.9	-0.000378096	-0.000638641	-0.000644016			--	--	--	--	--
69.79	1389.4	--	--	69.56	1373.85	69.93	1379.79			223.19	1251.22	222.93	1516.83	222.86	1286.5	223.13	1199.28			280.89	6499.43	280.6	6656.15	280.78	8131.47	281	7219.66			12166.7	0.57329	1.5933	1.69169	2.73709					12166.7	-0.000390075	-0.000618792	-0.000613217			--	--	--	--	--
69.74	1342.53	--	--	69.51	1343.96	69.88	1401			223.14	1182.12	222.88	1504.98	222.81	1340.53	223.08	1273.69			280.84	6399.27	280.55	6604.52	280.73	8205.56	280.95	7310.06			12171.6	0.57132	1.59041	1.68873	2.73758					12171.6	-0.000372067	-0.000598546	-0.000612246			--	--	--	--	--
69.69	1296.68	--	--	69.46	1365	69.83	1386.27			223.09	1139.6	222.83	1524.64	222.76	1296.78	223.03	1253			280.79	6459.42	280.5	6635.34	280.68	8278.01	280.9	7111.64			12176.6	0.56962	1.58739	1.68564	2.73766					12176.6	-0.000364256	-0.000606469	-0.000606318			--	--	--	--	--
69.64	1308.95	--	--	69.41	1340.42	69.78	1327.88			223.04	1153.98	222.78	1479	222.71	1241.5	222.98	1277.43			280.74	6355.91	280.45	6747.62	280.63	8317.61	280.85	7140.18			12181.6	0.5677	1.58438	1.68271	2.73668					12181.6	-0.000386059	-0.000606057	-0.000590904			--	--	--	--	--
69.59	1317.36	--	--	69.36	1335.34	69.73	1324.45			222.99	1199.2	222.73	1482.02	222.66	1230.78	222.93	1220.58			280.69	6377.93	280.4	6618.79	280.58	8069.43	280.8	7161.61			12186.5	0.56576	1.58134	1.67974	2.73449					12186.5	-0.000393016	-0.000639875	-0.000599204			--	--	--	--	--
69.54	1312.99	--	--	69.31	1334.98	69.68	1311.59			222.94	1164.33	222.68	1455.46	222.61	1213.44	222.88	1264.31			280.64	6385.53	280.35	6662.36	280.53	8121.77	280.75	7139.84			12191.7	0.56373	1.57792	1.67666	2.731					12191.7	-0.000384627	-0.000638518	-0.000622776			--	--	--	--	--
69.49	1332.39	--	--	69.26	1335.22	69.63	1360.41			222.89	1129.11	222.63	1487.68	222.56	1202.45	222.83	1191.56			280.59	6419.78	280.3	6570.08	280.48	8151.05	280.7	6983.79			12196.8	0.56183	1.57481	1.67337	2.72624					12196.8	-0.000385516	-0.000584578	-0.000638006			--	--	--	--	--
69.44	1309.54	--	--	69.21	1330.04	69.58	1338.23			222.84	1124.03	222.58	1442.66	222.51	1232.74	222.78	1298.89			280.54	6353.12	280.25	6616.21	280.43	8194.27	280.65	7114.23			12201.9	0.55978	1.57193	1.67013	2.72029					12201.9	-0.00040309	-0.000585433	-0.000626167			--	--	--	--	--
69.39	1342.76	--	--	69.16	1337.13	69.53	1303.89			222.79	1137.76	222.53	1528.22	222.46	1253.1	222.73	1266.71			280.49	6407.94	280.2	6704.8	280.38	8050.02	280.6	7111.27			12207	0.55771	1.56883	1.66697	2.71258					12207	-0.000399835	-0.000621908	-0.000624591			--	--	--	--	--
69.34	1362.9	--	--	69.11	1340.96	69.48	1273.89			222.74	1232.07	222.48	1480.62	222.41	1247.65	222.68	1261.23			280.44	6368.96	280.15	6719.19	280.33	8188.59	280.55	7069.43			12212.1	0.5557	1.56558	1.66375	2.70411					12212.1	-0.00039688	-0.000646043	-0.000617933			--	--	--	--	--
69.29	1338.34	--	--	69.06	1358.2	69.43	1270.49			222.69	1115.71	222.43	1517.68	222.36	1285.48	222.63	1283.79			280.39	6360.79	280.1	6708.69	280.28	8120.04	280.5	7076.75			12217.2	0.55366	1.56224	1.66068	2.69572					12217.2	-0.000394061	-0.000632739	-0.000603883			--	--	--	--	--
69.24	1307.11	--	--	69.01	1309.85	69.38	1266.61			222.64	1253.75	222.38	1494.42	222.31	1261.93	222.58	1234.17			280.34	6422.58	280.05	6734.02	280.23	8135.49	280.45	7184.4			12222.4	0.55165	1.55908	1.65754	2.68824					12222.4	-0.000416194	-0.0006104	-0.000607463			--	--	--	--	--
69.19	1345.99	--	--	68.96	1309.87	69.33	1249.86			222.59	1192.42	222.33	1509.56	222.26	1312.48	222.53	1219.43			280.29	6417.34	280	6674.33	280.18	8136.84	280.4	7335.48			12227.6	0.54935	1.55591	1.65438	2.68215					12227.6	-0.000389064	-0.000605889	-0.000601245			--	--	--	--	--
69.14	1341.26	--	--	68.91	1315.38	69.28	1278.95			222.54	1110.9	222.28	1373.28	222.21	1217.31	222.48	1176.84			280.24	6475.68	279.95	6636.16	280.13	8139.02	280.35	7151.32			12232.7	0.54762	1.55281	1.65132	2.67637					12232.7	-0.00034494	-0.000607052	-0.000600318			--	--	--	--	--
69.09	1342.23	--	--	68.86	1357.01	69.23	1241.66			222.49	1112.46	222.23	1471.91	222.16	1272.29	222.43	1267.29			280.19	6424.83	279.9	6555.45	280.08	8134.88	280.3	7211.23			12237.9	0.54577	1.54961	1.64815	2.67124					12237.9	-0.000357884	-0.00060303	-0.000625518			--	--	--	--	--
69.04	1310.47	--	--	68.81	1384.43	69.18	1319.34			222.44	1188.12	222.18	1468.66	222.11	1220.32	222.38	1238.74			280.14	6327.96	279.85	6662.63	280.03	8181.16	280.25	7286.32			12243.2	0.54386	1.54648	1.64475	2.6657					12243.2	-0.00038427	-0.000591522	-0.000641706			--	--	--	--	--
68.99	1327.93	--	--	68.76	1365.2	69.13	1335.84			222.39	1154.71	222.13	1438.09	222.06	1262.99	222.33	1235.91			280.09	6397.46	279.8	6558.86	279.98	8214.41	280.2	7153.94			12248.5	0.54169	1.54334	1.64134	2.65935					12248.5	-0.000396041	-0.000596195	-0.00063758			--	--	--	--	--
68.94	1309.79	--	--	68.71	1348.6	69.08	1342.79			222.34	1137.91	222.08	1480.02	222.01	1265.45	222.28	1304.97			280.04	6504.59	279.75	6630.67	279.93	8126.28	280.15	7049.67			12253.9	0.53965	1.54013	1.63796	2.65248					12253.9	-0.000386159	-0.00059981	-0.000622448			--	--	--	--	--
68.89	1363.48	--	--	68.66	1306.94	69.03	1315.14			222.29	1160.75	222.03	1566.54	221.96	1191.66	222.23	1232.1			279.99	6437.5	279.7	6589.39	279.88	8175.08	280.1	7113.89			12259.2	0.53757	1.53694	1.6347	2.64568					12259.2	-0.000376619	-0.000616166	-0.000598352			--	--	--	--	--
68.84	1328.33	--	--	68.61	1345.05	68.98	1313.21			222.24	1123.33	221.98	1483	221.91	1195.09	222.18	1329.96			279.94	6498.82	279.65	6666.44	279.83	8090.65	280.05	7104.62			12264.5	0.53563	1.53356	1.63158	2.64033					12264.5	-0.000366223	-0.000622566	-0.000577624			--	--	--	--	--
68.79	1346.49	--	--	68.56	1344.49	68.93	1303.06			222.19	1090.67	221.93	1459.38	221.86	1226.98	222.13	1288.01			279.89	6318.03	279.6	6753.82	279.78	8176.32	280	7188.18			12269.9	0.53367	1.5303	1.62854	2.63776					12269.9	-0.000379193	-0.000596638	-0.000574053			--	--	--	--	--
68.74	1347.23	--	--	68.51	1358.52	68.88	1304.61			222.14	1112.23	221.88	1447.05	221.81	1204.14	222.08	1232.71			279.84	6322.62	279.55	6682.39	279.73	8118.75	279.95	7137.97			12275.3	0.53155	1.52714	1.62541	2.63564					12275.3	-0.000379736	-0.000609414	-0.000574319			--	--	--	--	--
68.69	1326.18	--	--	68.46	1351.26	68.83	1314.3			222.09	1135.6	221.83	1553.63	221.76	1327.47	222.03	1205.74			279.79	6338.84	279.5	6645.74	279.68	8212.16	279.9	7167.29			12280.7	0.52954	1.52368	1.6223	2.63546					12280.7	-0.00036458	-0.000606475	-0.000575177			--	--	--	--	--
68.64	1338.94	--	--	68.41	1335.51	68.78	1307.35																							12286.2	0.52759	1.52055	1.61915	2.63688					12286.2	-0.000360562	-0.000571779	-0.000589865			--	--	--	--	--
68.59	1361.17	--	--	68.36	1346.3	68.73	1270.04																							12291.6	0.52564	1.51749	1.61592	2.63819					12291.6	-0.000366505	-0.000566549	-0.000595934
68.54	1390.49	--	--	68.31	1345.62	68.68	1257.54																							12297	0.52361	1.5144	1.61268	2.63863					12297	-0.000363661	-0.000583171	-0.000587935
68.49	1367.93	--	--	68.26	1338.17	68.63	1342.77																							12302.5	0.52165	1.51109	1.60947	2.63833					12302.5	-0.000366353	-0.000598431	-0.000603249
68.44	1330.85	--	--	68.21	1378.04	68.58	1275.61																							12308.1	0.51957	1.5078	1.60603	2.63605					12308.1	-0.000367872	-0.0006222	-0.000579202
68.39	1354.02	--	--	68.16	1417.03	68.53	1271.41																							12313.6	0.51758	1.5042	1.60306	2.63224					12313.6	-0.000372907	-0.000622368	-0.000555038
68.34	1351.81	--	--	68.11	1420.65	68.48	1301.3																							12319.1	0.51544	1.50092	1.59989	2.62647					12319.1	-0.000380749	-0.000609026	-0.000586819
68.29	1362.19	--	--	68.06	1409.88	68.43	1325.47																							12324.7	0.51337	1.49746	1.59657	2.61948					12324.7	-0.000378041	-0.00061278	-0.000605795
68.24	1366	--	--	68.01	1423.22	68.38	1296.54																							12330.4	0.5112	1.49404	1.59306	2.60986					12330.4	-0.0003915	-0.000589265	-0.000904816
68.19	1401.5	--	--	67.96	1414.32	68.33	1318.14																							12336	0.50893	1.49078	1.58633	2.60092					12336	-0.000401775	-0.000576387	-0.00122
68.14	1396.93	--	--	67.91	1403.01	68.28	1321.51
68.09	1390.66	--	--	67.86	1354.47	68.23	1333.65
68.04	1398.44	--	--	67.81	1375.71	68.18	1317.39
67.99	1382.23	--	--	67.76	1408.35	68.13	1312.08
67.94	1387.17	--	--	67.71	1361	68.08	1320.64
67.89	1397.08	--	--	67.66	1434.88	68.03	1339.84
67.84	1366.75	--	--	67.61	1414	67.98	1283.06
67.79	1409.95	--	--	67.56	1426.58	67.93	1288.04
67.74	1387.76	--	--	67.51	1390.65	67.88	1311.11
67.69	1379.72	--	--	67.46	1433.33	67.83	1330.59
67.64	1360.18	--	--	67.41	1417.25	67.78	1378.93
67.59	1418.6	--	--	67.36	1458.1	67.73	1354.85
67.54	1455.53	--	--	67.31	1451.52	67.68	1328.5
67.49	1436.5	--	--	67.26	1459.02	67.63	1359.46
67.44	1519.08	--	--	67.21	1433.52	67.58	1377.22
67.39	1493	--	--	67.16	1504.2	67.53	1334.1
67.34	1457.2	--	--	67.11	1463.13	67.48	1352.65
67.29	1453.61	--	--	67.06	1438.84	67.43	1402.69
67.24	1446.2	--	--	67.01	1486.8	67.38	1353.1
67.19	1442.3	--	--	66.96	1466.2	67.33	1397.93
67.14	1496.91	--	--	66.91	1462.72	67.28	1388.85
67.09	1438.68	--	--	66.86	1467.5	67.23	1386.02
67.04	1434.1	--	--	66.81	1473.23	67.18	1368.59
66.99	1423.91	--	--	66.76	1495.04	67.13	1365.09
66.94	1479.16	--	--	66.71	1495.37	67.08	1375.6
66.89	1495.39	--	--	66.66	1523.78	67.03	1398.1
66.84	1513.78	--	--	66.61	1508.99	66.98	1420.17
66.79	1533.18	--	--	66.56	1517.17	66.93	1372.1
66.74	1511.5	--	--	66.51	1464.01	66.88	1370.03
66.69	1517.14	--	--	66.46	1496.11	66.83	1437.42
--	--	--	--	66.41	1502.48	66.78	1351.37
--	--	--	--	66.36	1516.3	66.73	1381.29
--	--	--	--	66.31	1488.69	66.68	1352.71
--	--	--	--	66.26	1480.33	66.63	1457.69
--	--	--	--	66.21	1535.74	66.58	1402.62
--	--	--	--	66.16	1558.92	66.53	1445.23
--	--	--	--	66.11	1527.23	66.48	1400.61
--	--	--	--	66.06	1491.39	66.43	1369.81
--	--	--	--	66.01	1501.94	66.38	1428.35
--	--	--	--	65.96	1556.69	66.33	1439.56
--	--	--	--	65.91	1512.79	66.28	1453.84
--	--	--	--	65.86	1522.02	66.23	1441.41
--	--	--	--	65.81	1525.97	66.18	1426.51
--	--	--	--	65.76	1498.22	66.13	1418.36
--	--	--	--	65.71	1576.16	66.08	1490.75
--	--	--	--	65.66	1525.38	66.03	1513.83
--	--	--	--	65.61	1535.54	65.98	1493.76
--	--	--	--	65.56	1613.68	65.93	1481.67
--	--	--	--	65.51	1564.97	65.88	1431.69
--	--	--	--	65.46	1600.35	65.83	1436.27
[truncated: 3 more columns]

## Sheet: figure 3
Number of Pt atoms	Cumulative quantity of CO adsorption1	Cumulative quantity of CO adsorption2	Cumulative quantity of CO adsorption3	Mean	Standard Deviation
0	2.10353	2.06365	2.15537	2.10752	0.04599
0.61718	1.47698	1.43478	1.40057	1.43744	0.03827
1.23437	1.15698	1.0689	1.11389	1.11326	0.04404
2.16014	0.59585	0.56875	0.62477	0.59646	0.02801
3.08591	0.32731	0.29947	0.35853	0.32844	0.02955
6.17183	0.88006	0.84865	0.86787	0.86553	0.01584
9.25774	1.10564	1.0568	1.15868	1.10704	0.05095
	--	--	--
	--	--	--
	--		--

## Sheet: figure 4
Pt L3-edge EXAFS (points) and curve fit (line)																								Wavelet transform (WT)
Fig. 4a 0.2%Pt/α-MoC1-x								Fig. 4b 0.4%Pt/α-MoC1-x								Fig. 4c 2.0%Pt/α-MoC1-x								Fig. 4e 0.2%Pt/α-MoC1-x
R	chir_im	fit	residual	running	window			R	chir_im	fit	residual	running	window			R	chir_im	fit	residual	running	window			0.01169	0.0117	0.0117	0.01171	0.01171	0.01172	0.01173	0.01173	0.01174	0.01174	0.01175	0.01175	0.01176	0.01176	0.01177	0.01178	0.01178	0.01179	0.01179	0.0118	0.0118	0.01181	0.01181	0.01182	0.01182	0.01183
0	0	0	0	0	0			0	0	0	0	0	0			0	0	0	0	0	0			0.0132	0.01321	0.01322	0.01323	0.01324	0.01325	0.01325	0.01326	0.01327	0.01328	0.01329	0.0133	0.01331	0.01331	0.01332	0.01333	0.01334	0.01335	0.01335	0.01336	0.01337	0.01338	0.01339	0.01339	0.0134	0.01341
0.03068	-0.05497	-1.49662	1.44165	0	0			0.03068	-0.01428	0.67901	-0.69328	0	0			0.03068	0.35727	0.00971	0.34757	0	0			0.01479	0.0148	0.01482	0.01483	0.01484	0.01485	0.01486	0.01488	0.01489	0.0149	0.01491	0.01492	0.01494	0.01495	0.01496	0.01497	0.01498	0.01499	0.01501	0.01502	0.01503	0.01504	0.01505	0.01506	0.01507	0.01508
0.06136	-0.04191	-2.12381	2.0819	0	0			0.06136	-0.0155	0.99733	-1.01283	0	0			0.06136	0.51095	0.01181	0.49914	0	0			0.01644	0.01645	0.01647	0.01649	0.0165	0.01652	0.01654	0.01655	0.01657	0.01658	0.0166	0.01662	0.01663	0.01665	0.01667	0.01668	0.0167	0.01671	0.01673	0.01674	0.01676	0.01678	0.01679	0.01681	0.01682	0.01684
0.09204	0.04892	-1.50352	1.55244	0	0			0.09204	0.00148	0.77951	-0.77803	0	0			0.09204	0.36957	0.00045798	0.36912	0	0			0.01809	0.01811	0.01813	0.01815	0.01818	0.0182	0.01822	0.01824	0.01826	0.01828	0.01831	0.01833	0.01835	0.01837	0.01839	0.01841	0.01843	0.01845	0.01847	0.01849	0.01851	0.01853	0.01855	0.01857	0.0186	0.01862
0.12272	0.15354	0.03481	0.11873	0	0			0.12272	0.03024	0.12653	-0.09629	0	0			0.12272	0.00469	-0.02608	0.03078	0	0			0.01962	0.01965	0.01968	0.0197	0.01973	0.01976	0.01979	0.01981	0.01984	0.01987	0.0199	0.01992	0.01995	0.01998	0.02	0.02003	0.02006	0.02008	0.02011	0.02013	0.02016	0.02019	0.02021	0.02024	0.02026	0.02029
0.1534	0.17536	1.63555	-1.46019	0	0			0.1534	0.05548	-0.63371	0.68919	0	0			0.1534	-0.38751	-0.06315	-0.32436	0	0			0.02082	0.02085	0.02089	0.02092	0.02096	0.02099	0.02102	0.02106	0.02109	0.02112	0.02116	0.02119	0.02122	0.02125	0.02129	0.02132	0.02135	0.02138	0.02142	0.02145	0.02148	0.02151	0.02154	0.02157	0.02161	0.02164
0.18408	0.05728	2.39563	-2.33835	0	0			0.18408	0.06088	-1.11223	1.17311	0	0			0.18408	-0.5933	-0.09928	-0.49403	0	0			0.02142	0.02146	0.0215	0.02154	0.02158	0.02162	0.02166	0.0217	0.02174	0.02178	0.02181	0.02185	0.02189	0.02193	0.02197	0.02201	0.02205	0.02208	0.02212	0.02216	0.0222	0.02224	0.02227	0.02231	0.02235	0.02238
0.21476	-0.16468	1.87429	-2.03897	0	0			0.21476	0.03826	-1.05789	1.09614	0	0			0.21476	-0.49898	-0.11944	-0.37954	0	0			0.02114	0.02118	0.02123	0.02127	0.02132	0.02136	0.02141	0.02145	0.0215	0.02154	0.02159	0.02163	0.02168	0.02172	0.02177	0.02181	0.02186	0.0219	0.02194	0.02199	0.02203	0.02207	0.02212	0.02216	0.0222	0.02224
0.24544	-0.3672	0.34787	-0.71508	0	0			0.24544	-0.00676	-0.48835	0.48159	0	0			0.24544	-0.1546	-0.11183	-0.04276	0	0			0.01975	0.0198	0.01985	0.0199	0.01995	0.02	0.02005	0.0201	0.02015	0.0202	0.02025	0.0203	0.02035	0.0204	0.02045	0.0205	0.02055	0.0206	0.02065	0.02069	0.02074	0.02079	0.02084	0.02089	0.02094	0.02098
0.27612	-0.40907	-1.33582	0.92675	0	0			0.27612	-0.05592	0.31434	-0.37026	0	0			0.27612	0.25168	-0.07523	0.32691	0	0			0.01718	0.01723	0.01729	0.01734	0.0174	0.01745	0.01751	0.01756	0.01761	0.01767	0.01772	0.01778	0.01783	0.01789	0.01794	0.01799	0.01805	0.0181	0.01815	0.01821	0.01826	0.01832	0.01837	0.01842	0.01848	0.01853
0.3068	-0.22517	-2.22665	2.00148	0	0			0.3068	-0.08634	0.94342	-1.02976	0	0			0.3068	0.49565	-0.02238	0.51803	0	0			0.01369	0.01375	0.01381	0.01388	0.01394	0.014	0.01406	0.01412	0.01418	0.01424	0.0143	0.01436	0.01442	0.01448	0.01454	0.01461	0.01467	0.01473	0.01479	0.01485	0.01491	0.01497	0.01503	0.0151	0.01516	0.01522
0.33748	0.11528	-1.80582	1.9211	0	0			0.33748	-0.0819	1.07365	-1.15555	0	0			0.33748	0.44044	0.02394	0.41649	0	0			0.01071	0.01079	0.01086	0.01094	0.01101	0.01109	0.01116	0.01124	0.01131	0.01139	0.01146	0.01154	0.01161	0.01169	0.01176	0.01184	0.01192	0.01199	0.01207	0.01215	0.01222	0.0123	0.01238	0.01245	0.01253	0.01261
0.36816	0.43049	-0.28591	0.71639	0	0			0.36816	-0.04251	0.63043	-0.67294	0	0			0.36816	0.11358	0.04177	0.0718	0	0			0.01196	0.01205	0.01214	0.01223	0.01232	0.01241	0.01251	0.0126	0.01269	0.01278	0.01287	0.01296	0.01306	0.01315	0.01324	0.01333	0.01343	0.01352	0.01361	0.01371	0.0138	0.01389	0.01399	0.01408	0.01418	0.01427
0.39884	0.52479	1.49455	-0.96976	0	0			0.39884	0.0137	-0.16493	0.17863	0	0			0.39884	-0.30591	0.02268	-0.32858	0	0			0.0187	0.01881	0.01892	0.01903	0.01914	0.01925	0.01936	0.01947	0.01958	0.01969	0.0198	0.01991	0.02002	0.02013	0.02025	0.02036	0.02047	0.02058	0.02069	0.02081	0.02092	0.02103	0.02115	0.02126	0.02137	0.02149
0.42951	0.31098	2.52966	-2.21868	0	0			0.42951	0.05717	-0.89964	0.9568	0	0			0.42951	-0.58514	-0.02095	-0.56418	0	0			0.02849	0.02863	0.02878	0.02893	0.02907	0.02922	0.02937	0.02951	0.02966	0.02981	0.02996	0.0301	0.03025	0.0304	0.03055	0.0307	0.03084	0.03099	0.03114	0.03129	0.03144	0.03158	0.03173	0.03188	0.03203	0.03217
0.46019	-0.11956	2.20752	-2.32708	0	0			0.46019	0.06027	-1.17456	1.23483	0	0			0.46019	-0.5679	-0.05966	-0.50824	0	0			0.03993	0.04013	0.04033	0.04053	0.04074	0.04094	0.04114	0.04134	0.04154	0.04174	0.04195	0.04215	0.04235	0.04255	0.04275	0.04295	0.04315	0.04335	0.04355	0.04376	0.04396	0.04416	0.04436	0.04456	0.04476	0.04496
0.49087	-0.53081	0.66215	-1.19296	0	0			0.49087	0.01147	-0.80895	0.82041	0	0			0.49087	-0.26615	-0.06146	-0.20469	0	0			0.05238	0.05265	0.05293	0.0532	0.05347	0.05374	0.05401	0.05429	0.05456	0.05483	0.0551	0.05537	0.05564	0.05591	0.05618	0.05646	0.05673	0.057	0.05727	0.05753	0.0578	0.05807	0.05834	0.05861	0.05888	0.05914
0.52155	-0.673	-1.2852	0.6122	0	0			0.52155	-0.07683	0.05852	-0.13536	0	0			0.52155	0.14031	-0.01033	0.15064	0	0			0.06542	0.06577	0.06613	0.06649	0.06685	0.0672	0.06756	0.06792	0.06827	0.06863	0.06899	0.06934	0.0697	0.07006	0.07041	0.07077	0.07112	0.07148	0.07183	0.07219	0.07254	0.07289	0.07324	0.0736	0.07395	0.0743
0.55223	-0.44021	-2.57118	2.13096	0	0			0.55223	-0.17118	1.0261	-1.19728	0	0			0.55223	0.40026	0.08174	0.31852	0	0			0.07869	0.07915	0.07961	0.08007	0.08052	0.08098	0.08144	0.08189	0.08235	0.08281	0.08326	0.08372	0.08417	0.08463	0.08508	0.08554	0.08599	0.08645	0.0869	0.08735	0.08781	0.08826	0.08871	0.08916	0.08961	0.09006
0.58291	0.04188	-2.48144	2.52332	0	0			0.58291	-0.23071	1.61915	-1.84986	0	0			0.58291	0.33477	0.17727	0.1575	0	0			0.09193	0.0925	0.09307	0.09364	0.09421	0.09478	0.09535	0.09592	0.09649	0.09706	0.09763	0.09819	0.09876	0.09933	0.0999	0.10047	0.10104	0.1016	0.10217	0.10274	0.1033	0.10387	0.10443	0.105	0.10556	0.10612
0.61359	0.46493	-1.06039	1.52532	0	0			0.61359	-0.22609	1.52301	-1.74911	0	0			0.61359	-0.04913	0.23103	-0.28015	0	0			0.10487	0.10556	0.10626	0.10695	0.10764	0.10834	0.10903	0.10972	0.11042	0.11111	0.11181	0.1125	0.1132	0.11389	0.11459	0.11528	0.11597	0.11667	0.11736	0.11805	0.11874	0.11944	0.12013	0.12082	0.12151	0.1222
0.64427	0.5142	0.89461	-0.38041	0	0			0.64427	-0.15522	0.74398	-0.8992	0	0			0.64427	-0.54049	0.21461	-0.7551	0	0			0.11727	0.1181	0.11892	0.11975	0.12058	0.1214	0.12223	0.12306	0.12389	0.12472	0.12555	0.12638	0.12721	0.12804	0.12887	0.1297	0.13053	0.13136	0.13219	0.13302	0.13385	0.13468	0.13551	0.13634	0.13717	0.138
0.67495	0.0818	2.26281	-2.18101	0	0			0.67495	-0.04727	-0.38321	0.33594	0	0			0.67495	-0.81972	0.13439	-0.95411	0	0			0.12889	0.12986	0.13082	0.13179	0.13275	0.13372	0.13469	0.13566	0.13663	0.13761	0.13858	0.13955	0.14053	0.1415	0.14248	0.14346	0.14443	0.14541	0.14639	0.14736	0.14834	0.14932	0.15029	0.15127	0.15225	0.15322
0.70563	-0.61178	2.22532	-2.8371	0	0			0.70563	0.04835	-1.34881	1.39716	0	0			0.70563	-0.62476	0.0314	-0.65616	0	0			0.13947	0.14058	0.14169	0.1428	0.14391	0.14502	0.14614	0.14725	0.14837	0.14949	0.15062	0.15174	0.15286	0.15399	0.15512	0.15624	0.15737	0.1585	0.15963	0.16076	0.16189	0.16302	0.16415	0.16528	0.16641	0.16755
0.73631	-1.08253	0.74165	-1.82418	0	0			0.73631	0.08529	-1.7105	1.79579	0	0			0.73631	0.09484	-0.03878	0.13362	0	0			0.14873	0.14998	0.15123	0.15249	0.15375	0.15501	0.15627	0.15754	0.1588	0.16007	0.16135	0.16262	0.1639	0.16517	0.16645	0.16774	0.16902	0.1703	0.17159	0.17287	0.17416	0.17545	0.17674	0.17803	0.17932	0.18061
0.76699	-0.83186	-1.39503	0.56317	0	0			0.76699	0.04615	-1.30743	1.35359	0	0			0.76699	1.11857	-0.03679	1.15535	0	0			0.15639	0.15778	0.15917	0.16057	0.16197	0.16337	0.16478	0.16619	0.1676	0.16902	0.17044	0.17187	0.17329	0.17472	0.17616	0.17759	0.17903	0.18047	0.18191	0.18335	0.18479	0.18624	0.18769	0.18914	0.19059	0.19204
0.79767	0.33338	-2.9714	3.30478	0	0			0.79767	-0.04126	-0.34055	0.29929	0	0			0.79767	2.02877	0.03585	1.99292	0	0			0.16215	0.16367	0.1652	0.16673	0.16827	0.16981	0.17136	0.17291	0.17447	0.17603	0.17759	0.17916	0.18073	0.18231	0.18389	0.18547	0.18706	0.18865	0.19024	0.19183	0.19343	0.19503	0.19663	0.19824	0.19985	0.20146
0.82835	2.08665	-3.02408	5.11073	0	0			0.82835	-0.10722	0.72232	-0.82955	0	0			0.82835	2.39084	0.13318	2.25765	0	0			0.16579	0.16743	0.16908	0.17074	0.1724	0.17407	0.17575	0.17743	0.17912	0.18081	0.18251	0.18421	0.18592	0.18763	0.18935	0.19108	0.1928	0.19453	0.19627	0.19801	0.19976	0.2015	0.20325	0.20501	0.20677	0.20853
0.85903	3.62174	-1.40266	5.02439	0	0			0.85903	-0.06538	1.37245	-1.43783	0	0			0.85903	1.95751	0.1868	1.77071	0	0			0.16712	0.16887	0.17063	0.1724	0.17418	0.17596	0.17775	0.17955	0.18136	0.18317	0.18499	0.18681	0.18865	0.19048	0.19233	0.19418	0.19604	0.1979	0.19977	0.20165	0.20353	0.20541	0.2073	0.20919	0.21109	0.21299
0.88971	3.9782	1.0945	2.8837	0	0			0.88971	0.14712	1.30782	-1.16069	0	0			0.88971	0.79902	0.14313	0.65589	0	0			0.16609	0.16793	0.16978	0.17164	0.17351	0.1754	0.17728	0.17918	0.18109	0.18301	0.18493	0.18687	0.18881	0.19076	0.19271	0.19468	0.19665	0.19863	0.20062	0.20261	0.20462	0.20662	0.20864	0.21066	0.21268	0.21472
0.92039	2.53006	3.11047	-0.58041	0	0			0.92039	0.5301	0.58113	-0.05102	0	0			0.92039	-0.70689	-0.00374	-0.70315	0	0			0.16274	0.16466	0.16658	0.16852	0.17047	0.17243	0.1744	0.17638	0.17837	0.18038	0.18239	0.18441	0.18644	0.18849	0.19054	0.1926	0.19468	0.19676	0.19885	0.20094	0.20305	0.20517	0.20729	0.20942	0.21156	0.21371
0.95107	-0.59558	3.45904	-4.05461	0	0			0.95107	0.99924	-0.42603	1.42527	0	0			0.95107	-2.02552	-0.20306	-1.82246	0	0			0.15731	0.15927	0.16125	0.16324	0.16525	0.16727	0.1693	0.17135	0.17341	0.17548	0.17756	0.17965	0.18176	0.18388	0.18601	0.18815	0.1903	0.19247	0.19464	0.19683	0.19903	0.20123	0.20345	0.20568	0.20792	0.21016
0.98175	-4.40497	1.80971	-6.21468	0	0			0.98175	1.39669	-1.19211	2.58879	0	0			0.98175	-2.68967	-0.36975	-2.31992	0	0			0.15013	0.15213	0.15414	0.15618	0.15822	0.16028	0.16236	0.16445	0.16656	0.16868	0.17081	0.17296	0.17512	0.1773	0.17949	0.18169	0.18391	0.18614	0.18839	0.19064	0.19291	0.1952	0.19749	0.1998	0.20211	0.20444
1.01243	-7.3426	-1.052	-6.2906	0	0			1.01243	1.53563	-1.31638	2.85201	0	0			1.01243	-2.49563	-0.42822	-2.06741	0	0			0.14171	0.14373	0.14577	0.14782	0.14989	0.15197	0.15408	0.1562	0.15834	0.16049	0.16266	0.16485	0.16705	0.16927	0.1715	0.17376	0.17602	0.1783	0.1806	0.18291	0.18524	0.18758	0.18994	0.19231	0.1947	0.19709
1.04311	-7.9293	-3.5604	-4.3689	0	0			1.04311	1.26703	-0.72368	1.99071	0	0			1.04311	-1.58152	-0.35465	-1.22687	0	0			0.13266	0.13468	0.13672	0.13878	0.14086	0.14296	0.14508	0.14722	0.14937	0.15155	0.15374	0.15595	0.15818	0.16043	0.1627	0.16498	0.16728	0.1696	0.17194	0.17429	0.17667	0.17905	0.18146	0.18388	0.18632	0.18877
1.07379	-5.46909	-4.1612	-1.30789	0	0			1.07379	0.54605	0.28929	0.25676	0	0			1.07379	-0.3548	-0.19361	-0.16118	0	0			0.12362	0.12564	0.12768	0.12974	0.13182	0.13392	0.13604	0.13818	0.14034	0.14253	0.14473	0.14696	0.14921	0.15147	0.15376	0.15606	0.15839	0.16074	0.1631	0.16549	0.16789	0.17032	0.17276	0.17522	0.1777	0.1802
1.10447	-0.49114	-2.16586	1.67472	0	0			1.10447	-0.52797	1.19218	-1.72016	0	0			1.10447	0.69373	-0.03756	0.73129	0	0			0.11522	0.11723	0.11925	0.12131	0.12338	0.12547	0.12759	0.12973	0.1319	0.13408	0.13629	0.13852	0.14078	0.14305	0.14535	0.14767	0.15001	0.15238	0.15476	0.15717	0.1596	0.16205	0.16452	0.16701	0.16952	0.17206
1.13515	5.31711	1.78139	3.53572	0	0			1.13515	-1.71775	1.47948	-3.19723	0	0			1.13515	1.20079	0.02242	1.17838	0	0			0.10796	0.10995	0.11196	0.114	0.11606	0.11814	0.12025	0.12239	0.12455	0.12673	0.12893	0.13116	0.13342	0.1357	0.138	0.14033	0.14268	0.14505	0.14745	0.14987	0.15231	0.15477	0.15726	0.15978	0.16231	0.16487
1.16583	9.71211	5.89714	3.81496	0	0			1.16583	-2.70504	0.92523	-3.63026	0	0			1.16583	1.07004	-0.05135	1.12138	0	0			0.1021	0.10407	0.10606	0.10808	0.11013	0.1122	0.1143	0.11642	0.11856	0.12074	0.12294	0.12516	0.12741	0.12968	0.13198	0.13431	0.13666	0.13903	0.14143	0.14386	0.1463	0.14878	0.15128	0.1538	0.15635	0.15892
1.1965	10.8077	8.05907	2.7486	0	0			1.1965	-3.18458	-0.29051	-2.89407	0	0			1.1965	0.48224	-0.21709	0.69932	0	0			0.09764	0.09959	0.10156	0.10356	0.10558	0.10763	0.10971	0.11182	0.11395	0.11611	0.11829	0.1205	0.12274	0.125	0.12729	0.12961	0.13195	0.13432	0.13671	0.13913	0.14158	0.14405	0.14655	0.14908	0.15162	0.1542
1.22718	7.91122	6.84418	1.06704	0	0			1.22718	-2.96566	-1.64781	-1.31785	0	0			1.22718	-0.21768	-0.37067	0.15299	0.02458	1			0.09431	0.09623	0.09817	0.10015	0.10215	0.10418	0.10623	0.10832	0.11043	0.11256	0.11473	0.11692	0.11914	0.12138	0.12366	0.12596	0.12828	0.13064	0.13302	0.13543	0.13786	0.14032	0.14281	0.14533	0.14787	0.15044
1.25786	1.90138	2.29702	-0.39564	0	0			1.25786	-2.04595	-2.51833	0.47238	0	0			1.25786	-0.69344	-0.39916	-0.29428	0.04221	1			0.09167	0.09356	0.09548	0.09742	0.0994	0.1014	0.10342	0.10548	0.10756	0.10967	0.11181	0.11397	0.11617	0.11839	0.12064	0.12291	0.12522	0.12755	0.12991	0.13229	0.13471	0.13715	0.13962	0.14211	0.14464	0.14719
1.28854	-5.04982	-3.96866	-1.08116	0	0			1.28854	-0.62892	-2.45497	1.82604	0	0			1.28854	-0.76376	-0.24363	-0.52013	0.05578	1			0.08927	0.09113	0.09301	0.09492	0.09686	0.09882	0.10081	0.10283	0.10488	0.10696	0.10906	0.11119	0.11335	0.11554	0.11775	0.11999	0.12226	0.12456	0.12689	0.12924	0.13162	0.13403	0.13647	0.13893	0.14143	0.14395
1.31922	-10.3205	-9.41679	-0.90368	0	0			1.31922	0.92598	-1.40426	2.33025	0	0			1.31922	-0.45687	0.06328	-0.52015	0.06718	1			0.08672	0.08853	0.09037	0.09224	0.09413	0.09605	0.098	0.09998	0.10198	0.10401	0.10607	0.10816	0.11027	0.11242	0.11459	0.11678	0.11901	0.12126	0.12354	0.12585	0.12819	0.13055	0.13294	0.13536	0.13781	0.14028
1.3499	-11.9015	-11.7032	-0.19831	0	0			1.3499	2.20832	0.25877	1.94955	0	0			1.3499	0.04118	0.40751	-0.36633	0.07756	1			0.08376	0.08552	0.08731	0.08912	0.09096	0.09283	0.09472	0.09664	0.09859	0.10057	0.10257	0.1046	0.10666	0.10874	0.11085	0.11299	0.11516	0.11735	0.11957	0.12182	0.12409	0.12639	0.12872	0.13108	0.13346	0.13587
1.38058	-9.22335	-9.74153	0.51817	0	0			1.38058	2.88391	1.89042	0.99349	0	0			1.38058	0.50462	0.64897	-0.14434	0.08773	1			0.08028	0.08198	0.0837	0.08545	0.08723	0.08903	0.09085	0.0927	0.09458	0.09649	0.09842	0.10038	0.10236	0.10437	0.10641	0.10847	0.11056	0.11268	0.11482	0.11699	0.11918	0.1214	0.12365	0.12593	0.12823	0.13055
1.41126	-3.38605	-4.2188	0.83275	0	0			1.41126	2.80215	2.8595	-0.05735	0	0			1.41126	0.78362	0.69371	0.08991	0.09838	1			0.07629	0.07792	0.07956	0.08123	0.08293	0.08465	0.08639	0.08816	0.08995	0.09177	0.09362	0.09549	0.09738	0.0993	0.10125	0.10322	0.10521	0.10723	0.10928	0.11135	0.11344	0.11556	0.11771	0.11988	0.12207	0.1243
1.44194	3.30962	2.68689	0.62274	0	0			1.44194	2.04556	2.82122	-0.77566	0	0			1.44194	0.85816	0.54429	0.31387	0.11029	1			0.0719	0.07343	0.07499	0.07657	0.07817	0.07979	0.08144	0.08311	0.0848	0.08652	0.08826	0.09003	0.09181	0.09363	0.09546	0.09732	0.0992	0.1011	0.10303	0.10498	0.10696	0.10895	0.11098	0.11302	0.11509	0.11718
1.47262	8.32566	8.25827	0.06739	0	0			1.47262	0.9028	1.86012	-0.95732	0	0			1.47262	0.81066	0.29947	0.51119	0.12432	1			0.06725	0.06868	0.07014	0.07161	0.07311	0.07462	0.07616	0.07772	0.0793	0.0809	0.08252	0.08416	0.08583	0.08751	0.08922	0.09094	0.09269	0.09446	0.09625	0.09806	0.09989	0.10174	0.10362	0.10551	0.10743	0.10936
1.5033	9.92608	10.4208	-0.49469	0	0			1.5033	-0.22763	0.44079	-0.66842	0	0			1.5033	0.7449	0.10161	0.64329	0.14125	1			0.06253	0.06386	0.0652	0.06656	0.06793	0.06933	0.07075	0.07218	0.07363	0.0751	0.07659	0.07809	0.07962	0.08116	0.08272	0.0843	0.0859	0.08751	0.08915	0.0908	0.09246	0.09415	0.09585	0.09758	0.09931	0.10107
1.53398	7.84561	8.61257	-0.76696	0	0			1.53398	-0.97117	-0.80651	-0.16467	0	0			1.53398	0.70737	0.05974	0.64763	0.16164	1			0.05794	0.05914	0.06037	0.0616	0.06286	0.06412	0.06541	0.06671	0.06802	0.06935	0.07069	0.07205	0.07342	0.07481	0.07621	0.07763	0.07906	0.0805	0.08196	0.08344	0.08492	0.08642	0.08794	0.08947	0.09101	0.09257
1.56466	3.31299	3.95672	-0.64373	0	0			1.56466	-1.10292	-1.36443	0.26151	0	0			1.56466	0.66075	0.19051	0.47024	0.18564	1			0.05365	0.05474	0.05584	0.05695	0.05807	0.05921	0.06036	0.06152	0.06269	0.06387	0.06506	0.06626	0.06748	0.0687	0.06994	0.07118	0.07244	0.0737	0.07498	0.07626	0.07755	0.07886	0.08017	0.08149	0.08282	0.08415
1.59534	-1.55636	-1.31924	-0.23712	0	0			1.59534	-0.62164	-1.04605	0.4244	0	0			1.59534	0.5243	0.41098	0.11332	0.21295	1			0.04985	0.05082	0.0518	0.0528	0.05379	0.0548	0.05582	0.05684	0.05787	0.0589	0.05995	0.061	0.06205	0.06311	0.06418	0.06525	0.06633	0.06741	0.0685	0.06959	0.07068	0.07178	0.07289	0.07399	0.0751	0.07621
1.62602	-4.70921	-4.92307	0.21386	0.01985	1			1.62602	0.25353	-0.05878	0.31231	0.0283	1			1.62602	0.25232	0.58813	-0.33582	0.24282	1			0.04671	0.04758	0.04846	0.04934	0.05022	0.05111	0.05201	0.05291	0.05381	0.05471	0.05561	0.05652	0.05743	0.05834	0.05925	0.06016	0.06107	0.06198	0.06289	0.0638	0.0647	0.06561	0.06651	0.0674	0.0683	0.06919
1.6567	-5.01911	-5.50643	0.48732	0.03681	1			1.6567	1.16236	1.10447	0.05789	0.04653	1			1.6567	-0.10441	0.61682	-0.72123	0.27417	1			0.04438	0.04517	0.04596	0.04676	0.04756	0.04835	0.04915	0.04995	0.05074	0.05154	0.05233	0.05312	0.05391	0.05469	0.05547	0.05625	0.05702	0.05779	0.05855	0.0593	0.06004	0.06078	0.06151	0.06223	0.06294	0.06364
1.68738	-2.69791	-3.18937	0.49146	0.05119	1			1.68738	1.73045	1.88897	-0.15852	0.05889	1			1.68738	-0.40129	0.47989	-0.88118	0.30584	1			0.04298	0.04372	0.04446	0.0452	0.04594	0.04668	0.04742	0.04815	0.04888	0.04961	0.05033	0.05104	0.05175	0.05246	0.05315	0.05384	0.05452	0.05519	0.05585	0.0565	0.05713	0.05776	0.05837	0.05896	0.05955	0.06011
1.71806	0.89625	0.6059	0.29034	0.06263	1			1.71806	1.69906	1.91261	-0.21355	0.06917	1			1.71806	-0.4766	0.25216	-0.72876	0.33674	1			0.04254	0.04327	0.044	0.04472	0.04545	0.04617	0.04689	0.04761	0.04832	0.04902	0.04972	0.05042	0.0511	0.05178	0.05245	0.05311	0.05376	0.0544	0.05503	0.05565	0.05625	0.05683	0.05741	0.05796	0.0585	0.05902
1.74874	3.93244	3.89148	0.04097	0.07059	1			1.74874	1.01234	1.11039	-0.09805	0.08018	1			1.74874	-0.26382	0.04267	-0.3065	0.36608	1			0.04299	0.04375	0.0445	0.04526	0.04601	0.04676	0.04751	0.04826	0.049	0.04974	0.05047	0.0512	0.05192	0.05263	0.05334	0.05404	0.05473	0.05541	0.05608	0.05673	0.05738	0.05801	0.05863	0.05923	0.05982	0.06039
1.77942	4.93658	5.04785	-0.11127	0.07496	1			1.77942	-0.16725	-0.26336	0.09611	0.09337	1			1.77942	0.12716	-0.09221	0.21936	0.39335	1			0.04418	0.045	0.04581	0.04662	0.04744	0.04826	0.04907	0.04989	0.05071	0.05152	0.05233	0.05314	0.05395	0.05475	0.05555	0.05634	0.05713	0.05791	0.05868	0.05945	0.0602	0.06095	0.06169	0.06241	0.06313	0.06383
1.8101	3.40559	3.52015	-0.11455	0.07649	1			1.8101	-1.51848	-1.76128	0.2428	0.10867	1			1.8101	0.41973	-0.20882	0.62855	0.41841	1			0.04587	0.04676	0.04766	0.04856	0.04947	0.05038	0.05129	0.05221	0.05313	0.05405	0.05497	0.05589	0.05682	0.05774	0.05867	0.05959	0.06052	0.06144	0.06236	0.06327	0.06418	0.06509	0.066	0.0669	0.06779	0.06868
1.84078	-0.04335	-0.01684	-0.02651	0.07686	1			1.84078	-2.67171	-2.93003	0.25832	0.12481	1			1.84078	0.28624	-0.46287	0.74911	0.44131	1			0.0478	0.04878	0.04978	0.05078	0.05179	0.0528	0.05383	0.05486	0.0559	0.05694	0.05799	0.05905	0.06011	0.06118	0.06225	0.06333	0.06441	0.06549	0.06657	0.06766	0.06875	0.06984	0.07094	0.07203	0.07312	0.07422
1.87146	-4.01488	-4.05215	0.03728	0.07832	1			1.87146	-3.32892	-3.47325	0.14433	0.14002	1			1.87146	-0.47428	-1.01504	0.54075	0.46218	1			0.04972	0.0508	0.0519	0.053	0.05412	0.05525	0.05638	0.05753	0.0587	0.05987	0.06105	0.06224	0.06344	0.06466	0.06588	0.06711	0.06835	0.06959	0.07085	0.07211	0.07338	0.07466	0.07594	0.07723	0.07853	0.07984
1.90214	-6.97729	-6.96177	-0.01552	0.08311	1			1.90214	-3.35044	-3.32734	-0.0231	0.15268	1			1.90214	-1.78281	-1.89785	0.11504	0.48112	1			0.05144	0.05261	0.05379	0.055	0.05621	0.05745	0.0587	0.05996	0.06124	0.06253	0.06384	0.06516	0.06649	0.06784	0.0692	0.07058	0.07197	0.07337	0.07479	0.07622	0.07766	0.07911	0.08058	0.08206	0.08354	0.08504
1.93282	-7.89871	-7.70473	-0.19398	0.09273	1			1.93282	-2.78006	-2.63401	-0.14605	0.16195	1			1.93282	-3.23933	-2.91923	-0.3201	0.49808	1			0.05277	0.05402	0.05529	0.05658	0.05789	0.05921	0.06056	0.06192	0.0633	0.0647	0.06612	0.06756	0.06901	0.07048	0.07197	0.07348	0.075	0.07654	0.0781	0.07968	0.08127	0.08288	0.08451	0.08615	0.08781	0.08948
1.9635	-6.60411	-6.18508	-0.41903	0.10749	1			1.9635	-1.80485	-1.64059	-0.16426	0.16789	1			1.9635	-4.2362	-3.67207	-0.56413	0.5129	1			0.05361	0.05493	0.05626	0.05762	0.059	0.0604	0.06183	0.06327	0.06474	0.06623	0.06774	0.06927	0.07082	0.07239	0.07399	0.0756	0.07724	0.0789	0.08058	0.08228	0.08399	0.08573	0.08749	0.08927	0.09107	0.09289
1.99418	-3.73131	-3.15862	-0.57269	0.12637	1			1.99418	-0.67122	-0.58472	-0.0865	0.17132	1			1.99418	-4.19499	-3.67249	-0.5225	0.52537	1			0.05388	0.05524	0.05663	0.05804	0.05947	0.06093	0.06241	0.06392	0.06545	0.06701	0.06858	0.07019	0.07181	0.07346	0.07514	0.07684	0.07856	0.08031	0.08208	0.08387	0.08569	0.08753	0.0894	0.09128	0.0932	0.09513
2.02485	-0.35482	0.21388	-0.5687	0.14726	1			2.02485	0.40589	0.38362	0.02227	0.1734	1			2.02485	-2.83077	-2.5818	-0.24896	0.53535	1			0.05355	0.05494	0.05635	0.05779	0.05926	0.06075	0.06227	0.06382	0.06539	0.06699	0.06861	0.07026	0.07193	0.07364	0.07536	0.07712	0.0789	0.08071	0.08254	0.0844	0.08629	0.0882	0.09014	0.0921	0.09409	0.0961
2.05553	2.51323	2.91503	-0.4018	0.16755	1			2.05553	1.3038	1.21734	0.08646	0.17515	1			2.05553	-0.32356	-0.4134	0.08984	0.54289	1			0.05261	0.05401	0.05544	0.05689	0.05837	0.05987	0.0614	0.06296	0.06455	0.06617	0.06781	0.06948	0.07118	0.0729	0.07466	0.07644	0.07825	0.08009	0.08195	0.08385	0.08577	0.08772	0.0897	0.09171	0.09374	0.0958
2.08621	4.30628	4.4543	-0.14802	0.18485	1			2.08621	2.0008	1.93258	0.06822	0.17713	1			2.08621	2.69089	2.38334	0.30756	0.54833	1			0.05112	0.0525	0.05392	0.05536	0.05682	0.05832	0.05984	0.06139	0.06297	0.06458	0.06622	0.06788	0.06958	0.0713	0.07305	0.07483	0.07664	0.07848	0.08035	0.08225	0.08418	0.08614	0.08812	0.09014	0.09218	0.09426
2.11689	5.01495	4.93366	0.08128	0.19765	1			2.11689	2.53503	2.5461	-0.01107	0.17944	1			2.11689	5.32274	5.0246	0.29814	0.5523	1			0.04911	0.05047	0.05185	0.05326	0.05469	0.05616	0.05765	0.05917	0.06072	0.0623	0.0639	0.06554	0.0672	0.0689	0.07062	0.07237	0.07416	0.07597	0.07781	0.07968	0.08159	0.08352	0.08548	0.08748	0.0895	0.09155
2.14757	5.01782	4.81536	0.20246	0.20561	1			2.14757	2.93791	3.02595	-0.08805	0.18189	1			2.14757	6.7473	6.65823	0.08907	0.55565	1			0.04667	0.04798	0.04931	0.05067	0.05205	0.05346	0.0549	0.05637	0.05787	0.0594	0.06095	0.06253	0.06414	0.06578	0.06745	0.06915	0.07088	0.07264	0.07443	0.07625	0.0781	0.07998	0.08189	0.08383	0.0858	0.0878
2.17825	4.75737	4.55512	0.20224	0.2096	1			2.17825	3.17816	3.27915	-0.10099	0.18439	1			2.17825	6.51211	6.69197	-0.17987	0.55928	1			0.04388	0.04512	0.04639	0.04768	0.049	0.05034	0.05171	0.05311	0.05453	0.05599	0.05747	0.05898	0.06051	0.06208	0.06367	0.06529	0.06694	0.06862	0.07033	0.07207	0.07384	0.07563	0.07746	0.07932	0.08121	0.08313
2.20893	4.4476	4.31072	0.13688	0.21133	1			2.20893	3.14795	3.17964	-0.03169	0.18722	1			2.20893	4.70348	5.04247	-0.33899	0.56398	1			0.04084	0.042	0.04319	0.0444	0.04563	0.04689	0.04818	0.04949	0.05082	0.05218	0.05357	0.05499	0.05643	0.0579	0.05939	0.06091	0.06246	0.06404	0.06565	0.06728	0.06894	0.07063	0.07235	0.0741	0.07588	0.07769
2.23961	3.96549	3.87428	0.09121	0.21284	1			2.23961	2.70329	2.62234	0.08095	0.19111	1			2.23961	1.90471	2.19011	-0.28539	0.57021	1			0.03764	0.03871	0.03981	0.04092	0.04206	0.04323	0.04441	0.04562	0.04685	0.04811	0.04939	0.05069	0.05202	0.05337	0.05475	0.05616	0.05759	0.05904	0.06052	0.06203	0.06356	0.06513	0.06671	0.06833	0.06997	0.07164
2.27029	2.97131	2.84714	0.12417	0.21586	1			2.27029	1.74533	1.58116	0.16417	0.19706	1			2.27029	-1.03252	-0.99241	-0.04011	0.57805	1			0.03438	0.03536	0.03635	0.03737	0.0384	0.03945	0.04053	0.04163	0.04274	0.04388	0.04504	0.04622	0.04742	0.04864	0.04989	0.05116	0.05245	0.05377	0.0551	0.05647	0.05785	0.05926	0.0607	0.06216	0.06364	0.06516
2.30097	1.18185	0.9484	0.23345	0.22142	1			2.30097	0.307	0.14991	0.15709	0.20592	1			2.30097	-3.30272	-3.56805	0.26533	0.58714	1			0.03115	0.03203	0.03292	0.03382	0.03475	0.03568	0.03664	0.03762	0.03861	0.03962	0.04065	0.04169	0.04275	0.04384	0.04494	0.04606	0.0472	0.04836	0.04954	0.05074	0.05196	0.0532	0.05446	0.05575	0.05706	0.05839
2.33165	-1.35699	-1.71605	0.35907	0.22963	1			2.33165	-1.39783	-1.44827	0.05045	0.2179	1			2.33165	-4.41476	-4.87921	0.46445	0.59681	1			0.02805	0.02882	0.0296	0.03039	0.0312	0.03202	0.03286	0.0337	0.03457	0.03544	0.03633	0.03723	0.03815	0.03908	0.04003	0.04099	0.04197	0.04296	0.04397	0.04499	0.04604	0.04709	0.04817	0.04926	0.05038	0.05151
2.36233	-4.15099	-4.57262	0.42163	0.23981	1			2.36233	-2.99461	-2.88985	-0.10476	0.23227	1			2.36233	-4.30992	-4.76	0.45008	0.60622	1			0.02514	0.02581	0.02648	0.02717	0.02786	0.02856	0.02927	0.03	0.03073	0.03146	0.03221	0.03297	0.03374	0.03451	0.0353	0.0361	0.0369	0.03772	0.03855	0.03939	0.04024	0.0411	0.04197	0.04286	0.04376	0.04468
2.39301	-6.36977	-6.74063	0.37086	0.25077	1			2.39301	-4.04383	-3.81776	-0.22607	0.24738	1			2.39301	-3.29947	-3.53353	0.23405	0.61457	1			0.02251	0.02308	0.02365	0.02423	0.02482	0.0254	0.026	0.02659	0.02719	0.0278	0.02841	0.02902	0.02964	0.03026	0.03088	0.03151	0.03215	0.03278	0.03343	0.03407	0.03473	0.03538	0.03605	0.03672	0.0374	0.03808
2.42369	-7.15669	-7.37197	0.21528	0.26122	1			2.42369	-4.1859	-3.93689	-0.24902	0.26109	1			2.42369	-1.87302	-1.81193	-0.06108	0.62134	1			0.02022	0.0207	0.02118	0.02167	0.02215	0.02263	0.02311	0.0236	0.02408	0.02456	0.02504	0.02551	0.02599	0.02646	0.02693	0.02739	0.02786	0.02832	0.02878	0.02923	0.02968	0.03014	0.03059	0.03103	0.03148	0.03193
2.45437	-6.00712	-6.02348	0.01636	0.27012	1			2.45437	-3.28471	-3.11748	-0.16723	0.27143	1			2.45437	-0.48015	-0.20728	-0.27288	0.62636	1			0.01832	0.01873	0.01913	0.01954	0.01993	0.02033	0.02072	0.0211	0.02148	0.02185	0.02221	0.02257	0.02292	0.02325	0.02358	0.0239	0.02421	0.02451	0.02479	0.02507	0.02533	0.02559	0.02583	0.02606	0.02628	0.02649
2.48505	-3.04732	-2.89958	-0.14774	0.27693	1			2.48505	-1.51247	-1.47465	-0.03782	0.2774	1			2.48505	0.61338	0.90506	-0.29168	0.6299	1			0.01685	0.0172	0.01755	0.0179	0.01823	0.01856	0.01888	0.01919	0.01949	0.01977	0.02005	0.02031	0.02056	0.02079	0.02101	0.02121	0.0214	0.02156	0.02171	0.02183	0.02194	0.02202	0.02208	0.02212	0.02214	0.02213
2.51573	0.91861	1.14456	-0.22595	0.28159	1			2.51573	0.66528	0.61253	0.05274	0.27956	1			2.51573	1.34416	1.46635	-0.12219	0.63255	1			0.01582	0.01614	0.01646	0.01676	0.01706	0.01735	0.01763	0.0179	0.01815	0.01839	0.01862	0.01883	0.01902	0.01919	0.01934	0.01947	0.01958	0.01967	0.01973	0.01976	0.01976	0.01974	0.01968	0.0196	0.01948	0.01932
2.54641	4.634	4.85311	-0.21911	0.28447	1			2.54641	2.6119	2.56913	0.04277	0.28014	1			2.54641	1.76315	1.64215	0.121	0.6351	1			0.0152	0.01552	0.01582	0.01612	0.01642	0.0167	0.01697	0.01723	0.01748	0.01771	0.01793	0.01813	0.01831	0.01848	0.01862	0.01874	0.01884	0.01891	0.01896	0.01898	0.01897	0.01893	0.01886	0.01875	0.01861	0.01843
2.57709	6.81651	6.9883	-0.17179	0.28616	1			2.57709	3.71628	3.77946	-0.06318	0.28263	1			2.57709	1.91424	1.63323	0.28101	0.63836	1			0.01495	0.01528	0.0156	0.01592	0.01623	0.01653	0.01683	0.01711	0.01739	0.01765	0.0179	0.01813	0.01835	0.01856	0.01874	0.01891	0.01906	0.01919	0.0193	0.01938	0.01944	0.01948	0.01949	0.01947	0.01943	0.01936
2.60777	6.63118	6.76862	-0.13744	0.28732	1			2.60777	3.5995	3.79179	-0.19229	0.29091	1			2.60777	1.76202	1.51183	0.25019	0.64296	1			0.01499	0.01535	0.0157	0.01606	0.01641	0.01675	0.01709	0.01742	0.01775	0.01807	0.01838	0.01868	0.01897	0.01925	0.01952	0.01977	0.02001	0.02024	0.02046	0.02066	0.02084	0.02101	0.02117	0.0213	0.02142	0.02153
2.63845	4.02897	4.16835	-0.13938	0.28863	1			2.63845	2.25823	2.50296	-0.24474	0.30816	1			2.63845	1.21499	1.18205	0.03293	0.64921	1			0.01523	0.01563	0.01604	0.01644	0.01684	0.01724	0.01763	0.01803	0.01842	0.01881	0.0192	0.01958	0.01996	0.02033	0.0207	0.02106	0.02141	0.02176	0.0221	0.02244	0.02277	0.02309	0.02341	0.02372	0.02402	0.02432
2.66913	-0.18606	-0.03342	-0.15264	0.29085	1			2.66913	0.08848	0.24421	-0.15573	0.33583	1			2.66913	0.22859	0.48493	-0.25634	0.65712	1			0.01562	0.01606	0.01651	0.01696	0.01742	0.01788	0.01834	0.0188	0.01927	0.01973	0.0202	0.02067	0.02114	0.02161	0.02208	0.02255	0.02302	0.02349	0.02396	0.02443	0.0249	0.02537	0.02585	0.02632	0.0268	0.02728
2.69981	-4.60049	-4.48159	-0.1189	0.29495	1			2.69981	-2.22662	-2.28542	0.05881	0.37315	1			2.69981	-1.0802	-0.62167	-0.45853	0.66636	1			0.01607	0.01656	0.01706	0.01756	0.01807	0.01859	0.01911	0.01964	0.02017	0.02071	0.02126	0.02181	0.02237	0.02293	0.0235	0.02407	0.02465	0.02523	0.02582	0.02642	0.02702	0.02763	0.02825	0.02887	0.0295	0.03014
2.73049	-7.67064	-7.68379	0.01314	0.30222	1			2.73049	-3.93354	-4.2359	0.30236	0.41717	1			2.73049	-2.38877	-1.92843	-0.46034	0.67642	1			0.01654	0.01707	0.01761	0.01816	0.01872	0.01929	0.01987	0.02046	0.02106	0.02167	0.02229	0.02291	0.02355	0.0242	0.02485	0.02552	0.02619	0.02687	0.02757	0.02827	0.02899	0.02972	0.03046	0.03121	0.03197	0.03275
2.76117	-8.27029	-8.51584	0.24556	0.31439	1			2.76117	-4.45856	-4.90643	0.44787	0.46349	1			2.76117	-3.24341	-2.98614	-0.25727	0.68664	1			0.01698	0.01755	0.01813	0.01873	0.01933	0.01995	0.02058	0.02122	0.02188	0.02254	0.02322	0.02391	0.02462	0.02533	0.02606	0.02681	0.02756	0.02833	0.02911	0.02991	0.03072	0.03155	0.03239	0.03325	0.03412	0.03501
2.79184	-6.10762	-6.62065	0.51303	0.33347	1			2.79184	-3.6051	-4.01622	0.41112	0.50735	1			2.79184	-3.23633	-3.2835	0.04718	0.69638	1			0.01737	0.01797	0.01859	0.01922	0.01986	0.02052	0.02119	0.02187	0.02257	0.02329	0.02402	0.02476	0.02552	0.0263	0.02709	0.02789	0.02871	0.02955	0.0304	0.03127	0.03216	0.03306	0.03399	0.03493	0.03589	0.03687
2.82252	-1.85231	-2.55463	0.70232	0.36146	1			2.82252	-1.62738	-1.8322	0.20482	0.54484	1			2.82252	-2.20719	-2.51173	0.30454	0.70509	1			0.01768	0.01831	0.01895	0.01961	0.02028	0.02097	0.02167	0.02239	0.02313	0.02388	0.02465	0.02543	0.02623	0.02705	0.02789	0.02874	0.02961	0.0305	0.03141	0.03233	0.03328	0.03424	0.03522	0.03622	0.03725	0.03829
2.8532	3.08497	2.38274	0.70223	0.39995	1			2.8532	0.84915	0.91056	-0.06141	0.57369	1			2.8532	-0.3665	-0.7745	0.408	0.71232	1			0.01791	0.01855	0.01921	0.01989	0.02058	0.02129	0.02202	0.02276	0.02352	0.0243	0.0251	0.02591	0.02674	0.02759	0.02845	0.02934	0.03024	0.03117	0.03211	0.03307	0.03405	0.03506	0.03608	0.03712	0.03819	0.03927
2.88388	7.04972	6.58963	0.46009	0.44966	1			2.88388	3.03624	3.2765	-0.24026	0.59365	1			2.88388	1.7343	1.38465	0.34965	0.71782	1			0.01803	0.01869	0.01936	0.02005	0.02075	0.02148	0.02222	0.02297	0.02375	0.02454	0.02535	0.02618	0.02703	0.02789	0.02878	0.02968	0.03061	0.03155	0.03251	0.03349	0.03449	0.03552	0.03656	0.03762	0.03871	0.03981
2.91456	8.73913	8.72326	0.01588	0.51	1			2.91456	4.24942	4.48384	-0.23442	0.60628	1			2.91456	3.39192	3.17874	0.21318	0.72157	1			0.01806	0.01872	0.01939	0.02009	0.0208	0.02152	0.02227	0.02303	0.02381	0.02461	0.02542	0.02625	0.02711	0.02798	0.02887	0.02977	0.0307	0.03165	0.03261	0.0336	0.0346	0.03563	0.03667	0.03774	0.03882	0.03993
2.94524	7.67316	8.17742	-0.50426	0.57887	1			2.94524	4.1401	4.20188	-0.06178	0.61444	1			2.94524	4.02759	3.92036	0.10724	0.72398	1			0.01798	0.01864	0.01931	0.02	0.02071	0.02143	0.02217	0.02293	0.02371	0.0245	0.02531	0.02614	0.02698	0.02784	0.02872	0.02962	0.03054	0.03148	0.03243	0.0334	0.0344	0.03541	0.03644	0.03749	0.03856	0.03964
2.97592	4.35883	5.29295	-0.93412	0.65273	1			2.97592	2.8112	2.66643	0.14477	0.62208	1			2.97592	3.43044	3.34792	0.08252	0.726	1			0.01782	0.01846	0.01913	0.01981	0.0205	0.02122	0.02195	0.02269	0.02345	0.02423	0.02503	0.02584	0.02667	0.02751	0.02837	0.02925	0.03015	0.03106	0.03199	0.03294	0.0339	0.03489	0.03589	0.0369	0.03794	0.03899
3.0066	0.07981	1.21319	-1.13338	0.72689	1			3.0066	0.77506	0.56392	0.21115	0.63463	1			3.0066	1.85522	1.76608	0.08914	0.72939	1			0.01756	0.0182	0.01885	0.01951	0.02019	0.02089	0.0216	0.02232	0.02307	0.02382	0.0246	0.02538	0.02619	0.027	0.02784	0.02869	0.02955	0.03043	0.03132	0.03223	0.03316	0.0341	0.03505	0.03603	0.03701	0.03801
3.03728	-3.60995	-2.56549	-1.04446	0.79612	1			3.03728	-1.2317	-1.26542	0.03372	0.66042	1			3.03728	-0.07624	-0.08431	0.00807	0.7369	1			0.01723	0.01785	0.01848	0.01913	0.01979	0.02046	0.02115	0.02185	0.02256	0.02329	0.02404	0.02479	0.02556	0.02635	0.02714	0.02795	0.02878	0.02961	0.03046	0.03132	0.0322	0.03309	0.03399	0.0349	0.03582	0.03676
3.06796	-5.48909	-4.77297	-0.71613	0.85542	1			3.06796	-2.51073	-2.17627	-0.33446	0.71319	1			3.06796	-1.63232	-1.37634	-0.25598	0.75235	1			0.01684	0.01744	0.01805	0.01867	0.01931	0.01995	0.02061	0.02129	0.02197	0.02267	0.02338	0.0241	0.02483	0.02557	0.02632	0.02709	0.02786	0.02865	0.02945	0.03025	0.03107	0.03189	0.03273	0.03357	0.03443	0.03529
3.09864	-5.12574	-4.84151	-0.28422	0.90084	1			3.09864	-2.64798	-1.96771	-0.68028	0.81518	1			3.09864	-2.27585	-1.59971	-0.67614	0.78063	1			0.0164	0.01698	0.01756	0.01816	0.01877	0.01939	0.02002	0.02066	0.02131	0.02197	0.02264	0.02332	0.02401	0.02471	0.02541	0.02613	0.02685	0.02758	0.02832	0.02907	0.02982	0.03057	0.03134	0.03211	0.03288	0.03366
3.12932	-3.00228	-3.0846	0.08232	0.9304	1			3.12932	-1.65573	-0.929	-0.72673	1	1			3.12932	-1.88053	-0.81221	-1.06832	0.82739	1			0.01593	0.01648	0.01704	0.01761	0.01819	0.01878	0.01938	0.01999	0.0206	0.02123	0.02186	0.0225	0.02314	0.02379	0.02445	0.02511	0.02578	0.02645	0.02713	0.02781	0.02849	0.02918	0.02987	0.03056	0.03125	0.03195
3.16	-0.25926	-0.50847	0.24922	0.94485	1			3.16	0.03977	0.32966	-0.2899	1	0			3.16	-0.76352	0.39517	-1.1587	0.8986	1			0.01544	0.01597	0.01651	0.01705	0.0176	0.01816	0.01873	0.0193	0.01988	0.02047	0.02106	0.02165	0.02225	0.02286	0.02347	0.02408	0.02469	0.0253	0.02592	0.02654	0.02715	0.02777	0.02838	0.02899	0.0296	0.0302
3.19068	1.82939	1.65621	0.17318	0.94839	1			3.19068	1.75921	1.17571	0.5835	1	0			3.19068	0.47774	1.21185	-0.7341	1	1			0.01495	0.01545	0.01596	0.01648	0.017	0.01753	0.01807	0.01861	0.01916	0.01971	0.02026	0.02082	0.02137	0.02193	0.0225	0.02306	0.02362	0.02418	0.02473	0.02529	0.02584	0.02638	0.02692	0.02746	0.02799	0.02851
3.22136	2.42023	2.49399	-0.07376	0.94934	1			3.22136	2.82061	1.24089	1.57973	1	0			3.22136	1.24704	1.04628	0.20076	1	0			0.01446	0.01494	0.01543	0.01592	0.01642	0.01692	0.01743	0.01794	0.01846	0.01897	0.01949	0.02001	0.02053	0.02105	0.02157	0.02208	0.0226	0.0231	0.02361	0.0241	0.0246	0.02508	0.02555	0.02602	0.02647	0.02691
3.25204	1.45568	1.77776	-0.32208	0.96059	1			3.25204	2.78797	0.56639	2.22159	1	0			3.25204	1.21825	-0.13655	1.3548	1	0			0.01398	0.01444	0.01491	0.01538	0.01585	0.01633	0.01682	0.0173	0.01779	0.01828	0.01877	0.01925	0.01974	0.02022	0.0207	0.02118	0.02165	0.02212	0.02257	0.02302	0.02346	0.02389	0.02431	0.02472	0.02511	0.02548
3.28272	-0.34637	0.0161	-0.36247	1	1			3.28272	1.62848	-0.45215	2.08063	1	0			3.28272	0.46869	-1.76281	2.2315	1	0			0.01352	0.01396	0.01441	0.01487	0.01532	0.01578	0.01624	0.01671	0.01717	0.01763	0.0181	0.01856	0.01902	0.01947	0.01992	0.02037	0.0208	0.02123	0.02166	0.02207	0.02247	0.02285	0.02323	0.02358	0.02392	0.02425
3.3134	-1.86261	-1.83354	-0.02907	1	0			3.3134	-0.2775	-1.28185	1.00435	1	0			3.3134	-0.5808	-2.9256	2.3448	1	0			0.01308	0.01351	0.01395	0.01438	0.01482	0.01527	0.01571	0.01616	0.0166	0.01705	0.01749	0.01793	0.01837	0.0188	0.01923	0.01965	0.02006	0.02047	0.02086	0.02124	0.02162	0.02197	0.02231	0.02264	0.02295	0.02324
3.34408	-2.12465	-2.8411	0.71645	1	0			3.34408	-2.27556	-1.51977	-0.75579	1	0			3.34408	-1.3852	-2.86097	1.47577	1	0			0.01267	0.01309	0.01351	0.01393	0.01436	0.01479	0.01522	0.01565	0.01609	0.01652	0.01695	0.01737	0.01779	0.01821	0.01862	0.01903	0.01943	0.01981	0.02019	0.02056	0.02091	0.02125	0.02158	0.02188	0.02217	0.02244
3.37476	-0.81062	-2.54104	1.73042	1	0			3.37476	-3.67323	-1.07966	-2.59357	1	0			3.37476	-1.5459	-1.38382	-0.16208	1	0			0.01228	0.01269	0.0131	0.01352	0.01393	0.01435	0.01478	0.0152	0.01562	0.01604	0.01646	0.01688	0.01729	0.0177	0.0181	0.0185	0.01889	0.01927	0.01964	0.02	0.02034	0.02068	0.021	0.0213	0.02159	0.02185
3.40544	1.56379	-1.12705	2.69084	1	0			3.40544	-3.98656	-0.21332	-3.77324	1	0			3.40544	-1.00214	0.95	-1.95214	1	0			0.01191	0.01231	0.01272	0.01313	0.01354	0.01395	0.01436	0.01478	0.0152	0.01561	0.01603	0.01644	0.01685	0.01725	0.01765	0.01804	0.01843	0.01881	0.01918	0.01954	0.01989	0.02023	0.02055	0.02086	0.02115	0.02143
3.43612	3.85214	0.67743	3.17471	1	0			3.43612	-3.10807	0.63427	-3.74234	1	0			3.43612	-0.05264	3.06016	-3.11281	1	0			0.01156	0.01196	0.01236	0.01276	0.01317	0.01357	0.01398	0.0144	0.01481	0.01522	0.01563	0.01604	0.01645	0.01685	0.01725	0.01765	0.01804	0.01842	0.0188	0.01916	0.01952	0.01987	0.0202	0.02052	0.02083	0.02113
3.4668	4.79735	1.99716	2.80019	1	0			3.4668	-1.33769	1.0558	-2.39349	1	0			3.4668	0.80028	3.85142	-3.05114	1	0			0.01123	0.01162	0.01201	0.01241	0.01281	0.01322	0.01363	0.01404	0.01445	0.01486	0.01527	0.01568	0.01609	0.01649	0.0169	0.0173	0.01769	0.01808	0.01846	0.01884	0.01921	0.01957	0.01991	0.02025	0.02058	0.0209
3.49748	3.63333	2.23855	1.39479	1	0			3.49748	0.73167	0.88047	-0.1488	1	0			3.49748	1.10657	2.77415	-1.66758	1	0			0.01091	0.01129	0.01168	0.01208	0.01248	0.01288	0.01329	0.01369	0.0141	0.01452	0.01493	0.01534	0.01575	0.01616	0.01657	0.01697	0.01737	0.01777	0.01816	0.01854	0.01892	0.0193	0.01966	0.02002	0.02036	0.0207
3.52816	0.49264	1.36543	-0.8728	1	0			3.52816	2.42878	0.24442	2.18436	1	0			3.52816	0.69846	0.15301	0.54545	1	0			0.0106	0.01098	0.01137	0.01176	0.01215	0.01256	0.01296	0.01337	0.01378	0.01419	0.0146	0.01501	0.01542	0.01584	0.01625	0.01666	0.01706	0.01747	0.01787	0.01826	0.01865	0.01903	0.01941	0.01978	0.02015	0.0205
3.55884	-3.57422	-0.11134	-3.46288	1	0			3.55884	3.23936	-0.49517	3.73453	1	0			3.55884	-0.21834	-2.89839	2.68005	1	0			0.01029	0.01067	0.01106	0.01145	0.01184	0.01224	0.01264	0.01305	0.01346	0.01387	0.01428	0.01469	0.01511	0.01552	0.01594	0.01635	0.01676	0.01717	0.01757	0.01798	0.01837	0.01877	0.01915	0.01954	0.01991	0.02028
3.58952	-6.99097	-1.41343	-5.57754	1	0			3.58952	2.97672	-0.95138	3.92811	1	0			3.58952	-1.15825	-4.96015	3.8019	1	0			0.01	0.01037	0.01075	0.01114	0.01153	0.01193	0.01233	0.01273	0.01314	0.01355	0.01397	0.01438	0.01479	0.01521	0.01563	0.01604	0.01645	0.01687	0.01727	0.01768	0.01808	0.01848	0.01887	0.01926	0.01965	0.02002
3.62019	-8.29906	-1.89426	-6.4048	1	0			3.62019	1.82895	-0.90326	2.73221	1	0			3.62019	-1.59138	-4.97059	3.37921	1	0			0.00971	0.01008	0.01046	0.01084	0.01123	0.01162	0.01202	0.01243	0.01283	0.01324	0.01365	0.01407	0.01448	0.0149	0.01532	0.01573	0.01614	0.01656	0.01697	0.01737	0.01778	0.01818	0.01857	0.01896	0.01935	0.01973
3.65087	-6.77796	-1.35414	-5.42381	1	0			3.65087	0.27069	-0.39752	0.66821	1	0			3.65087	-1.2086	-2.75596	1.54735	1	0			0.00942	0.00979	0.01017	0.01055	0.01093	0.01133	0.01172	0.01212	0.01253	0.01294	0.01335	0.01376	0.01418	0.01459	0.01501	0.01542	0.01583	0.01625	0.01665	0.01706	0.01746	0.01786	0.01825	0.01864	0.01902	0.0194
3.68155	-2.77543	-0.11754	-2.65788	1	0			3.68155	-1.1228	0.28976	-1.41255	1	0			3.68155	-0.08836	0.83857	-0.92693	1	0			0.00915	0.00951	0.00988	0.01026	0.01065	0.01104	0.01143	0.01183	0.01223	0.01264	0.01305	0.01346	0.01387	0.01429	0.0147	0.01511	0.01552	0.01593	0.01634	0.01675	0.01714	0.01754	0.01793	0.01831	0.01869	0.01906
3.71223	2.39514	1.15655	1.23859	1	0			3.71223	-1.88719	0.80525	-2.69244	1	0			3.71223	1.31807	4.29646	-2.97839	1	0			0.00888	0.00924	0.00961	0.00998	0.01037	0.01075	0.01115	0.01154	0.01194	0.01235	0.01276	0.01317	0.01358	0.01399	0.0144	0.01481	0.01522	0.01563	0.01604	0.01644	0.01683	0.01722	0.01761	0.01798	0.01835	0.01871
3.74291	6.94828	1.82428	5.124	1	0			3.74291	-1.82799	0.90152	-2.72952	1	0			3.74291	2.38072	6.10638	-3.72566	1	0			0.00861	0.00897	0.00934	0.00971	0.01009	0.01048	0.01087	0.01127	0.01167	0.01207	0.01248	0.01288	0.0133	0.01371	0.01412	0.01453	0.01494	0.01534	0.01575	0.01614	0.01654	0.01692	0.0173	0.01767	0.01804	0.01839
3.77359	9.30563	1.58287	7.72276	1	0			3.77359	-1.07115	0.55699	-1.62814	1	0			3.77359	2.57776	5.45544	-2.87768	1	0			0.00836	0.00872	0.00908	0.00945	0.00983	0.01022	0.01061	0.011	0.0114	0.0118	0.01221	0.01262	0.01303	0.01344	0.01385	0.01426	0.01467	0.01508	0.01548	0.01588	0.01627	0.01665	0.01703	0.0174	0.01775	0.0181
3.80427	8.68397	0.60834	8.07563	1	0			3.80427	0.0077	-0.02501	0.03271	1	0			3.80427	1.7427	2.6118	-0.8691	1	0			0.00812	0.00847	0.00883	0.0092	0.00958	0.00996	0.01035	0.01075	0.01114	0.01155	0.01195	0.01236	0.01278	0.01319	0.0136	0.01401	0.01442	0.01483	0.01524	0.01564	0.01603	0.01642	0.0168	0.01716	0.01752	0.01787
3.83495	5.36258	-0.55741	5.91998	1	0			3.83495	0.94256	-0.53161	1.47417	1	0			3.83495	0.15621	-1.18799	1.3442	1	0			0.00788	0.00824	0.0086	0.00896	0.00934	0.00972	0.01011	0.0105	0.0109	0.01131	0.01172	0.01213	0.01254	0.01296	0.01337	0.01379	0.0142	0.01462	0.01503	0.01543	0.01583	0.01622	0.0166	0.01698	0.01734	0.01769
3.86563	0.54045	-1.30198	1.84242	1	0			3.86563	1.36082	-0.7057	2.06653	1	0			3.86563	-1.56325	-4.29835	2.7351	1	0			0.00766	0.00801	0.00837	0.00873	0.00911	0.00949	0.00988	0.01027	0.01067	0.01108	0.01149	0.01191	0.01232	0.01274	0.01317	0.01359	0.01401	0.01443	0.01484	0.01526	0.01567	0.01607	0.01646	0.01684	0.01722	0.01758
3.89631	-4.13791	-1.26114	-2.87678	1	0			3.89631	1.12104	-0.47435	1.59539	1	0			3.89631	-2.72336	-5.4102	2.68684	1	0			0.00744	0.00779	0.00814	0.00851	0.00888	0.00927	0.00966	0.01005	0.01046	0.01086	0.01128	0.0117	0.01212	0.01255	0.01297	0.0134	0.01383	0.01426	0.01469	0.01511	0.01553	0.01595	0.01636	0.01676	0.01715	0.01753
3.92699	-7.18533	-0.49585	-6.68948	1	0			3.92699	0.35489	0.02342	0.33147	1	0			3.92699	-2.8587	-4.13469	1.27599	1	0			0.00723	0.00757	0.00793	0.00829	0.00867	0.00905	0.00944	0.00984	0.01025	0.01066	0.01108	0.0115	0.01193	0.01236	0.0128	0.01324	0.01368	0.01412	0.01456	0.01499	0.01543	0.01586	0.01629	0.01671	0.01712	0.01753
3.95767	-7.76865	0.55794	-8.3266	1	0			3.95767	-0.59782	0.51878	-1.1166	1	0			3.95767	-1.93276	-1.15503	-0.77773	1	0			0.00702	0.00737	0.00772	0.00808	0.00846	0.00884	0.00923	0.00963	0.01004	0.01046	0.01088	0.01131	0.01174	0.01218	0.01263	0.01308	0.01353	0.01398	0.01444	0.01489	0.01535	0.0158	0.01625	0.01669	0.01713	0.01756
3.98835	-5.92827	1.33163	-7.2599	1	0			3.98835	-1.33116	0.75748	-2.08864	1	0			3.98835	-0.35008	2.11693	-2.46701	1	0			0.00682	0.00716	0.00752	0.00788	0.00825	0.00864	0.00903	0.00943	0.00984	0.01026	0.01069	0.01112	0.01156	0.01201	0.01246	0.01292	0.01339	0.01385	0.01432	0.01479	0.01527	0.01574	0.01621	0.01668	0.01715	0.01761
4.01903	-2.47299	1.42496	-3.89795	1	0			4.01903	-1.53431	0.6293	-2.16361	1	0			4.01903	1.22657	4.20881	-2.98224	1	0			0.00663	0.00697	0.00732	0.00768	0.00805	0.00843	0.00883	0.00923	0.00964	0.01006	0.01049	0.01093	0.01138	0.01183	0.0123	0.01277	0.01324	0.01372	0.01421	0.0147	0.01519	0.01568	0.01618	0.01668	0.01717	0.01767
4.04971	1.37184	0.80727	0.56457	1	0			4.04971	-1.10924	0.21684	-1.32609	1	0			4.04971	2.17092	4.26058	-2.08966	1	0			0.00643	0.00677	0.00712	0.00748	0.00785	0.00823	0.00862	0.00903	0.00944	0.00986	0.01029	0.01074	0.01119	0.01165	0.01212	0.0126	0.01308	0.01358	0.01408	0.01458	0.01509	0.01561	0.01613	0.01665	0.01718	0.01771
4.08039	4.40703	-0.18182	4.58885	1	0			4.08039	-0.20191	-0.25737	0.05546	1	0			4.08039	2.16619	2.38813	-0.22194	1	0			0.00625	0.00658	0.00692	0.00728	0.00765	0.00803	0.00842	0.00882	0.00923	0.00966	0.01009	0.01054	0.01099	0.01146	0.01193	0.01242	0.01291	0.01342	0.01393	0.01445	0.01498	0.01551	0.01605	0.0166	0.01715	0.01771
4.11107	5.83041	-1.0245	6.85491	1	0			4.11107	0.86116	-0.55293	1.41408	1	0			4.11107	1.33346	-0.42127	1.75473	1	0			0.00606	0.00639	0.00673	0.00708	0.00744	0.00782	0.00821	0.00861	0.00902	0.00944	0.00988	0.01032	0.01078	0.01125	0.01173	0.01222	0.01272	0.01323	0.01375	0.01429	0.01483	0.01538	0.01594	0.01651	0.01708	0.01767
4.14175	5.42632	-1.30174	6.72806	1	0			4.14175	1.70215	-0.53605	2.2382	1	0			4.14175	0.15899	-2.814	2.97299	1	0			0.00587	0.0062	0.00653	0.00688	0.00724	0.00761	0.00799	0.00839	0.0088	0.00922	0.00965	0.01009	0.01055	0.01102	0.0115	0.01199	0.0125	0.01302	0.01355	0.01409	0.01464	0.0152	0.01578	0.01636	0.01696	0.01757
4.17243	3.54589	-0.90707	4.45295	1	0			4.17243	2.0346	-0.24217	2.27678	1	0			4.17243	-0.74406	-3.72064	2.97658	1	0			0.00569	0.006	0.00633	0.00667	0.00703	0.00739	0.00777	0.00816	0.00856	0.00898	0.00941	0.00985	0.0103	0.01077	0.01125	0.01174	0.01225	0.01277	0.0133	0.01385	0.01441	0.01498	0.01556	0.01616	0.01677	0.01739
4.20311	0.92237	-0.08794	1.01031	1	0			4.20311	1.76416	0.15256	1.6116	1	0			4.20311	-0.92879	-2.83824	1.90945	1	0			0.0055	0.00581	0.00613	0.00647	0.00681	0.00717	0.00754	0.00792	0.00832	0.00873	0.00915	0.00959	0.01004	0.0105	0.01097	0.01146	0.01197	0.01249	0.01302	0.01356	0.01412	0.0147	0.01529	0.01589	0.01651	0.01715
4.23379	-1.59388	0.69973	-2.29361	1	0			4.23379	1.01141	0.43126	0.58016	1	0			4.23379	-0.3272	-0.72412	0.39692	1	0			0.00532	0.00562	0.00593	0.00626	0.00659	0.00694	0.00731	0.00768	0.00807	0.00847	0.00888	0.00931	0.00975	0.0102	0.01067	0.01115	0.01165	0.01216	0.01269	0.01323	0.01379	0.01436	0.01495	0.01556	0.01618	0.01682
4.26447	-3.29305	1.03992	-4.33298	1	0			4.26447	0.05242	0.4517	-0.39927	1	0			4.26447	0.71602	1.52355	-0.80753	1	0			0.00514	0.00543	0.00573	0.00605	0.00637	0.00671	0.00706	0.00743	0.0078	0.00819	0.00859	0.00901	0.00944	0.00988	0.01034	0.01082	0.0113	0.01181	0.01232	0.01286	0.01341	0.01397	0.01456	0.01516	0.01578	0.01642
4.29515	-3.79035	0.773	-4.56335	1	0			4.29515	-0.79491	0.21633	-1.01123	1	0			4.29515	1.60478	2.82368	-1.2189	1	0			0.00495	0.00523	0.00553	0.00583	0.00615	0.00647	0.00681	0.00716	0.00753	0.0079	0.00829	0.0087	0.00911	0.00954	0.00999	0.01045	0.01092	0.01141	0.01191	0.01243	0.01297	0.01353	0.0141	0.01469	0.0153	0.01593
4.32583	-3.102	0.06771	-3.16971	1	0			4.32583	-1.29131	-0.13743	-1.15388	1	0			4.32583	1.7751	2.62804	-0.85294	1	0			0.00477	0.00504	0.00532	0.00561	0.00591	0.00623	0.00655	0.00689	0.00724	0.0076	0.00798	0.00836	0.00877	0.00918	0.00961	0.01005	0.0105	0.01098	0.01146	0.01197	0.01249	0.01303	0.01358	0.01416	0.01475	0.01537
4.35651	-1.60614	-0.68302	-0.92312	1	0			4.35651	-1.35612	-0.4172	-0.93893	1	0			4.35651	0.97141	1.14879	-0.17738	1	0			0.00459	0.00484	0.00511	0.00539	0.00568	0.00598	0.00629	0.00662	0.00695	0.00729	0.00765	0.00802	0.0084	0.0088	0.0092	0.00962	0.01006	0.01051	0.01098	0.01146	0.01196	0.01248	0.01301	0.01356	0.01414	0.01473
4.38719	0.0953	-1.08001	1.17531	1	0			4.38719	-1.0782	-0.4802	-0.598	1	0			4.38719	-0.6114	-0.79563	0.18423	1	0			0.0044	0.00465	0.00491	0.00517	0.00545	0.00573	0.00603	0.00633	0.00665	0.00697	0.00731	0.00766	0.00802	0.00839	0.00878	0.00918	0.00959	0.01002	0.01046	0.01091	0.01139	0.01188	0.01238	0.01291	0.01346	0.01403
4.41786	1.37693	-0.9294	2.30634	1	0			4.41786	-0.65872	-0.30607	-0.35265	1	0			4.41786	-2.38798	-2.21926	-0.16872	1	0			0.00422	0.00446	0.0047	0.00495	0.00521	0.00548	0.00576	0.00605	0.00634	0.00665	0.00697	0.00729	0.00763	0.00798	0.00834	0.00871	0.0091	0.0095	0.00991	0.01033	0.01078	0.01124	0.01171	0.01221	0.01272	0.01326
4.44854	1.79848	-0.33607	2.13455	1	0			4.44854	-0.31375	-0.000985943	-0.31277	1	0			4.44854	-3.6219	-2.46116	-1.16074	1	0			0.00405	0.00427	0.0045	0.00473	0.00498	0.00523	0.00549	0.00576	0.00604	0.00632	0.00662	0.00692	0.00723	0.00755	0.00789	0.00823	0.00859	0.00895	0.00933	0.00973	0.01014	0.01056	0.011	0.01146	0.01194	0.01244
4.47922	1.25755	0.36579	0.89176	1	0			4.47922	-0.17976	0.26541	-0.44517	1	0			4.47922	-3.74155	-1.48758	-2.25397	1	0			0.00388	0.00408	0.0043	0.00452	0.00475	0.00498	0.00522	0.00547	0.00573	0.00599	0.00626	0.00654	0.00683	0.00712	0.00743	0.00774	0.00806	0.00839	0.00874	0.0091	0.00947	0.00985	0.01026	0.01068	0.01111	0.01157
4.5099	0.03057	0.80106	-0.77049	1	0			4.5099	-0.26106	0.35367	-0.61473	1	0			4.5099	-2.59477	0.13353	-2.7283	1	0			0.00371	0.0039	0.0041	0.00431	0.00452	0.00474	0.00496	0.00519	0.00542	0.00566	0.00591	0.00616	0.00642	0.00669	0.00696	0.00724	0.00753	0.00783	0.00813	0.00845	0.00878	0.00913	0.00948	0.00986	0.01025	0.01066
4.54058	-1.32394	0.75574	-2.07968	1	0			4.54058	-0.43933	0.2274	-0.66673	1	0			4.54058	-0.53014	1.55338	-2.08352	1	0			0.00355	0.00373	0.00392	0.00411	0.0043	0.0045	0.0047	0.00491	0.00513	0.00534	0.00556	0.00579	0.00602	0.00625	0.0065	0.00674	0.00699	0.00725	0.00752	0.0078	0.00809	0.00838	0.0087	0.00902	0.00937	0.00973
4.57126	-2.17629	0.28432	-2.46062	1	0			4.57126	-0.53789	-0.03231	-0.50558	1	0			4.57126	1.73183	2.08218	-0.35035	1	0			0.00339	0.00356	0.00373	0.00391	0.00409	0.00427	0.00446	0.00465	0.00484	0.00503	0.00523	0.00543	0.00563	0.00583	0.00604	0.00625	0.00647	0.00669	0.00691	0.00714	0.00738	0.00764	0.0079	0.00817	0.00846	0.00877
4.60194	-2.07836	-0.33129	-1.74707	1	0			4.60194	-0.41079	-0.27596	-0.13483	1	0			4.60194	3.3841	1.52233	1.86177	1	0			0.00325	0.0034	0.00356	0.00373	0.00389	0.00406	0.00422	0.00439	0.00456	0.00473	0.0049	0.00508	0.00525	0.00542	0.0056	0.00577	0.00595	0.00613	0.00631	0.0065	0.00669	0.00689	0.0071	0.00732	0.00755	0.00781
4.63262	-0.95839	-0.74321	-0.21518	1	0			4.63262	-0.01695	-0.36903	0.35208	1	0			4.63262	3.85463	0.23537	3.61927	1	0			0.00311	0.00326	0.0034	0.00355	0.0037	0.00385	0.004	0.00415	0.0043	0.00445	0.0046	0.00475	0.00489	0.00503	0.00517	0.00531	0.00545	0.00559	0.00573	0.00587	0.00601	0.00616	0.00631	0.00648	0.00665	0.00684
4.6633	0.8278	-0.72806	1.55587	1	0			4.6633	0.5531	-0.26365	0.81675	1	0			4.6633	3.02946	-1.07521	4.10467	1	0			0.00299	0.00312	0.00326	0.00339	0.00353	0.00367	0.0038	0.00393	0.00406	0.00419	0.00432	0.00444	0.00456	0.00467	0.00478	0.00489	0.00499	0.00508	0.00518	0.00527	0.00536	0.00545	0.00555	0.00565	0.00576	0.00589
4.69398	2.62101	-0.30319	2.9242	1	0			4.69398	1.10945	-0.02078	1.13023	1	0			4.69398	1.28655	-1.7396	3.02616	1	0			0.00287	0.003	0.00313	0.00325	0.00338	0.0035	0.00362	0.00374	0.00385	0.00396	0.00407	0.00416	0.00426	0.00434	0.00442	0.0045	0.00456	0.00462	0.00467	0.00472	0.00476	0.00479	0.00483	0.00487	0.00491	0.00497
4.72466	3.71576	0.29145	3.42431	1	0			4.72466	1.44026	0.22691	1.21335	1	0			4.72466	-0.66926	-1.45783	0.78858	1	0			0.00277	0.00289	0.00301	0.00312	0.00324	0.00335	0.00346	0.00356	0.00366	0.00376	0.00384	0.00392	0.004	0.00406	0.00411	0.00416	0.00419	0.00421	0.00422	0.00422	0.00421	0.00419	0.00417	0.00414	0.00411	0.00409
4.75534	3.64665	0.73084	2.91581	1	0			4.75534	1.40134	0.34902	1.05232	1	0			4.75534	-2.09666	-0.42924	-1.66742	1	0			0.00268	0.00279	0.0029	0.00301	0.00312	0.00322	0.00332	0.00342	0.00351	0.00359	0.00366	0.00372	0.00378	0.00382	0.00386	0.00387	0.00388	0.00387	0.00385	0.00381	0.00375	0.00368	0.0036	0.0035	0.0034	0.0033
4.78602	2.38232	0.78376	1.59856	1	0			4.78602	0.97983	0.28722	0.69261	1	0			4.78602	-2.51039	0.77834	-3.28873	1	0			0.0026	0.00271	0.00282	0.00292	0.00302	0.00312	0.00321	0.0033	0.00338	0.00345	0.00351	0.00357	0.00361	0.00364	0.00366	0.00366	0.00364	0.00361	0.00356	0.00349	0.0034	0.00329	0.00315	0.003	0.00283	0.00264
4.8167	0.34254	0.43492	-0.09237	1	0			4.8167	0.30476	0.08363	0.22113	1	0			4.8167	-1.85682	1.53869	-3.39551	1	0			0.00254	0.00264	0.00274	0.00284	0.00294	0.00303	0.00312	0.00321	0.00328	0.00335	0.00341	0.00345	0.00349	0.00351	0.00352	0.00351	0.00349	0.00344	0.00338	0.00329	0.00318	0.00304	0.00288	0.00268	0.00246	0.00221
4.84738	-1.76946	-0.11355	-1.65591	1	0			4.84738	-0.40035	-0.14567	-0.25468	1	0			4.84738	-0.50688	1.48928	-1.99615	1	0			0.00248	0.00258	0.00269	0.00278	0.00288	0.00297	0.00306	0.00314	0.00321	0.00328	0.00334	0.00338	0.00342	0.00344	0.00345	0.00344	0.00341	0.00337	0.0033	0.00321	0.0031	0.00296	0.00279	0.0026	0.00237	0.00211
4.87806	-3.24577	-0.55815	-2.68762	1	0			4.87806	-0.90351	-0.27568	-0.62783	1	0			4.87806	0.92084	0.70104	0.2198	1	0			0.00244	0.00254	0.00264	0.00274	0.00283	0.00293	0.00301	0.0031	0.00317	0.00324	0.0033	0.00335	0.00339	0.00342	0.00343	0.00343	0.00342	0.00338	0.00333	0.00325	0.00316	0.00304	0.0029	0.00273	0.00255	0.00234
4.90874	-3.64219	-0.66121	-2.98098	1	0			4.90874	-1.05349	-0.23976	-0.81373	1	0			4.90874	1.82502	-0.38227	2.20729	1	0			0.0024	0.0025	0.0026	0.0027	0.0028	0.0029	0.00299	0.00308	0.00316	0.00323	0.0033	0.00336	0.00341	0.00344	0.00347	0.00348	0.00348	0.00347	0.00344	0.00339	0.00332	0.00324	0.00315	0.00304	0.00291	0.00279
4.93942	-2.92412	-0.37743	-2.54669	1	0			4.93942	-0.83591	-0.06307	-0.77284	1	0			4.93942	1.86172	-1.19159	3.05331	1	0			0.00237	0.00247	0.00258	0.00268	0.00278	0.00288	0.00298	0.00307	0.00316	0.00324	0.00332	0.00339	0.00345	0.0035	0.00354	0.00358	0.0036	0.00361	0.00361	0.00359	0.00357	0.00353	0.00348	0.00343	0.00338	0.00333
4.9701	-1.43772	0.12733	-1.56505	1	0			4.9701	-0.37338	0.15442	-0.5278	1	0			4.9701	1.06438	-1.33037	2.39475	1	0			0.00235	0.00245	0.00256	0.00267	0.00277	0.00288	0.00298	0.00308	0.00318	0.00327	0.00336	0.00344	0.00352	0.00359	0.00365	0.0037	0.00375	0.00379	0.00382	0.00384	0.00385	0.00386	0.00387	0.00387	0.00388	0.0039
5.00078	0.26424	0.57168	-0.30743	1	0			5.00078	0.12919	0.29419	-0.165	1	0			5.00078	-0.19623	-0.76786	0.57163	1	0			0.00232	0.00244	0.00255	0.00266	0.00277	0.00288	0.00299	0.0031	0.00321	0.00331	0.00341	0.00351	0.0036	0.00369	0.00377	0.00385	0.00392	0.00399	0.00405	0.00411	0.00416	0.00422	0.00427	0.00433	0.00439	0.00446
5.03146	1.65075	0.7139	0.93685	1	0			5.03146	0.47073	0.28325	0.18748	1	0			5.03146	-1.38378	0.16547	-1.54925	1	0			0.00231	0.00242	0.00254	0.00265	0.00277	0.00289	0.003	0.00312	0.00324	0.00335	0.00347	0.00358	0.00369	0.0038	0.0039	0.004	0.0041	0.00419	0.00429	0.00438	0.00447	0.00457	0.00467	0.00477	0.00488	0.005
5.06214	2.39054	0.4813	1.90924	1	0			5.06214	0.53526	0.13145	0.40381	1	0			5.06214	-2.02089	0.96741	-2.9883	1	0			0.00229	0.00241	0.00253	0.00265	0.00277	0.0029	0.00302	0.00315	0.00327	0.0034	0.00353	0.00365	0.00378	0.00391	0.00403	0.00415	0.00428	0.0044	0.00452	0.00465	0.00478	0.00491	0.00504	0.00519	0.00534	0.0055
5.09282	2.41332	0.00481	2.40851	1	0			5.09282	0.33443	-0.07684	0.41126	1	0			5.09282	-1.87252	1.23135	-3.10387	1	0			0.00227	0.00239	0.00252	0.00264	0.00277	0.0029	0.00304	0.00317	0.00331	0.00345	0.00359	0.00373	0.00387	0.00401	0.00416	0.0043	0.00445	0.0046	0.00475	0.0049	0.00506	0.00523	0.0054	0.00558	0.00577	0.00597
5.1235	1.85438	-0.45688	2.31126	1	0			5.1235	-0.00562	-0.23037	0.22475	1	0			5.1235	-1.01975	0.85002	-1.86977	1	0			0.00225	0.00238	0.00251	0.00264	0.00277	0.00291	0.00305	0.00319	0.00334	0.00349	0.00364	0.00379	0.00395	0.00411	0.00427	0.00444	0.00461	0.00478	0.00496	0.00514	0.00533	0.00552	0.00572	0.00593	0.00616	0.00639
5.15418	0.93985	-0.65968	1.59953	1	0			5.15418	-0.30621	-0.25119	-0.05501	1	0			5.15418	0.19477	0.05427	0.1405	1	0			0.00223	0.00236	0.00249	0.00263	0.00277	0.00291	0.00306	0.00321	0.00336	0.00352	0.00369	0.00385	0.00402	0.0042	0.00438	0.00456	0.00475	0.00494	0.00514	0.00535	0.00556	0.00578	0.00601	0.00625	0.00651	0.00677
5.18486	-0.11193	-0.50454	0.39261	1	0			5.18486	-0.41934	-0.13472	-0.28461	1	0			5.18486	1.31576	-0.72428	2.04004	1	0			0.00221	0.00234	0.00247	0.00261	0.00276	0.00291	0.00306	0.00322	0.00338	0.00355	0.00372	0.0039	0.00408	0.00427	0.00447	0.00467	0.00487	0.00509	0.00531	0.00553	0.00577	0.00602	0.00627	0.00654	0.00682	0.00711
5.21553	-1.12483	-0.08637	-1.03846	1	0			5.21553	-0.29552	0.0507	-0.34622	1	0			5.21553	1.95167	-1.08677	3.03845	1	0			0.00218	0.00231	0.00245	0.00259	0.00274	0.0029	0.00306	0.00322	0.00339	0.00357	0.00375	0.00394	0.00413	0.00433	0.00454	0.00476	0.00498	0.00521	0.00545	0.00569	0.00595	0.00621	0.00649	0.00678	0.00708	0.0074
5.24621	-1.94037	0.36221	-2.30258	1	0			5.24621	-0.00622	0.20289	-0.20911	1	0			5.24621	1.90908	-0.8712	2.78028	1	0			0.00215	0.00228	0.00242	0.00257	0.00272	0.00288	0.00304	0.00321	0.00339	0.00357	0.00376	0.00396	0.00417	0.00438	0.0046	0.00482	0.00506	0.0053	0.00556	0.00582	0.0061	0.00638	0.00668	0.00699	0.00731	0.00765
5.27689	-2.38353	0.59903	-2.98256	1	0			5.27689	0.28931	0.24124	0.04807	1	0			5.27689	1.24048	-0.22336	1.46385	1	0			0.00212	0.00225	0.00239	0.00254	0.00269	0.00285	0.00302	0.0032	0.00338	0.00357	0.00377	0.00397	0.00418	0.0044	0.00463	0.00487	0.00512	0.00538	0.00565	0.00593	0.00622	0.00652	0.00683	0.00716	0.0075	0.00785
5.30757	-2.27527	0.5017	-2.77697	1	0			5.30757	0.41885	0.14835	0.2705	1	0			5.30757	0.20001	0.49515	-0.29514	1	0			0.00208	0.00221	0.00235	0.0025	0.00266	0.00282	0.00299	0.00317	0.00336	0.00355	0.00376	0.00397	0.00419	0.00442	0.00465	0.0049	0.00516	0.00543	0.00571	0.006	0.0063	0.00662	0.00695	0.00729	0.00765	0.00802
5.33825	-1.51232	0.12903	-1.64136	1	0			5.33825	0.28096	-0.02341	0.30438	1	0			5.33825	-0.8638	0.90575	-1.76955	1	0			0.00203	0.00217	0.00231	0.00246	0.00262	0.00278	0.00296	0.00314	0.00333	0.00353	0.00373	0.00395	0.00418	0.00441	0.00466	0.00491	0.00518	0.00546	0.00575	0.00605	0.00636	0.00669	0.00703	0.00739	0.00776	0.00814
5.36893	-0.17787	-0.31579	0.13792	1	0			5.36893	-0.09991	-0.18254	0.08263	1	0			5.36893	-1.63086	0.81011	-2.44097	1	0			0.00199	0.00212	0.00226	0.00241	0.00257	0.00274	0.00291	0.0031	0.00329	0.00349	0.0037	0.00392	0.00415	0.00439	0.00464	0.0049	0.00518	0.00546	0.00576	0.00607	0.0064	0.00674	0.00709	0.00745	0.00783	0.00823
5.39961	1.39395	-0.59756	1.99151	1	0			5.39961	-0.57314	-0.24808	-0.32507	1	0			5.39961	-1.9038	0.28365	-2.18745	1	0			0.00193	0.00207	0.00221	0.00236	0.00252	0.00269	0.00286	0.00304	0.00324	0.00344	0.00365	0.00388	0.00411	0.00435	0.00461	0.00488	0.00516	0.00545	0.00575	0.00607	0.0064	0.00675	0.00711	0.00749	0.00788	0.00828
5.43029	2.67125	-0.57441	3.24566	1	0			5.43029	-0.91969	-0.19145	-0.72823	1	0			5.43029	-1.64828	-0.37783	-1.27045	1	0			0.00188	0.00201	0.00215	0.0023	0.00246	0.00263	0.0028	0.00298	0.00318	0.00338	0.0036	0.00382	0.00406	0.0043	0.00456	0.00483	0.00512	0.00541	0.00572	0.00605	0.00639	0.00674	0.00711	0.00749	0.00789	0.0083
5.46097	3.11074	-0.26932	3.38005	1	0			5.46097	-0.9457	-0.04874	-0.89696	1	0			5.46097	-0.97779	-0.82321	-0.15458	1	0			0.00182	0.00195	0.00209	0.00224	0.0024	0.00256	0.00273	0.00292	0.00311	0.00331	0.00353	0.00375	0.00399	0.00424	0.0045	0.00477	0.00506	0.00536	0.00567	0.006	0.00635	0.0067	0.00708	0.00747	0.00787	0.00829
5.49165	2.41249	0.14829	2.2642	1	0			5.49165	-0.57307	0.10164	-0.67471	1	0			5.49165	-0.09994	-0.83135	0.73141	1	0			0.00176	0.00189	0.00203	0.00217	0.00233	0.00249	0.00266	0.00284	0.00304	0.00324	0.00345	0.00368	0.00391	0.00416	0.00442	0.0047	0.00499	0.00529	0.00561	0.00594	0.00628	0.00664	0.00702	0.00741	0.00782	0.00825
5.52233	0.71959	0.45743	0.26216	1	0			5.52233	0.11289	0.18215	-0.06926	1	0			5.52233	0.75134	-0.41942	1.17076	1	0			0.0017	0.00182	0.00196	0.0021	0.00225	0.00241	0.00258	0.00276	0.00295	0.00315	0.00337	0.00359	0.00383	0.00407	0.00434	0.00461	0.0049	0.0052	0.00552	0.00585	0.0062	0.00656	0.00694	0.00734	0.00775	0.00818
5.55301	-1.35884	0.50388	-1.86271	1	0			5.55301	0.88237	0.15652	0.72585	1	0			5.55301	1.37611	0.17822	1.19789	1	0			0.00163	0.00175	0.00188	0.00202	0.00217	0.00233	0.0025	0.00268	0.00286	0.00306	0.00327	0.00349	0.00373	0.00398	0.00424	0.00451	0.0048	0.0051	0.00542	0.00575	0.0061	0.00646	0.00684	0.00724	0.00766	0.00809
5.58369	-2.95136	0.2782	-3.22957	1	0			5.58369	1.44318	0.04612	1.39706	1	0			5.58369	1.64886	0.643	1.00586	1	0			0.00156	0.00168	0.00181	0.00195	0.00209	0.00225	0.00241	0.00258	0.00277	0.00297	0.00317	0.00339	0.00362	0.00387	0.00413	0.0044	0.00468	0.00498	0.0053	0.00563	0.00598	0.00634	0.00673	0.00712	0.00754	0.00797
5.61437	-3.29257	-0.08595	-3.20662	1	0			5.61437	1.55589	-0.08487	1.64077	1	0			5.61437	1.53576	0.7421	0.79366	1	0			0.00149	0.00161	0.00173	0.00187	0.00201	0.00216	0.00232	0.00249	0.00267	0.00286	0.00307	0.00328	0.00351	0.00375	0.00401	0.00427	0.00456	0.00486	0.00517	0.0055	0.00585	0.00621	0.00659	0.00699	0.0074	0.00784
5.64505	-2.09734	-0.38887	-1.70847	1	0			5.64505	1.13621	-0.16583	1.30204	1	0			5.64505	1.0912	0.44515	0.64605	1	0			0.00142	0.00153	0.00166	0.00178	0.00192	0.00207	0.00222	0.00239	0.00257	0.00276	0.00295	0.00317	0.00339	0.00363	0.00388	0.00414	0.00442	0.00472	0.00503	0.00536	0.0057	0.00606	0.00644	0.00683	0.00725	0.00768
5.67573	0.2442	-0.47309	0.71728	1	0			5.67573	0.30124	-0.15711	0.45835	1	0			5.67573	0.43826	-0.07042	0.50868	1	0			0.00135	0.00146	0.00158	0.0017	0.00183	0.00198	0.00213	0.00229	0.00246	0.00264	0.00284	0.00305	0.00327	0.0035	0.00374	0.00401	0.00428	0.00457	0.00488	0.0052	0.00554	0.0059	0.00627	0.00667	0.00708	0.00751
5.70641	2.77061	-0.30413	3.07474	1	0			5.70641	-0.66272	-0.06873	-0.59399	1	0			5.70641	-0.26224	-0.52256	0.26032	1	0			0.00128	0.00138	0.0015	0.00162	0.00174	0.00188	0.00203	0.00219	0.00235	0.00253	0.00272	0.00292	0.00314	0.00336	0.0036	0.00386	0.00413	0.00442	0.00472	0.00504	0.00537	0.00573	0.0061	0.00649	0.00689	0.00732
5.73709	4.33598	0.01755	4.31843	1	0			5.73709	-1.40252	0.04835	-1.45087	1	0			5.73709	-0.84878	-0.67693	-0.17185	1	0			0.00121	0.00131	0.00142	0.00153	0.00166	0.00179	0.00193	0.00208	0.00224	0.00241	0.0026	0.00279	0.003	0.00322	0.00346	0.00371	0.00398	0.00426	0.00455	0.00487	0.0052	0.00554	0.00591	0.0063	0.0067	0.00712
5.76777	4.12254	0.31642	3.80612	1	0			5.76777	-1.63326	0.13193	-1.7652	1	0			5.76777	-1.19569	-0.46659	-0.7291	1	0			0.00114	0.00123	0.00134	0.00145	0.00157	0.00169	0.00183	0.00197	0.00213	0.0023	0.00247	0.00266	0.00287	0.00308	0.00331	0.00356	0.00382	0.00409	0.00438	0.00469	0.00501	0.00536	0.00572	0.00609	0.00649	0.00691
5.79845	2.04523	0.43832	1.60691	1	0			5.79845	-1.25351	0.1422	-1.39571	1	0			5.79845	-1.24117	-0.01832	-1.22285	1	0			0.00107	0.00116	0.00126	0.00136	0.00148	0.0016	0.00173	0.00187	0.00202	0.00218	0.00235	0.00253	0.00273	0.00294	0.00316	0.0034	0.00365	0.00392	0.0042	0.00451	0.00482	0.00516	0.00551	0.00589	0.00628	0.00669
5.82913	-1.15268	0.33049	-1.48316	1	0			5.82913	-0.39365	0.08099	-0.47464	1	0			5.82913	-0.99926	0.4235	-1.42276	1	0			0.001	0.00109	0.00118	0.00128	0.00139	0.0015	0.00163	0.00176	0.00191	0.00206	0.00223	0.0024	0.00259	0.0028	0.00301	0.00324	0.00349	0.00375	0.00402	0.00432	0.00463	0.00496	0.00531	0.00567	0.00606	0.00646
5.85981	-4.18011	0.06376	-4.24388	1	0			5.85981	0.62508	-0.01242	0.63749	1	0			5.85981	-0.55224	0.63025	-1.18249	1	0			0.000935049	0.00102	0.0011	0.0012	0.0013	0.00141	0.00153	0.00166	0.0018	0.00194	0.0021	0.00227	0.00246	0.00265	0.00286	0.00308	0.00332	0.00357	0.00384	0.00413	0.00443	0.00475	0.00509	0.00545	0.00583	0.00623
5.89049	-5.74643	-0.2118	-5.53463	1	0			5.89049	1.4087	-0.08512	1.49382	1	0			5.89049	-0.02547	0.50744	-0.53291	1	0			0.000870209	0.000946851	0.00103	0.00112	0.00122	0.00132	0.00143	0.00156	0.00169	0.00183	0.00198	0.00214	0.00232	0.00251	0.00271	0.00292	0.00315	0.0034	0.00366	0.00394	0.00423	0.00455	0.00488	0.00523	0.0056	0.006
5.92117	-5.13584	-0.35077	-4.78507	1	0			5.92117	1.64222	-0.09995	1.74217	1	0			5.92117	0.44742	0.13689	0.31053	1	0			0.000807328	0.000879287	0.000957264	0.00104	0.00113	0.00123	0.00134	0.00145	0.00158	0.00171	0.00186	0.00202	0.00218	0.00236	0.00256	0.00276	0.00299	0.00322	0.00348	0.00375	0.00404	0.00434	0.00467	0.00501	0.00537	0.00576
5.95185	-2.54314	-0.28889	-2.25425	1	0			5.95185	1.21635	-0.05419	1.27054	1	0			5.95185	0.7583	-0.27523	1.03353	1	0			0.000746595	0.000813926	0.000887013	0.000966314	0.00105	0.00115	0.00125	0.00136	0.00147	0.0016	0.00174	0.00189	0.00205	0.00222	0.00241	0.00261	0.00282	0.00305	0.0033	0.00356	0.00384	0.00414	0.00445	0.00479	0.00514	0.00552
5.98253	0.99169	-0.07227	1.06396	1	0			5.98253	0.27838	0.02172	0.25666	1	0			5.98253	0.84793	-0.51241	1.36034	1	0			0.000688173	0.00075095	0.000819214	0.000893423	0.000974064	0.00106	0.00116	0.00126	0.00137	0.00149	0.00162	0.00177	0.00192	0.00208	0.00226	0.00245	0.00266	0.00288	0.00312	0.00337	0.00364	0.00393	0.00424	0.00456	0.00491	0.00528
6.0132	4.02926	0.17384	3.85541	1	0			6.0132	-0.81609	0.08327	-0.89936	1	0			6.0132	0.71435	-0.46126	1.17561	1	0			0.000632193	0.000690507	0.000754038	0.000823238	0.000898592	0.000980619	0.00107	0.00117	0.00127	0.00139	0.00151	0.00165	0.00179	0.00195	0.00212	0.0023	0.0025	0.00271	0.00294	0.00319	0.00345	0.00373	0.00403	0.00434	0.00468	0.00504
6.04388	5.35795	0.31643	5.04152	1	0			6.04388	-1.63516	0.09723	-1.73239	1	0			6.04388	0.40728	-0.16496	0.57223	1	0			0.00057876	0.000632719	0.000691621	0.000755913	0.00082608	0.000902638	0.000986138	0.00108	0.00118	0.00128	0.0014	0.00153	0.00167	0.00182	0.00198	0.00216	0.00235	0.00255	0.00277	0.00301	0.00326	0.00353	0.00382	0.00413	0.00446	0.0048
6.07456	4.51717	0.28595	4.23122	1	0			6.07456	-1.83803	0.059	-1.89702	1	0			6.07456	0.0128	0.20779	-0.195	1	0			0.000527951	0.000577675	0.000632067	0.000691571	0.000756667	0.000827872	0.000905737	0.00099085	0.00108	0.00119	0.0013	0.00142	0.00155	0.00169	0.00185	0.00201	0.0022	0.00239	0.0026	0.00283	0.00307	0.00334	0.00362	0.00392	0.00423	0.00457
6.10524	1.97826	0.10945	1.86881	1	0			6.10524	-1.31339	-0.00691	-1.30648	1	0			6.10524	-0.36646	0.45769	-0.82415	1	0			0.000479815	0.000525435	0.00057545	0.000630298	0.000690457	0.000756442	0.000828806	0.00090814	0.000995071	0.00109	0.00119	0.00131	0.00143	0.00157	0.00172	0.00188	0.00205	0.00224	0.00244	0.00266	0.00289	0.00315	0.00342	0.00371	0.00402	0.00435
6.13592	-1.09471	-0.10996	-0.98475	1	0			6.13592	-0.2337	-0.06243	-0.17127	1	0			6.13592	-0.63255	0.46051	-1.09306	1	0
6.1666	-3.38575	-0.25301	-3.13274	1	0			6.1666	0.99913	-0.07787	1.07701	1	0			6.1666	-0.71318	0.22778	-0.94096	1	0
6.19728	-4.01272	-0.2492	-3.76353	1	0			6.19728	1.89979	-0.04779	1.94758	1	0			6.19728	-0.58082	-0.10688	-0.47394	1	0
6.22796	-2.88678	-0.1115	-2.77528	1	0			6.22796	2.08435	0.00758	2.07676	1	0			6.22796	-0.26558	-0.36443	0.09885	1	0
6.25864	-0.6896	0.07592	-0.76551	1	0			6.25864	1.42437	0.05522	1.36916	1	0			6.25864	0.1444	-0.41648	0.56088	1	0
6.28932	1.50106	0.20755	1.29351	1	0			6.28932	0.11004	0.06843	0.04161	1	0			6.28932	0.52105	-0.24945	0.7705	1	0
6.32	2.74104	0.21495	2.52609	1	0			6.32	-1.40499	0.04138	-1.44637	1	0			6.32	0.73315	0.0351	0.69806	1	0
6.35068	2.6429	0.10142	2.54148	1	0			6.35068	-2.5604	-0.00891	-2.55149	1	0			6.35068	0.69342	0.28033	0.41309	1	0
6.38136	1.49583	-0.06415	1.55998	1	0			6.38136	-2.89235	-0.05338	-2.83897	1	0			6.38136	0.39862	0.35951	0.03911	1	0
6.41204	0.04449	-0.18869	0.23318	1	0			6.41204	-2.20876	-0.06781	-2.14095	1	0			6.41204	-0.05638	0.24062	-0.297	1	0
6.44272	-0.93952	-0.20703	-0.73249	1	0			6.44272	-0.67125	-0.04606	-0.62519	1	0			6.44272	-0.50306	-0.00256	-0.50049	1	0
6.4734	-1.06222	-0.1157	-0.94652	1	0			6.4734	1.24858	-0.00247	1.25105	1	0			6.4734	-0.75917	-0.23547	-0.5237	1	0
6.50408	-0.47986	0.02885	-0.50871	1	0			6.50408	2.92532	0.03721	2.88811	1	0			6.50408	-0.70375	-0.33697	-0.36678	1	0
6.53476	0.23949	0.14458	0.09491	1	0			6.53476	3.79385	0.05089	3.74296	1	0			6.53476	-0.33584	-0.2621	-0.07374	1	0
6.56544	0.47811	0.17026	0.30785	1	0			6.56544	3.54536	0.03222	3.51314	1	0			6.56544	0.21199	-0.06095	0.27294	1	0
6.59612	-0.04967	0.09788	-0.14755	1	0			6.59612	2.23556	-0.00662	2.24217	1	0			6.59612	0.71758	0.15354	0.56404	1	0
6.6268	-1.10836	-0.02592	-1.08244	1	0			6.6268	0.26669	-0.04266	0.30935	1	0			6.6268	0.95745	0.26877	0.68868	1	0
6.65748	-2.05223	-0.12845	-1.92378	1	0			6.65748	-1.74948	-0.05548	-1.694	1	0			6.65748	0.8045	0.23165	0.57284	1	0
6.68816	-2.18207	-0.15242	-2.02965	1	0			6.68816	-3.19842	-0.03833	-3.16009	1	0			6.68816	0.29154	0.07264	0.2189	1	0
6.71884	-1.159	-0.08691	-1.07209	1	0			6.71884	-3.66614	-0.00123	-3.66491	1	0			6.71884	-0.39072	-0.11572	-0.275	1	0
6.74952	0.75023	0.02866	0.72157	1	0			6.74952	-3.06825	0.03552	-3.10377	1	0			6.74952	-0.96595	-0.23162	-0.73432	1	0
6.7802	2.7403	0.12836	2.61194	1	0			6.7802	-1.66261	0.05298	-1.71559	1	0			6.7802	-1.18683	-0.21834	-0.96849	1	0
6.81087	3.83134	0.1571	3.67425	1	0			6.81087	0.05462	0.0438	0.01082	1	0			6.81087	-0.94361	-0.09121	-0.85241	1	0
6.84155	3.35787	0.10036	3.2575	1	0			6.84155	1.5283	0.01538	1.51291	1	0			6.84155	-0.31745	0.07523	-0.39268	1	0
6.87223	1.33802	-0.00931	1.34733	1	0			6.87223	2.33278	-0.01533	2.34812	1	0			6.87223	0.44748	0.19061	0.25687	1	0
6.90291	-1.47211	-0.11181	-1.3603	1	0			6.90291	2.30341	-0.03198	2.33539	1	0			6.90291	1.04379	0.1977	0.84609	1	0
6.93359	-3.88398	-0.15288	-3.73109	1	0			6.93359	1.56829	-0.02769	1.59597	1	0			6.93359	1.23034	0.10057	1.12977	1	0
6.96427	-4.80984	-0.11299	-4.69686	1	0			6.96427	0.47585	-0.00808	0.48394	1	0			6.96427	0.93484	-0.04162	0.97646	1	0
6.99495	-3.7747	-0.0162	-3.7585	1	0			6.99495	-0.54872	0.01313	-0.56185	1	0			6.99495	0.28382	-0.14972	0.43354	1	0
7.02563	-1.16039	0.0846	-1.24498	1	0			7.02563	-1.16156	0.02283	-1.1844	1	0			7.02563	-0.45313	-0.16803	-0.2851	1	0
7.05631	1.94206	0.13706	1.805	1	0			7.05631	-1.21427	0.01612	-1.23039	1	0			7.05631	-0.98016	-0.0924	-0.88776	1	0
7.08699	4.21155	0.11683	4.09471	1	0			7.08699	-0.78583	-0.00134	-0.78449	1	0			7.08699	-1.1006	0.03095	-1.13155	1	0
7.11767	4.68907	0.03864	4.65043	1	0			7.11767	-0.12719	-0.01743	-0.10976	1	0			7.11767	-0.79576	0.13339	-0.92914	1	0
7.14835	3.20928	-0.05383	3.26311	1	0			7.14835	0.45397	-0.02133	0.4753	1	0			7.14835	-0.22346	0.16199	-0.38545	1	0
7.17903	0.47124	-0.11259	0.58383	1	0			7.17903	0.71979	-0.01018	0.72996	1	0			7.17903	0.36002	0.1067	0.25333	1	0
7.20971	-2.28376	-0.11055	-2.1732	1	0			7.20971	0.5907	0.00933	0.58138	1	0			7.20971	0.71698	0.00278	0.7142	1	0
7.24039	-3.83735	-0.05395	-3.7834	1	0			7.24039	0.16426	0.02508	0.13918	1	0			7.24039	0.73005	-0.09107	0.82112	1	0
7.27107	-3.54146	0.0236	-3.56506	1	0			7.27107	-0.33857	0.02699	-0.36557	1	0			7.27107	0.44389	-0.12574	0.56962	1	0
7.30175	-1.5981	0.08081	-1.67892	1	0			7.30175	-0.67383	0.01308	-0.68692	1	0			7.30175	0.03126	-0.08735	0.11861	1	0
7.33243	1.05108	0.09084	0.96024	1	0			7.33243	-0.67917	-0.00927	-0.6699	1	0			7.33243	-0.29664	-0.0023	-0.29433	1	0
7.36311	3.16773	0.0538	3.11393	1	0			7.36311	-0.34048	-0.02765	-0.31283	1	0			7.36311	-0.39114	0.07968	-0.47083	1	0
7.39379	3.78342	-0.00594	3.78936	1	0			7.39379	0.20473	-0.0318	0.23653	1	0			7.39379	-0.23118	0.11385	-0.34503	1	0
7.42447	2.63039	-0.05491	2.6853	1	0			7.42447	0.72636	-0.01957	0.74593	1	0			7.42447	0.07573	0.08417	-0.00844	1	0
7.45515	0.24499	-0.06898	0.31397	1	0			7.45515	0.99764	0.0019	0.99575	1	0			7.45515	0.35311	0.0101	0.34301	1	0
7.48583	-2.29341	-0.04503	-2.24837	1	0			7.48583	0.88863	0.02038	0.86825	1	0			7.48583	0.44452	-0.06626	0.51078	1	0
7.51651	-3.85939	-0.000238052	-3.85915	1	0			7.51651	0.42008	0.02561	0.39447	1	0			7.51651	0.28859	-0.10428	0.39287	1	0
7.54719	-3.7839	0.03932	-3.82322	1	0			7.54719	-0.24302	0.01512	-0.25814	1	0			7.54719	-0.05402	-0.0865	0.03248	1	0
7.57787	-2.13686	0.05353	-2.19039	1	0			7.57787	-0.85468	-0.00451	-0.85017	1	0			7.57787	-0.4318	-0.02645	-0.40535	1	0
7.60854	0.32788	0.03831	0.28957	1	0			7.60854	-1.18256	-0.02154	-1.16102	1	0			7.60854	-0.67403	0.04079	-0.71482	1	0
7.63922	2.52794	0.00582	2.52212	1	0			7.63922	-1.09692	-0.02592	-1.071	1	0			7.63922	-0.66794	0.07891	-0.74685	1	0
7.6699	3.53858	-0.02399	3.56257	1	0			7.6699	-0.61991	-0.01499	-0.60492	1	0			7.6699	-0.40643	0.0699	-0.47633	1	0
7.70058	2.98915	-0.0353	3.02445	1	0			7.70058	0.08285	0.00512	0.07772	1	0			7.70058	0.01296	0.02238	-0.00942	1	0
7.73126	1.19957	-0.02451	1.22407	1	0			7.73126	0.76398	0.02311	0.74087	1	0			7.73126	0.43342	-0.0351	0.46851	1	0
7.76194	-0.99094	-0.000794065	-0.99015	1	0			7.76194	1.18524	0.02899	1.15626	1	0			7.76194	0.70542	-0.07088	0.7763	1	0
7.79262	-2.61256	0.02053	-2.63309	1	0			7.79262	1.20304	0.01973	1.18331	1	0			7.79262	0.74404	-0.06753	0.81156	1	0
7.8233	-2.99025	0.02733	-3.01757	1	0			7.8233	0.81741	0.000852745	0.81656	1	0			7.8233	0.55445	-0.0301	0.58454	1	0
7.85398	-2.01855	0.01716	-2.03571	1	0			7.85398	0.16781	-0.0169	0.1847	1	0			7.85398	0.21929	0.01838	0.20091	1	0
7.88466	-0.17536	-0.00236	-0.17299	1	0			7.88466	-0.52057	-0.02366	-0.49691	1	0			7.88466	-0.14131	0.05078	-0.19209	1	0
7.91534	1.71607	-0.01895	1.73503	1	0			7.91534	-1.01855	-0.016	-1.00255	1	0			7.91534	-0.41681	0.05095	-0.46776	1	0
7.94602	2.85827	-0.02307	2.88135	1	0			7.94602	-1.17212	0.00138	-1.1735	1	0			7.94602	-0.54098	0.02153	-0.56252	1	0
7.9767	2.8154	-0.01315	2.82855	1	0			7.9767	-0.95097	0.01844	-0.96941	1	0			7.9767	-0.50407	-0.01894	-0.48513	1	0
8.00738	1.67162	0.00422	1.6674	1	0			8.00738	-0.45109	0.02558	-0.47667	1	0			8.00738	-0.34367	-0.04747	-0.2962	1	0
8.03806	-0.04334	0.01861	-0.06194	1	0			8.03806	0.1464	0.01892	0.12748	1	0			8.03806	-0.12351	-0.04942	-0.07409	1	0
8.06874	-1.61199	0.0218	-1.63378	1	0			8.06874	0.64273	0.00223	0.64051	1	0			8.06874	0.08897	-0.02577	0.11474	1	0
8.09942	-2.44482	0.012	-2.45682	1	0			8.09942	0.8895	-0.0155	0.90499	1	0			8.09942	0.2392	0.00883	0.23038	1	0
8.1301	-2.31303	-0.00578	-2.30724	1	0			8.1301	0.8336	-0.02521	0.85881	1	0			8.1301	0.29483	0.03531	0.25952	1	0
8.16078	-1.40462	-0.02299	-1.38163	1	0			8.16078	0.52562	-0.02274	0.54836	1	0			8.16078	0.24956	0.04104	0.20852	1	0
8.19146	-0.19557	-0.03205	-0.16352	1	0			8.19146	0.09219	-0.01074	0.10293	1	0			8.19146	0.12369	0.0261	0.09759	1	0
8.22214	0.79009	-0.02965	0.81975	1	0			8.22214	-0.31424	0.00337	-0.31761	1	0			8.22214	-0.03936	0.00196	-0.04132	1	0
8.25282	1.21388	-0.01743	1.23131	1	0			8.25282	-0.56851	0.012	-0.58051	1	0			8.25282	-0.18252	-0.01616	-0.16636	1	0
8.2835	1.04566	-0.000170537	1.04583	1	0			8.2835	-0.61021	0.01172	-0.62193	1	0			8.2835	-0.25134	-0.01829	-0.23305	1	0
8.31418	0.53037	0.01676	0.51361	1	0			8.31418	-0.45458	0.00487	-0.45945	1	0			8.31418	-0.21397	-0.00496	-0.20901	1	0
8.34486	0.02915	0.02921	-5.52283e-05	1	0			8.34486	-0.17686	-0.00242	-0.17444	1	0			8.34486	-0.07714	0.01407	-0.0912	1	0
8.37554	-0.17786	0.03463	-0.21249	1	0			8.37554	0.12084	-0.00439	0.12523	1	0			8.37554	0.11087	0.02628	0.08459	1	0
8.40621	-0.02782	0.03174	-0.05957	1	0			8.40621	0.34608	0.000467239	0.34561	1	0			8.40621	0.27496	0.02406	0.25089	1	0
8.43689	0.31266	0.02028	0.29237	1	0			8.43689	0.44331	0.00846	0.43485	1	0			8.43689	0.34265	0.0089	0.33375	1	0
8.46757	0.55832	0.00164	0.55668	1	0			8.46757	0.40421	0.01299	0.39121	1	0			8.46757	0.27662	-0.01	0.28662	1	0
8.49825	0.47604	-0.02021	0.49625	1	0			8.49825	0.26103	0.00891	0.25213	1	0			8.49825	0.095	-0.02153	0.11653	1	0
8.52893	0.02437	-0.03863	0.063	1	0			8.52893	0.06888	-0.00387	0.07275	1	0			8.52893	-0.13201	-0.01933	-0.11269	1	0
8.55961	-0.61184	-0.04605	-0.56579	1	0			8.55961	-0.11477	-0.01961	-0.09516	1	0			8.55961	-0.31018	-0.00526	-0.30492	1	0
8.59029	-1.11089	-0.03732	-1.07357	1	0			8.59029	-0.24592	-0.02965	-0.21626	1	0			8.59029	-0.36271	0.01205	-0.37476	1	0
8.62097	-1.18274	-0.01308	-1.16966	1	0			8.62097	-0.30152	-0.02722	-0.27429	1	0			8.62097	-0.26603	0.02258	-0.28861	1	0
8.65165	-0.72983	0.01896	-0.74879	1	0			8.65165	-0.27919	-0.01156	-0.26762	1	0			8.65165	-0.06218	0.02075	-0.08293	1	0
8.68233	0.08491	0.04632	0.03859	1	0			8.68233	-0.1923	0.01114	-0.20343	1	0			8.68233	0.15954	0.00837	0.15118	1	0
8.71301	0.90259	0.05702	0.84557	1	0			8.71301	-0.06415	0.03063	-0.09479	1	0			8.71301	0.30392	-0.00698	0.3109	1	0
8.74369	1.33845	0.04553	1.29291	1	0			8.74369	0.07652	0.03786	0.03866	1	0			8.74369	0.31464	-0.01678	0.33142	1	0
8.77437	1.17506	0.0162	1.15887	1	0			8.77437	0.19891	0.02965	0.16925	1	0			8.77437	0.20044	-0.01666	0.2171	1	0
8.80505	0.48056	-0.01818	0.49874	1	0			8.80505	0.27376	0.01044	0.26333	1	0			8.80505	0.02907	-0.00876	0.03783	1	0
8.83573	-0.41236	-0.04213	-0.37023	1	0			8.83573	0.27875	-0.01017	0.28892	1	0			8.83573	-0.10855	0.00010685	-0.10866	1	0
8.86641	-1.06296	-0.04519	-1.01777	1	0			8.86641	0.2053	-0.02243	0.22773	1	0			8.86641	-0.14612	0.003	-0.14912	1	0
8.89709	-1.14153	-0.02722	-1.11431	1	0			8.89709	0.06458	-0.02149	0.08607	1	0			8.89709	-0.07728	-0.00262	-0.07466	1	0
8.92777	-0.60249	0.00134	-0.60382	1	0			8.92777	-0.11087	-0.00965	-0.10122	1	0			8.92777	0.04048	-0.01329	0.05377	1	0
8.95845	0.27949	0.02489	0.2546	1	0			8.95845	-0.27275	0.00521	-0.27796	1	0			8.95845	0.11654	-0.02166	0.1382	1	0
8.98913	1.03602	0.03089	1.00514	1	0			8.98913	-0.3699	0.01426	-0.38416	1	0			8.98913	0.07767	-0.02124	0.09891	1	0
9.01981	1.23893	0.01654	1.22239	1	0			9.01981	-0.3654	0.01254	-0.37795	1	0			9.01981	-0.08736	-0.01055	-0.07682	1	0
9.05049	0.72764	-0.00964	0.73728	1	0			9.05049	-0.25156	0.00155	-0.2531	1	0			9.05049	-0.31341	0.00567	-0.31908	1	0
9.08117	-0.2869	-0.0324	-0.2545	1	0			9.08117	-0.05654	-0.01193	-0.04461	1	0			9.08117	-0.48454	0.01896	-0.5035	1	0
9.11185	-1.30349	-0.0381	-1.26539	1	0			9.11185	0.16153	-0.01978	0.18131	1	0			9.11185	-0.48936	0.02214	-0.5115	1	0
9.14253	-1.76835	-0.02223	-1.74612	1	0			9.14253	0.33248	-0.01723	0.34971	1	0			9.14253	-0.28006	0.01352	-0.29358	1	0
9.17321	-1.35917	0.00793	-1.3671	1	0			9.17321	0.39843	-0.00546	0.40389	1	0			9.17321	0.09451	-0.00193	0.09643	1	0
9.20388	-0.17441	0.03702	-0.21143	1	0			9.20388	0.33568	0.00917	0.3265	1	0			9.20388	0.5002	-0.01534	0.51554	1	0
9.23456	1.27552	0.0498	1.22572	1	0			9.23456	0.16539	0.01879	0.1466	1	0			9.23456	0.77103	-0.01902	0.79005	1	0
9.26524	2.28616	0.03932	2.24684	1	0			9.26524	-0.05201	0.01838	-0.07039	1	0			9.26524	0.78186	-0.01088	0.79275	1	0
9.29592	2.29347	0.01062	2.28284	1	0			9.29592	-0.23775	0.00846	-0.24622	1	0			9.29592	0.50729	0.00435	0.50294	1	0
9.3266	1.16784	-0.02194	1.18978	1	0			9.3266	-0.32365	-0.00532	-0.31833	1	0			9.3266	0.03869	0.01785	0.02084	1	0
9.35728	-0.68034	-0.04239	-0.63795	1	0			9.35728	-0.2783	-0.0155	-0.26281	1	0			9.35728	-0.44966	0.02185	-0.47151	1	0
9.38796	-2.4494	-0.04156	-2.40784	1	0			9.38796	-0.12016	-0.01694	-0.10322	1	0			9.38796	-0.77163	0.01416	-0.78578	1	0
9.41864	-3.29562	-0.02165	-3.27397	1	0			9.41864	0.08832	-0.00953	0.09784	1	0			9.41864	-0.80627	-0.00050521	-0.80577	1	0
9.44932	-2.72912	0.00541	-2.73453	1	0			9.44932	0.26376	0.00202	0.26173	1	0			9.44932	-0.54717	-0.01316	-0.53401	1	0
9.48	-0.87095	0.02481	-0.89576	1	0			9.48	0.33388	0.01099	0.32289	1	0			9.48	-0.1028	-0.01581	-0.087	1	0
9.51068	1.55868	0.02702	1.53166	1	0			9.51068	0.26613	0.01256	0.25358	1	0			9.51068	0.35104	-0.00611	0.35715	1	0
9.54136	3.53051	0.01277	3.51773	1	0			9.54136	0.08151	0.00639	0.07512	1	0			9.54136	0.64498	0.01105	0.63393	1	0
9.57204	4.15424	-0.00789	4.16213	1	0			9.57204	-0.1522	-0.00334	-0.14886	1	0			9.57204	0.68313	0.02615	0.65697	1	0
9.60272	3.08524	-0.02169	3.10693	1	0			9.60272	-0.34576	-0.01051	-0.33525	1	0			9.60272	0.47564	0.03037	0.44527	1	0
9.6334	0.70187	-0.01991	0.72178	1	0			9.6334	-0.42283	-0.01067	-0.41216	1	0			9.6334	0.12512	0.02052	0.1046	1	0
9.66408	-2.03487	-0.00335	-2.03152	1	0			9.66408	-0.35005	-0.00352	-0.34653	1	0			9.66408	-0.22348	0.00103	-0.22451	1	0
9.69476	-3.98543	0.0182	-4.00363	1	0			9.69476	-0.15087	0.00695	-0.15783	1	0			9.69476	-0.44494	-0.01839	-0.42655	1	0
9.72544	-4.32415	0.03171	-4.35585	1	0			9.72544	0.10259	0.01483	0.08777	1	0			9.72544	-0.48032	-0.02802	-0.4523	1	0
9.75612	-2.90172	0.02852	-2.93023	1	0			9.75612	0.31699	0.01563	0.30137	1	0			9.75612	-0.34993	-0.02338	-0.32655	1	0
9.7868	-0.3153	0.00939	-0.32469	1	0			9.7868	0.4139	0.00882	0.40508	1	0			9.7868	-0.13166	-0.00767	-0.12398	1	0
9.81748	2.34653	-0.01576	2.36229	1	0			9.81748	0.36056	-0.00199	0.36254	1	0			9.81748	0.08088	0.01002	0.07086	1	0
9.84816	3.9719	-0.03338	4.00528	1	0			9.84816	0.18302	-0.01112	0.19413	1	0			9.84816	0.21885	0.01976	0.19909	1	0
9.87884	3.90067	-0.0339	3.93457	1	0			9.87884	-0.04395	-0.01405	-0.0299	1	0			9.87884	0.25961	0.01616	0.24345	1	0
9.90952	2.19917	-0.01712	2.21629	1	0			9.90952	-0.22652	-0.00986	-0.21666	1	0			9.90952	0.22277	0.00127	0.2215	1	0
9.9402	-0.38171	0.00763	-0.38934	1	0			9.9402	-0.28965	-0.00155	-0.2881	1	0			9.9402	0.14807	-0.01666	0.16474	1	0
9.97088	-2.74021	0.02671	-2.76692	1	0			9.97088	-0.20806	0.0058	-0.21386	1	0			9.97088	0.06984	-0.02776	0.09759	1	0
[truncated: 1,002 more columns]

## Sheet: figure 5
Fig. 5c											Fig. 5d
Number of Pt atoms	Cumulative quantity of CO adsorption			Number of Pt atoms	Cumulative quantity of CO adsorption						Number of Pt atoms	Cumulative quantity of CO adsorption	Number of Pt atoms	Cumulative quantity of CO adsorption
1	-2	0.2	-1.08	1	-3		0.0022	1.08			1	9	1	12
2	-1.5	0.4	-0.8	2	-2		0.0041	0.8			2	11	2	14
3	-1	0.7	-0.7	3	-1.66667		0.007	0.7			3	12	3	15
4	-1	1	-0.57	4	-1.25		0.0102	0.57			4	12	4	16
5	-0.8	2	-0.2	5	-1.2		0.0203	-0.2			5	15	5	16
6	-0.67	3	-0.11	6	-1		0.03	-0.11			6	14	6	18
7	-0.71			7	-1						7	15	7	19
8	-0.75			8	-0.875						8	16	8	20
9	-0.67			9	-0.77778						9	17	9	20
10	-0.6			10	-0.8						10	17	10	22
11	-0.64			11	-0.72727						11	17	11	22
12	-0.58			12	-0.66667						12	18	12	22
13	-0.62			13	-0.69231						13	19	13	24
14	-0.64			14	-0.64286						14	20	14	24
15	-0.67			15	-0.6						15	21	15	24
16	-0.5			16	-0.5625						16	22	16	24
19	-0.53			20	-0.5						19	22	20	26
20	-0.45			25	-0.44						19	18	25	28
24	-0.42			24	-0.45833						20	23	24	28
25	-0.4			48	-0.3125						24	26	24	24
48	-0.29			24	0						24	20	24	22
24	-0.12			48	-0.14583						24	19	48	40
24	-0.04			24	-0.20833						25	25	48	24
48	-0.08										48	37
19	-0.16										48	25

## Sheet: figure 6
Fig. 6a CO conversion											Fig. 6b					Fig. 6c												Fig. 6d
	0.2% Pt/MoC	0.4% Pt/MoC	1.0% Pt/MoC	2.0% Pt/MoC	a-MoC	Equilibrium Conversion	0.7% Pt/a-MoC	3.0% Pt/a-MoC			temperture	ATOF	Mass activity			2.0%pt/α-MoC		1.0%pt/α-MoC		0.4%pt/α-MoC		0.2%pt/α-MoC		α-MoC				Number of active sites	mass activity	Number of active sites	mass activity
100	1.666	2.2896	8.40087	17.9956	0.8	99.9733	3.8	16.8531			0	0	1.89417			1000/RT	lnr	1000/RT	lnr	1000/RT	lnr	1000/RT	lnr	1000/RT	lnr			2.03754e+19	13.3268	2.03754e+19	13.3268
110	3.22966	5.12467	13.1243	29.33	1.5	99.9624	9	--			0.2	1.29936	13.3268			0.31404	2.7295	0.31404	2.0524	0.31404	1.5294	0.30605	0.73994	0.30605	-1.45083			3.54408e+19	31.8442	2.81276e+19	31.8442
120	4.03877	6.77219	21.3781	42.6795	3.62271	99.948	17.88	50.7839			0.4	1.5524	31.8442			0.30605	3.15018	0.30373	2.45185	0.30605	1.80874	0.28844	1.88001	0.29846	-1.10455			4.72338e+19	56.6322	4.72338e+19	56.6322
130	8.58617	11.4458	34.0752	69.3765	3.9	99.9293	26.91	--			1	1.10433	56.6322			0.29846	3.60848	0.2948	2.94517	0.29846	2.33423	0.28435	2.11753	0.29123	-0.58702			5.93713e+19	103.037	6.26697e+19	103.037
140	14.1042	19.0326	61.7365	82.8375	4.83203	99.9054	44.4	80.4111			2	1.00461	103.037			0.29123	4.02126	0.2857	3.36339	0.29123	2.84226	0.27778	2.58978	0.28435	-0.22074			--	--	--
150	28.6087	33.0231	81.9555	91.6931	10.5	99.8752	60.46	--								0.28435	4.33821	0.27524	4.03658	--	--	--	--	0.27778	0.63878			--	--	--
160	47.0748	50.5342	97.6079	95.1823	17.8561	99.8375	77	89.422								0.27778	4.63509		--	--	--	--		0.27151	1.08237			--	--	--
170	72.135	74.9019	97.4721	95.9674	24	99.7911	86.4	--																				--	--	--
180	90.1793	84.697	98.5672	98.1244	39	99.7347	92.41	96.2132												--	--							--	--	--
190	93.198	91.939	98.717	97.9813	49	99.6668	93.43	--												--	--							--	--	--
200	97.0912	93.8105	98.7171	97.4677	57.7583	99.5859	94.82	98.3089												--	--							--	--	--
--	--	--	--	--				--												--	--							--	--	--
--	--	--	--	--				--												--	--							--	--	--
--	--	--	--	--				--												--	--							--	--	--
--	--	--	--	--				--													--							--	--	--
--	--	--	--	--				--													--							--	--	--
--	--	--	--	--				--																				--	--	--
--	--	--	--	--				--																				--	--	--
--	--	--	--	--				--																				--	--	--
--	--	--	--	--				--																				--	--	--
--	--	--	--	--				--																				--	--	--
								--																				--	--	--
																												--	--	--
																												--	--	--

## Sheet: figure S9
Fig. S9(a) XPS										Fig. S9(b) Density of states distribution										Fig. S9(c) Density of states distribution								Fig. S9(d) Mo3d PDOS
0.2%Pt/α-MoC1-x		0.4%Pt/α-MoC1-x		1.0%Pt/α-MoC1-x		2.0%Pt/α-MoC1-x				Pt1/α-MoC-111		Pt4/α-MoC-111		Pt8/α-MoC-111		Pt12/α-MoC-111				Pt1/α-MoC-100		Pt4/α-MoC-100		Pt8/α-MoC-100				Pt1/α-MoC-100		Pt4/α-MoC-100		Pt8/α-MoC-100
Binging Energy	Intensity	Binging Energy	Intensity	Binging Energy	Intensity	Binging Energy	Intensity			energy	Mo 3d PDOS(States/eV)	energy	Mo 3d PDOS(States/eV)	energy	Mo 3d PDOS(States/eV)	energy	Mo 3d PDOS(States/eV)			energy	Mo 3d PDOS(States/eV)	energy	Mo 3d PDOS(States/eV)	energy	Mo 3d PDOS(States/eV)			energy	Mo 3d PDOS(States/eV)	energy	Mo 3d PDOS(States/eV)	energy	Mo 3d PDOS(States/eV)
1350	340318	1350	448679	1350	342195	1350	353396			-14.9732	0	-14.9761	0	-14.9739	0	-14.9677	0			-14.7397	0	-14.7047	0	-14.7515	0			-14.7397	0	-14.7047	0	-14.7515	0
1349	332776	1349	444283	1349	340043	1349	346087			-14.9063	0	-14.9086	0	-14.9062	0	-14.9004	0			-14.6749	0	-14.6426	0	-14.6867	0			-14.6749	0	-14.6426	0	-14.6867	0
1348	328592	1348	442046	1348	335799	1348	346591			-14.8393	0	-14.8411	0	-14.8385	0	-14.833	0			-14.6102	0	-14.5804	0	-14.6219	0			-14.6102	0	-14.5804	0	-14.6219	0
1347	328894	1347	442942	1347	334557	1347	348237			-14.7724	0	-14.7735	0	-14.7708	0	-14.7657	0			-14.5454	0	-14.5183	0	-14.557	0			-14.5454	0	-14.5183	0	-14.557	0
1346	330618	1346	442423	1346	328331	1346	347765			-14.7054	0	-14.706	0	-14.703	0	-14.6984	0			-14.4806	0	-14.4561	0	-14.4922	0			-14.4806	0	-14.4561	0	-14.4922	0
1345	327488	1345	446865	1345	326529	1345	345906			-14.6385	0	-14.6385	0	-14.6353	0	-14.631	0			-14.4158	0	-14.394	0	-14.4274	0			-14.4158	0	-14.394	0	-14.4274	0
1344	323742	1344	446716	1344	320620	1344	348425			-14.5715	0	-14.5709	0	-14.5676	0	-14.5637	0			-14.351	0	-14.3319	0	-14.3626	0			-14.351	0	-14.3319	0	-14.3626	0
1343	318168	1343	435141	1343	318450	1343	346798			-14.5046	0	-14.5034	0	-14.4999	0	-14.4964	0			-14.2862	0	-14.2697	0	-14.2978	0			-14.2862	0	-14.2697	0	-14.2978	0
1342	312054	1342	429953	1342	311606	1342	339884			-14.4376	0	-14.4359	0	-14.4322	0	-14.429	0			-14.2214	0	-14.2076	0	-14.233	0			-14.2214	0	-14.2076	0	-14.233	0
1341	307017	1341	425749	1341	307310	1341	338258			-14.3706	0	-14.3683	0	-14.3645	0	-14.3617	0			-14.1566	0	-14.1454	0	-14.1681	0			-14.1566	0	-14.1454	0	-14.1681	0
1340	300848	1340	425865	1340	304952	1340	334398			-14.3037	0	-14.3008	0	-14.2968	0	-14.2944	0			-14.0919	0	-14.0833	0	-14.1033	0			-14.0919	0	-14.0833	0	-14.1033	0
1339	295196	1339	423366	1339	299032	1339	333450			-14.2367	0	-14.2333	0	-14.2291	0	-14.227	0			-14.0271	0	-14.0211	0	-14.0385	0			-14.0271	0	-14.0211	0	-14.0385	0
1338	295416	1338	421047	1338	296869	1338	331360			-14.1698	0	-14.1657	0	-14.1614	0	-14.1597	0			-13.9623	0	-13.959	0	-13.9737	0			-13.9623	0	-13.959	0	-13.9737	0
1337	292494	1337	420715	1337	296237	1337	329112			-14.1028	0	-14.0982	0	-14.0936	0	-14.0924	0			-13.8975	0	-13.8969	0	-13.9089	0			-13.8975	0	-13.8969	0	-13.9089	0
1336	289840	1336	416438	1336	294106	1336	329462			-14.0359	0.0079	-14.0307	0.007	-14.0259	0.0074	-14.025	0.0073			-13.8327	12.6164	-13.8347	13.0973	-13.844	12.6027			-13.8327	0.2219	-13.8347	4.6113	-13.844	0.2046
1335	286196	1335	418450	1335	289848	1335	327848			-13.9689	0.0255	-13.9631	0.0268	-13.9582	0.0294	-13.9577	0.0283			-13.7679	16.2642	-13.7726	16.5311	-13.7792	15.4758			-13.7679	0.2817	-13.7726	5.7496	-13.7792	0.2509
1334	285448	1334	412221	1334	286858	1334	322979			-13.902	0.0175	-13.8956	0.0197	-13.8905	0.0181	-13.8904	0.0168			-13.7031	13.1065	-13.7104	12.6712	-13.7144	14.2136			-13.7031	0.2262	-13.7104	4.3311	-13.7144	0.2218
1333	279246	1333	407577	1333	279317	1333	318425			-13.835	0.0604	-13.8281	0.0607	-13.8228	0.0611	-13.823	0.0606			-13.6383	16.2184	-13.6483	14.3942	-13.6496	14.659			-13.6383	0.28	-13.6483	4.8487	-13.6496	0.2257
1332	272477	1332	403471	1332	276174	1332	320557			-13.768	0.1309	-13.7605	0.1276	-13.7551	0.1291	-13.7557	0.131			-13.5736	15.953	-13.5862	14.5235	-13.5848	16.0668			-13.5736	0.2779	-13.5862	4.8293	-13.5848	0.2568
1331	270158	1331	398215	1331	272448	1331	314605			-13.7011	0.1335	-13.693	0.1388	-13.6874	0.1413	-13.6884	0.1405			-13.5088	18.9223	-13.524	15.7126	-13.52	18.5016			-13.5088	0.3415	-13.524	5.1488	-13.52	0.3066
1330	266026	1330	392539	1330	269457	1330	312095			-13.6341	0.1637	-13.6255	0.1952	-13.6197	0.1954	-13.621	0.1906			-13.444	15.2666	-13.4619	14.7462	-13.4551	16.4893			-13.444	0.2824	-13.4619	4.7617	-13.4551	0.2797
1329	262785	1329	395351	1329	266766	1329	312339			-13.5672	0.1365	-13.5579	0.1375	-13.552	0.1361	-13.5537	0.1379			-13.3792	23.5913	-13.3997	17.5772	-13.3903	23.6114			-13.3792	0.4489	-13.3997	5.5998	-13.3903	0.424
1328	260807	1328	396410	1328	264510	1328	313190			-13.5002	0.2973	-13.4904	0.3408	-13.4842	0.3607	-13.4864	0.3341			-13.3144	6.1919	-13.3376	7.7854	-13.3255	5.0561			-13.3144	0.1121	-13.3376	2.4389	-13.3255	0.0847
1327	258556	1327	394634	1327	262559	1327	307432			-13.4333	0.2581	-13.4229	0.2614	-13.4165	0.2634	-13.419	0.2573			-13.2496	24.6476	-13.2755	8.8174	-13.2607	22.4068			-13.2496	0.5016	-13.2755	2.717	-13.2607	0.4345
1326	257768	1326	394566	1326	262214	1326	310352			-13.3663	0.3649	-13.3553	0.3686	-13.3488	0.372	-13.3517	0.3596			-13.1848	15.369	-13.2133	16.2049	-13.1959	17.0989			-13.1848	0.3427	-13.2133	4.9207	-13.1959	0.3843
1325	260650	1325	396695	1325	259786	1325	310040			-13.2994	0.509	-13.2878	0.5298	-13.2811	0.5362	-13.2844	0.5188			-13.1201	18.8128	-13.1512	16.6387	-13.1311	18.4405			-13.1201	0.438	-13.1512	4.9805	-13.1311	0.4379
1324	260944	1324	392246	1324	260898	1324	308636			-13.2324	0.7776	-13.2203	0.7557	-13.2134	0.7261	-13.217	0.7716			-13.0553	16.4134	-13.089	23.6665	-13.0662	16.1028			-13.0553	0.4355	-13.089	7.0045	-13.0662	0.4745
1323	255867	1323	390116	1323	253514	1323	302869			-13.1654	0.3066	-13.1527	0.3184	-13.1457	0.3324	-13.1497	0.3177			-12.9905	22.952	-13.0269	24.9377	-13.0014	28.8417			-12.9905	1.4779	-13.0269	7.6087	-13.0014	1.6382
1322	247717	1322	386620	1322	247377	1322	300951			-13.0985	0.2029	-13.0852	1.1813	-13.078	1.4603	-13.0824	0.7827			-12.9257	32.3534	-12.9647	37.3982	-12.9366	25.9782			-12.9257	2.0458	-12.9647	11.4812	-12.9366	1.4501
1321	245339	1321	380657	1321	241739	1321	293329			-13.0315	0.9735	-13.0177	0.9356	-13.0103	0.9645	-13.015	1.1812			-12.8609	32.3761	-12.9026	63.3043	-12.8718	41.2105			-12.8609	2.7819	-12.9026	19.5225	-12.8718	2.8968
1320	242240	1320	373209	1320	235803	1320	288567			-12.9646	1.8613	-12.9501	2.1896	-12.9426	2.2864	-12.9477	2.0355			-12.7961	16.9181	-12.8405	45.7912	-12.807	29.012			-12.7961	1.2337	-12.8405	13.9167	-12.807	2.1672
1319	232964	1319	365610	1319	232294	1319	284547			-12.8976	4.5454	-12.8826	2.7424	-12.8748	2.4842	-12.8804	4.5014			-12.7313	58.6769	-12.7783	31.416	-12.7422	35.7838			-12.7313	4.6566	-12.7783	9.2	-12.7422	2.4692
1318	227661	1318	353981	1318	228330	1318	276617			-12.8307	3.4738	-12.8151	4.1575	-12.8071	4.1717	-12.813	3.9777			-12.6665	34.1383	-12.7162	56.4053	-12.6773	31.643			-12.6665	3.6712	-12.7162	16.4824	-12.6773	3.2209
1317	224157	1317	350754	1317	222559	1317	272569			-12.7637	4.7949	-12.7475	13.3691	-12.7394	11.5834	-12.7457	8.0077			-12.6018	37.9096	-12.654	39.2983	-12.6125	43.4228			-12.6018	4.5253	-12.654	11.4143	-12.6125	5.3721
1316	216372	1316	344983	1316	222163	1316	265143			-12.6968	42.398	-12.68	39.6551	-12.6717	38.3859	-12.6784	43.9442			-12.537	51.5946	-12.5919	46.9166	-12.5477	61.1768			-12.537	7.5815	-12.5919	13.8101	-12.5477	9.9265
1315	213909	1315	341003	1315	216274	1315	261590			-12.6298	12.5205	-12.6125	56.6245	-12.604	34.7456	-12.611	73.74			-12.4722	56.9849	-12.5298	81.79	-12.4829	124.058			-12.4722	10.754	-12.5298	24.4076	-12.4829	25.4809
1314	212267	1314	334688	1314	213364	1314	259740			-12.5628	32.389	-12.5449	28.6051	-12.5363	32.5789	-12.5437	32.725			-12.4074	107.893	-12.4676	91.5348	-12.4181	98.3835			-12.4074	25.8792	-12.4676	29.482	-12.4181	22.514
1313	208231	1313	332089	1313	209688	1313	258655			-12.4959	32.2029	-12.4774	49.8993	-12.4686	37.7669	-12.4764	48.9014			-12.3426	152.106	-12.4055	75.1049	-12.3532	127.906			-12.3426	33.7874	-12.4055	24.8146	-12.3532	28.4116
1312	206597	1312	328165	1312	208028	1312	253828			-12.4289	31.5275	-12.4099	31.2455	-12.4009	35.5244	-12.409	29.5638			-12.2778	151.348	-12.3433	106.515	-12.2884	245.82			-12.2778	32.06	-12.3433	33.744	-12.2884	54.0818
1311	202964	1311	324791	1311	207324	1311	251830			-12.362	31.4304	-12.3423	38.115	-12.3332	39.4923	-12.3417	36.2882			-12.213	151.253	-12.2812	73.2009	-12.2236	140.581			-12.213	32.1949	-12.2812	22.2979	-12.2236	29.4847
1310	199611	1310	322261	1310	204593	1310	253917			-12.295	14.7697	-12.2748	44.7846	-12.2654	65.4223	-12.2744	53.9249			-12.1483	133.559	-12.219	139.869	-12.1588	129.182			-12.1483	28.2205	-12.219	43.1837	-12.1588	27.1337
1309	201027	1309	323265	1309	204241	1309	251403			-12.2281	48.374	-12.2073	43.1829	-12.1977	52.3236	-12.207	68.5325			-12.0835	128.067	-12.1569	140.759	-12.094	169.225			-12.0835	24.5757	-12.1569	43.2903	-12.094	32.9032
1308	197107	1308	319831	1308	201060	1308	244191			-12.1611	52.6179	-12.1397	31.3178	-12.13	64.0416	-12.1397	14.9736			-12.0187	112.1	-12.0948	150.675	-12.0292	109.138			-12.0187	23.3657	-12.0948	44.6623	-12.0292	22.3576
1307	196023	1307	319603	1307	200868	1307	243180			-12.0942	15.8342	-12.0722	16.6949	-12.0623	21.911	-12.0724	16.7513			-11.9539	178.93	-12.0326	96.1362	-11.9643	142.02			-11.9539	37.5706	-12.0326	28.0055	-11.9643	27.7017
1306	194601	1306	320736	1306	199719	1306	244599			-12.0272	27.5627	-12.0047	17.528	-11.9946	24.13	-12.005	21.9604			-11.8891	137.926	-11.9705	103.924	-11.8995	162.478			-11.8891	28.5	-11.9705	29.7732	-11.8995	32.8053
1305	191003	1305	314414	1305	196989	1305	242582			-11.9602	17.0636	-11.9371	20.5295	-11.9269	22.977	-11.9377	24.3956			-11.8243	153.982	-11.9083	175.081	-11.8347	126.946			-11.8243	28.6392	-11.9083	48.6384	-11.8347	24.8968
1304	191218	1304	315440	1304	195879	1304	239536			-11.8933	8.7799	-11.8696	11.663	-11.8592	10.9411	-11.8704	9.4527			-11.7595	81.978	-11.8462	149.561	-11.7699	144.907			-11.7595	15.4971	-11.8462	40.0971	-11.7699	27.0685
1303	195171	1303	316180	1303	198218	1303	243607			-11.8263	8.375	-11.8021	5.9858	-11.7915	6.2343	-11.8031	6.336			-11.6947	91.8048	-11.7841	139.47	-11.7051	110.868			-11.6947	17.5203	-11.7841	36.8133	-11.7051	21.077
1302	198327	1302	323668	1302	196619	1302	250617			-11.7594	9.3293	-11.7346	14.9957	-11.7237	24.1283	-11.7357	3.9807			-11.63	135.362	-11.7219	139.533	-11.6403	171.408			-11.63	23.0075	-11.7219	36.3195	-11.6403	28.9262
1301	197119	1301	325613	1301	200688	1301	252304			-11.6924	10.0456	-11.667	14.3031	-11.656	14.859	-11.6684	12.5446			-11.5652	84.033	-11.6598	53.6089	-11.5754	70.2375			-11.5652	16.266	-11.6598	13.3044	-11.5754	12.4287
1300	198533	1300	330253	1300	200611	1300	252707			-11.6255	11.5446	-11.5995	9.0281	-11.5883	13.2844	-11.6011	10.2328			-11.5004	142.38	-11.5976	84.0418	-11.5106	118.365			-11.5004	29.5166	-11.5976	20.4687	-11.5106	25.2271
1299	199140	1299	329530	1299	199808	1299	250464			-11.5585	8.8075	-11.532	8.1919	-11.5206	8.2676	-11.5337	11.7535			-11.4356	161.991	-11.5355	106.005	-11.4458	151.575			-11.4356	31.1368	-11.5355	28.0343	-11.4458	28.8577
1298	200705	1298	328171	1298	198554	1298	249144			-11.4916	7.7153	-11.4644	11.4758	-11.4529	7.3066	-11.4664	5.9448			-11.3708	75.3445	-11.4734	158.552	-11.381	101.468			-11.3708	16.6584	-11.4734	42.5545	-11.381	21.0434
1297	195678	1297	319213	1297	191375	1297	242353			-11.4246	3.3151	-11.3969	2.2554	-11.3852	1.8017	-11.3991	3.5586			-11.306	179.153	-11.4112	146.247	-11.3162	116.905			-11.306	34.1281	-11.4112	37.7923	-11.3162	22.7973
1296	189208	1296	310231	1296	189456	1296	236770			-11.3576	4.4942	-11.3294	6.4771	-11.3175	7.1011	-11.3317	5.1585			-11.2412	121.527	-11.3491	100.274	-11.2514	132.728			-11.2412	24.9668	-11.3491	26.6108	-11.2514	28.4723
1295	187364	1295	307624	1295	183116	1295	235982			-11.2907	4.718	-11.2618	1.9848	-11.2498	0	-11.2644	4.9018			-11.1764	162.219	-11.2869	207.334	-11.1865	141.105			-11.1764	30.1985	-11.2869	48.2747	-11.1865	26.0522
1294	182694	1294	295507	1294	178599	1294	229047			-11.2237	0	-11.1943	0	-11.1821	0	-11.1971	0			-11.1117	160.119	-11.2248	158.527	-11.1217	214.286			-11.1117	26.5266	-11.2248	40.4772	-11.1217	36.6608
1293	169660	1293	288067	1293	173385	1293	221106			-11.1568	0	-11.1268	0	-11.1143	0	-11.1297	0			-11.0469	142.902	-11.1626	215.524	-11.0569	160.771			-11.0469	30.7375	-11.1626	51.4616	-11.0569	32.2293
1292	165643	1292	275995	1292	170123	1292	216724			-11.0898	0	-11.0592	0	-11.0466	0	-11.0624	0			-10.9821	144.554	-11.1005	157.86	-10.9921	148.988			-10.9821	27.0429	-11.1005	39.1556	-10.9921	28.2922
1291	160913	1291	264396	1291	161515	1291	207290			-11.0229	0	-10.9917	0	-10.9789	0	-10.9951	0			-10.9173	142.461	-11.0384	223.376	-10.9273	87.2965			-10.9173	27.5913	-11.0384	55.5419	-10.9273	16.4031
1290	156606	1290	261261	1290	161857	1290	200706			-10.9559	0	-10.9242	0	-10.9112	0	-10.9277	0			-10.8525	85.1167	-10.9762	128.948	-10.8625	50.7096			-10.8525	15.6368	-10.9762	29.4892	-10.8625	9.3951
1289	154049	1289	259435	1289	158477	1289	199107			-10.889	0	-10.8566	0	-10.8435	0	-10.8604	0			-10.7877	133.965	-10.9141	105.636	-10.7976	141.345			-10.7877	21.0652	-10.9141	23.781	-10.7976	23.6094
1288	149971	1288	254523	1288	153139	1288	194782			-10.822	0	-10.7891	0	-10.7758	0	-10.7931	0			-10.7229	53.0673	-10.8519	66.8665	-10.7328	82.6696			-10.7229	8.0154	-10.8519	14.495	-10.7328	12.7847
1287	149085	1287	252600	1287	153664	1287	192568			-10.755	0	-10.7216	0	-10.7081	0	-10.7257	0			-10.6582	94.5791	-10.7898	112.303	-10.668	94.3629			-10.6582	14.139	-10.7898	23.0186	-10.668	14.7898
1286	147957	1286	250787	1286	151378	1286	191527			-10.6881	0	-10.654	0	-10.6404	0	-10.6584	0			-10.5934	69.8006	-10.7277	64.724	-10.6032	70.7378			-10.5934	8.6727	-10.7277	12.3233	-10.6032	8.5915
1285	147729	1285	250475	1285	150799	1285	192398			-10.6211	0	-10.5865	0	-10.5727	0	-10.5911	0			-10.5286	53.9614	-10.6655	55.1833	-10.5384	56.3118			-10.5286	6.8851	-10.6655	10.3407	-10.5384	7.0713
1284	146173	1284	247603	1284	148019	1284	189423			-10.5542	0	-10.519	0	-10.5049	0	-10.5237	0			-10.4638	44.4305	-10.6034	41.2209	-10.4735	63.3029			-10.4638	4.9231	-10.6034	6.7768	-10.4735	6.8501
1283	144083	1283	244970	1283	147850	1283	190430			-10.4872	0	-10.4514	0	-10.4372	0	-10.4564	0			-10.399	22.3389	-10.5412	66.8504	-10.4087	34.814			-10.399	2.717	-10.5412	10.852	-10.4087	3.7139
1282	142445	1282	242562	1282	146386	1282	184321			-10.4203	0	-10.3839	0	-10.3695	0	-10.3891	0			-10.3342	37.8722	-10.4791	50.2653	-10.3439	30.6332			-10.3342	3.5843	-10.4791	7.4594	-10.3439	2.7698
1281	140773	1281	240527	1281	145613	1281	185377			-10.3533	0	-10.3164	0	-10.3018	0	-10.3217	0			-10.2694	49.532	-10.417	34.1072	-10.2791	33.617			-10.2694	3.4283	-10.417	4.6662	-10.2791	2.5177
1280	137396	1280	240057	1280	145253	1280	180755			-10.2864	0	-10.2488	0	-10.2341	0	-10.2544	0			-10.2046	42.865	-10.3548	34.6335	-10.2143	47.7174			-10.2046	2.9281	-10.3548	4.3049	-10.2143	3.179
1279	137373	1279	234205	1279	142195	1279	179429			-10.2194	0	-10.1813	0	-10.1664	0	-10.1871	0			-10.1399	32.2592	-10.2927	42.1268	-10.1495	21.0215			-10.1399	1.7649	-10.2927	4.4924	-10.1495	1.0901
1278	136608	1278	233095	1278	141405	1278	177817			-10.1524	0	-10.1138	0	-10.0987	0	-10.1197	0			-10.0751	0	-10.2305	46.4593	-10.0846	0			-10.0751	0	-10.2305	4.4213	-10.0846	0
1277	136660	1277	228459	1277	140153	1277	175981			-10.0855	0	-10.0462	0	-10.031	0	-10.0524	0			-10.0103	0	-10.1684	32.2342	-10.0198	0			-10.0103	0	-10.1684	2.5358	-10.0198	0
1276	136883	1276	229170	1276	140025	1276	177145			-10.0185	0	-9.97869	0	-9.96328	0	-9.98509	0			-9.94554	0	-10.1062	16.2857	-9.95496	0			-9.94554	0	-10.1062	0.972	-9.95496	0
1275	133969	1275	228328	1275	136269	1275	175214			-9.95164	0	-9.91119	0	-9.89548	0	-9.91769	0			-9.88074	0	-10.0441	0	-9.89016	0			-9.88074	0	-10.0441	0	-9.89016	0
1274	132564	1274	225060	1274	136381	1274	175095			-9.88464	0	-9.84359	0	-9.82778	0	-9.85039	0			-9.81594	0	-9.98204	0	-9.82536	0			-9.81594	0	-9.98204	0	-9.82536	0
1273	131872	1273	225486	1273	137009	1273	175903			-9.81774	0	-9.77609	0	-9.76008	0	-9.78309	0			-9.75114	0	-9.91984	0	-9.76056	0			-9.75114	0	-9.91984	0	-9.76056	0
1272	130439	1272	221611	1272	133544	1272	169531			-9.75074	0	-9.70859	0	-9.69238	0	-9.71569	0			-9.68644	0	-9.85774	0	-9.69566	0			-9.68644	0	-9.85774	0	-9.69566	0
1271	128439	1271	221612	1271	134748	1271	170413			-9.68384	0	-9.64099	0	-9.62468	0	-9.64839	0			-9.62164	0	-9.79554	0	-9.63086	0			-9.62164	0	-9.79554	0	-9.63086	0
1270	128669	1270	219368	1270	134384	1270	168949			-9.61684	0	-9.57349	0	-9.55698	0	-9.58109	0			-9.55684	0	-9.73344	0	-9.56606	0			-9.55684	0	-9.73344	0	-9.56606	0
1269	127380	1269	220263	1269	135068	1269	167482			-9.54984	0	-9.50599	0	-9.48928	0	-9.51369	0			-9.49204	0	-9.67134	0	-9.50126	0			-9.49204	0	-9.67134	0	-9.50126	0
1268	128272	1268	222169	1268	133156	1268	168062			-9.48294	0	-9.43839	0	-9.42158	0	-9.44639	0			-9.42724	0	-9.60914	0	-9.43646	0			-9.42724	0	-9.60914	0	-9.43646	0
1267	129045	1267	220518	1267	133699	1267	168114			-9.41594	0	-9.37089	0	-9.35388	0	-9.37909	0			-9.36244	0	-9.54704	0	-9.37166	0			-9.36244	0	-9.54704	0	-9.37166	0
1266	130534	1266	220691	1266	134160	1266	170740			-9.34904	0	-9.30339	0	-9.28608	0	-9.31169	0			-9.29764	0	-9.48484	0	-9.30676	0			-9.29764	0	-9.48484	0	-9.30676	0
1265	131546	1265	220767	1265	134876	1265	174253			-9.28204	0	-9.23579	0	-9.21838	0	-9.24439	0			-9.23284	0	-9.42274	0	-9.24196	0			-9.23284	0	-9.42274	0	-9.24196	0
1264	129395	1264	224525	1264	134241	1264	171898			-9.21514	0	-9.16829	0	-9.15068	0	-9.17709	0			-9.16814	0	-9.36054	0	-9.17716	0			-9.16814	0	-9.36054	0	-9.17716	0
1263	131081	1263	222882	1263	134523	1263	172670			-9.14814	0	-9.10079	0	-9.08298	0	-9.10969	0			-9.10334	0	-9.29844	0	-9.11236	0			-9.10334	0	-9.29844	0	-9.11236	0
1262	130477	1262	221065	1262	130457	1262	171174			-9.08124	0	-9.03319	0	-9.01528	0	-9.04239	0			-9.03854	0	-9.23634	0	-9.04756	0			-9.03854	0	-9.23634	0	-9.04756	0
1261	126885	1261	222209	1261	130873	1261	167205			-9.01424	0	-8.96569	0	-8.94758	0	-8.97509	0			-8.97374	0	-9.17414	0	-8.98266	0			-8.97374	0	-9.17414	0	-8.98266	0
1260	126932	1260	216820	1260	128764	1260	164532			-8.94724	0	-8.89819	0	-8.87988	0	-8.90769	0			-8.90894	0	-9.11204	0	-8.91786	0			-8.90894	0	-9.11204	0	-8.91786	0
1259	124548	1259	212117	1259	125385	1259	162173			-8.88034	0	-8.83059	0	-8.81218	0	-8.84039	0			-8.84414	0	-9.04984	0	-8.85306	0			-8.84414	0	-9.04984	0	-8.85306	0
1258	121501	1258	207278	1258	122420	1258	159885			-8.81334	0	-8.76309	0	-8.74448	0	-8.77309	0			-8.77934	0	-8.98774	0	-8.78826	0			-8.77934	0	-8.98774	0	-8.78826	0
1257	119390	1257	200537	1257	119885	1257	154804			-8.74644	0	-8.69559	0	-8.67668	0	-8.70569	0			-8.71454	0	-8.92564	0	-8.72346	0			-8.71454	0	-8.92564	0	-8.72346	0
1256	116077	1256	195838	1256	117827	1256	151247			-8.67944	0	-8.62799	0	-8.60898	0	-8.63839	0			-8.64984	0	-8.86344	0	-8.65866	0			-8.64984	0	-8.86344	0	-8.65866	0
1255	113440	1255	192349	1255	117107	1255	148196			-8.61254	0	-8.56049	0	-8.54128	0	-8.57109	0			-8.58504	0	-8.80134	0	-8.59376	0			-8.58504	0	-8.80134	0	-8.59376	0
1254	113785	1254	189472	1254	115108	1254	147924			-8.54554	0	-8.49299	0	-8.47358	0	-8.50369	0			-8.52024	0	-8.73914	0	-8.52896	0			-8.52024	0	-8.73914	0	-8.52896	0
1253	111567	1253	189737	1253	113058	1253	145825			-8.47864	0	-8.42549	0	-8.40588	0	-8.43639	0			-8.45544	0	-8.67704	0	-8.46416	0			-8.45544	0	-8.67704	0	-8.46416	0
1252	108576	1252	187560	1252	113079	1252	143771			-8.41164	0	-8.35789	0	-8.33818	0	-8.36909	0			-8.39064	0	-8.61494	0	-8.39936	0			-8.39064	0	-8.61494	0	-8.39936	0
1251	106667	1251	185593	1251	113854	1251	144212			-8.34464	0	-8.29039	0	-8.27048	0	-8.30169	0			-8.32584	0	-8.55274	0	-8.33456	0			-8.32584	0	-8.55274	0	-8.33456	0
1250	106024	1250	184838	1250	114225	1250	142777			-8.27774	0	-8.22289	0	-8.20278	0	-8.23439	0			-8.26104	0	-8.49064	0	-8.26976	0			-8.26104	0	-8.49064	0	-8.26976	0
1249	108596	1249	187404	1249	112509	1249	141908			-8.21074	0	-8.15529	1.2125	-8.13508	3.0189	-8.16709	0			-8.19634	0	-8.42844	0	-8.20486	0			-8.19634	0	-8.42844	0	-8.20486	0
1248	109315	1248	184352	1248	111600	1248	142254			-8.14384	4.0806	-8.08779	11.2831	-8.06728	12.1581	-8.09969	15.2558			-8.13154	0	-8.36634	0	-8.14006	0			-8.13154	0	-8.36634	0	-8.14006	0
1247	107069	1247	182568	1247	110053	1247	140623			-8.07684	11.7158	-8.02029	17.4082	-7.99958	12.4638	-8.03239	13.1235			-8.06674	0	-8.30414	0	-8.07526	0			-8.06674	0	-8.30414	0	-8.07526	0
1246	107573	1246	179762	1246	110564	1246	139123			-8.00994	15.9751	-7.95269	8.9226	-7.93188	9.2717	-7.96509	8.9589			-8.00194	0	-8.24204	0	-8.01046	0			-8.00194	0	-8.24204	0	-8.01046	0
1245	104918	1245	176443	1245	110421	1245	136745			-7.94294	10.9548	-7.88519	5.5365	-7.86418	4.9028	-7.89769	13.1848			-7.93714	0	-8.17994	0	-7.94566	1.9262			-7.93714	0	-8.17994	0	-7.94566	0.693
1244	105576	1244	176435	1244	108887	1244	137472			-7.87604	5.1152	-7.81769	13.5312	-7.79648	13.9472	-7.83039	12.1943			-7.87234	29.0619	-8.11774	0	-7.88086	33.8223			-7.87234	10.4652	-8.11774	0	-7.88086	12.0035
1243	107085	1243	176497	1243	106232	1243	135889			-7.80904	20.7132	-7.75009	14.3484	-7.72878	15.0549	-7.76309	16.3572			-7.80754	40.6702	-8.05564	0	-7.81596	41.0936			-7.80754	14.5405	-8.05564	0	-7.81596	14.4683
1242	103630	1242	173533	1242	107453	1242	136478			-7.74204	15.0035	-7.68259	13.8216	-7.66108	20.3035	-7.69569	15.3966			-7.74274	42.1684	-7.99344	0	-7.75116	32.7347			-7.74274	14.9646	-7.99344	0	-7.75116	11.4578
1241	101730	1241	175792	1241	106798	1241	135773			-7.67514	25.9857	-7.61509	14.0013	-7.59338	17.6438	-7.62839	16.0518			-7.67804	37.3713	-7.93134	1.0283	-7.68636	31.5271			-7.67804	13.2229	-7.93134	0.5768	-7.68636	10.9948
1240	100973	1240	175511	1240	103382	1240	132713			-7.60814	13.6203	-7.54749	11.7375	-7.52568	13.709	-7.56109	4.8552			-7.61324	42.0763	-7.86924	31.4618	-7.62156	39.4278			-7.61324	14.8594	-7.86924	17.7073	-7.62156	13.718
1239	101302	1239	173850	1239	103059	1239	134142			-7.54124	11.8342	-7.47999	8.8774	-7.45788	31.5793	-7.49369	4.7294			-7.54844	34.5462	-7.80704	40.3244	-7.55676	29.0221			-7.54844	12.1504	-7.80704	22.4562	-7.55676	10.0195
1238	102000	1238	173856	1238	105652	1238	132522			-7.47424	16.4071	-7.41249	28.4956	-7.39018	11.3047	-7.42639	13.4924			-7.48364	33.3373	-7.74494	40.8205	-7.49196	45.0765			-7.48364	11.7743	-7.74494	22.6145	-7.49196	15.6243
1237	102860	1237	172522	1237	105614	1237	131546			-7.40734	10.6676	-7.34489	30.0378	-7.32248	28.8246	-7.35909	15.0373			-7.41884	41.7802	-7.68274	30.9275	-7.42706	41.8634			-7.41884	14.8052	-7.68274	16.846	-7.42706	14.5678
1236	100487	1236	170746	1236	105130	1236	129258			-7.34034	45.1043	-7.27739	27.9009	-7.25478	22.5617	-7.29169	27.5905			-7.35404	49.3945	-7.62064	43.958	-7.36226	54.2553			-7.35404	17.457	-7.62064	23.7861	-7.36226	18.8491
1235	100791	1235	167590	1235	102666	1235	130856			-7.27344	20.7502	-7.20989	24.7986	-7.18708	45.2464	-7.22439	23.5036			-7.28924	77.7228	-7.55854	44.7857	-7.29746	59.8765			-7.28924	27.6707	-7.55854	24.1804	-7.29746	20.9839
1234	100192	1234	171542	1234	101864	1234	131182			-7.20644	26.1374	-7.14229	18.4211	-7.11938	22.6926	-7.15709	97.0147			-7.22454	41.7838	-7.49634	41.3959	-7.23266	46.6348			-7.22454	15.0452	-7.49634	22.0136	-7.23266	16.3515
1233	100652	1233	170010	1233	103786	1233	129742			-7.13944	20.4604	-7.07479	15.5984	-7.05168	26.6442	-7.08969	43.2766			-7.15974	41.2615	-7.43424	42.6834	-7.16786	44.9595			-7.15974	14.652	-7.43424	22.6785	-7.16786	15.4501
1232	102791	1232	168319	1232	102746	1232	129155			-7.07254	16.5635	-7.00729	47.2621	-6.98398	54.3692	-7.02239	105.769			-7.09494	48.9282	-7.37204	44.1261	-7.10296	60.8729			-7.09494	17.5982	-7.37204	23.3048	-7.10296	20.7853
1231	98129.1	1231	166233	1231	101542	1231	127127			-7.00554	38.4452	-6.93969	44.1173	-6.91628	40.7364	-6.95509	31.2821			-7.03014	58.2699	-7.30994	57.6604	-7.03816	102.442			-7.03014	21.3328	-7.30994	30.1749	-7.03816	34.1258
1230	98415.9	1230	166486	1230	102191	1230	126261			-6.93864	47.1184	-6.87219	50.6149	-6.84848	41.1372	-6.88769	42.3569			-6.96534	69.6634	-7.24774	35.2167	-6.97336	90.2742			-6.96534	25.3527	-7.24774	18.418	-6.97336	31.2569
1229	98833.1	1229	167061	1229	103552	1229	125801			-6.87164	50.2122	-6.80469	39.6999	-6.78078	29.9284	-6.82039	36.3673			-6.90054	82.242	-7.18564	70.2185	-6.90856	79.1566			-6.90054	30.587	-7.18564	36.2781	-6.90856	28.1584
1228	95946	1228	165297	1228	101614	1228	126561			-6.80474	46.8197	-6.73709	89.8094	-6.71308	134.679	-6.75309	66.8019			-6.83574	124.838	-7.12354	45.2165	-6.84376	111.48			-6.83574	46.8697	-7.12354	23.2515	-6.84376	40.5843
1227	99564.6	1227	166450	1227	99823.3	1227	126240			-6.73774	91.5185	-6.66959	19.1704	-6.64538	32.326	-6.68569	24.3656			-6.77094	130.619	-7.06134	70.7579	-6.77896	146.614			-6.77094	49.2346	-7.06134	36.1392	-6.77896	54.0631
1226	99261	1226	163570	1226	101548	1226	125666			-6.67084	9.5941	-6.60209	33.1012	-6.57768	27.664	-6.61839	34.165			-6.70624	109.146	-6.99924	89.9648	-6.71406	132.444			-6.70624	41.0541	-6.99924	46.1182	-6.71406	47.7873
1225	98186.7	1225	162842	1225	99282.4	1225	126468			-6.60384	41.4306	-6.53449	46.1891	-6.50998	30.5543	-6.55109	22.8599			-6.64144	138.775	-6.93704	92.1416	-6.64926	132.812			-6.64144	52.7342	-6.93704	47.2728	-6.64926	49.1984
1224	98199.4	1224	161674	1224	97909.2	1224	125207			-6.53684	29.7861	-6.46699	20.2719	-6.44228	26.482	-6.48369	29.9804			-6.57664	141.892	-6.87494	91.7914	-6.58446	114.964			-6.57664	55.5821	-6.87494	47.6637	-6.58446	43.2904
1223	97379.5	1223	161759	1223	96911.9	1223	126221			-6.46994	16.1234	-6.39949	17.9031	-6.37458	47.8456	-6.41639	64.077			-6.51184	142.78	-6.81284	130.291	-6.51966	142.433			-6.51184	54.1282	-6.81284	67.0463	-6.51966	52.6909
1222	95900.8	1222	163368	1222	97989.6	1222	122043			-6.40294	18.71	-6.33189	1.5577	-6.30678	0	-6.34909	27.7884			-6.44704	109.612	-6.75064	116.83	-6.45486	110.396			-6.44704	40.8064	-6.75064	60.4779	-6.45486	40.396
1221	95147.5	1221	159643	1221	97821.9	1221	121748			-6.33604	6.3572	-6.26439	53.4735	-6.23908	37.4034	-6.28169	0			-6.38224	132.396	-6.68854	132.139	-6.39006	122.676			-6.38224	50.2351	-6.68854	67.8837	-6.39006	45.6441
1220	94794.7	1220	158703	1220	98007.3	1220	120499			-6.26904	53.3292	-6.19689	37.8207	-6.17138	42.1639	-6.21439	36.6531			-6.31744	95.5162	-6.62634	120.555	-6.32516	116.519			-6.31744	36.5903	-6.62634	61.7102	-6.32516	42.9387
1219	93920	1219	155988	1219	96253	1219	119871			-6.20214	27.8525	-6.12929	38.6309	-6.10368	36.876	-6.14709	36.2353			-6.25264	129.75	-6.56424	106.193	-6.26036	135.744			-6.25264	49.8814	-6.56424	54.6176	-6.26036	50.6478
1218	94031.9	1218	156324	1218	97529.8	1218	118194			-6.13514	23.588	-6.06179	73.0931	-6.03598	72.4848	-6.07969	71.7985			-6.18794	132.579	-6.50204	110.271	-6.19556	146.62			-6.18794	51.3694	-6.50204	55.6492	-6.19556	54.9943
1217	92376.4	1217	156848	1217	95851	1217	115783			-6.06814	54.4986	-5.99429	111.933	-5.96828	114.355	-6.01239	122.001			-6.12314	111.053	-6.43994	121.563	-6.13076	126.099			-6.12314	42.3615	-6.43994	60.3913	-6.13076	47.1545
1216	92141.5	1216	155952	1216	93786.3	1216	116227			-6.00124	172.486	-5.92669	215.426	-5.90058	213.854	-5.94509	198.514			-6.05834	156.386	-6.37784	133.835	-6.06596	128.474			-6.05834	60.3745	-6.37784	66.5082	-6.06596	48.472
1215	90633.3	1215	153509	1215	92530.9	1215	117501			-5.93424	111.666	-5.85919	99.5051	-5.83288	167.356	-5.87769	78.7954			-5.99354	205.888	-6.31564	104.382	-6.00116	172.885			-5.99354	79.999	-6.31564	51.2391	-6.00116	64.923
1214	90567.1	1214	151521	1214	91130.6	1214	116346			-5.86734	80.1986	-5.79169	126.16	-5.76518	132.045	-5.81039	107.807			-5.92874	149.371	-6.25354	155.233	-5.93626	179.096			-5.92874	62.0275	-6.25354	75.4915	-5.93626	73.1718
1213	88604.7	1213	151595	1213	91260.1	1213	113993			-5.80034	104.476	-5.72409	144.254	-5.69738	176.24	-5.74309	160.643			-5.86394	158.587	-6.19134	137.857	-5.87146	141.387			-5.86394	69.7069	-6.19134	67.0707	-5.87146	60.3711
1212	87776.7	1212	150297	1212	90054.9	1212	114268			-5.73344	123.733	-5.65659	122.386	-5.62968	195.586	-5.67569	149.663			-5.79914	167.335	-6.12924	108.568	-5.80666	176.663			-5.79914	78.7863	-6.12924	52.1414	-5.80666	77.0355
1211	87765.8	1211	146492	1211	90378.6	1211	111462			-5.66644	215.908	-5.58909	247.531	-5.56198	187.578	-5.60839	271.554			-5.73444	173.387	-6.06714	149.064	-5.74186	179.443			-5.73444	78.605	-6.06714	70.6647	-5.74186	78.7041
1210	86879.2	1210	143848	1210	88265	1210	110504			-5.59954	170.055	-5.52149	251.335	-5.49428	221.577	-5.54109	215.832			-5.66964	141.694	-6.00494	161.554	-5.67706	172.77			-5.66964	65.2492	-6.00494	76.9422	-5.67706	77.3973
1209	85162.7	1209	139642	1209	87615.6	1209	112322			-5.53254	300.472	-5.45399	223.471	-5.42658	150.102	-5.47369	161.08			-5.60484	175.502	-5.94284	185.494	-5.61216	175.995			-5.60484	82.5524	-5.94284	91.2293	-5.61216	80.2694
1208	85414.4	1208	137795	1208	87132.7	1208	109166			-5.46554	176.36	-5.38649	168.86	-5.35888	157.521	-5.40639	167.461			-5.54004	232.565	-5.88064	165.677	-5.54736	217.925			-5.54004	112.634	-5.88064	81.9647	-5.54736	102.132
1207	85081.8	1207	138919	1207	88903.7	1207	106841			-5.39864	134.953	-5.31889	140.927	-5.29118	194.239	-5.33909	188.998			-5.47524	234.13	-5.81854	162.088	-5.48256	292.543			-5.47524	113.124	-5.81854	80.6996	-5.48256	138.509
1206	82720.6	1206	138640	1206	86571.1	1206	105217			-5.33164	149.05	-5.25139	173.251	-5.22348	239.982	-5.27169	166.328			-5.41044	294.737	-5.75644	182.948	-5.41776	271.449			-5.41044	143.953	-5.75644	92.2706	-5.41776	129.233
1205	84809.2	1205	137635	1205	86183.7	1205	103903			-5.26474	212.466	-5.18389	157.055	-5.15578	266.585	-5.20439	371.862			-5.34564	281.882	-5.69424	140.702	-5.35296	268.143			-5.34564	135.834	-5.69424	71.6103	-5.35296	126.545
1204	85020.3	1204	135800	1204	86060.2	1204	105389			-5.19774	337.021	-5.11639	161.627	-5.08798	137.822	-5.13709	252.847			-5.28084	314.976	-5.63214	108.387	-5.28816	270.059			-5.28084	152.62	-5.63214	53.8325	-5.28816	125.646
1203	83275	1203	136580	1203	84537.8	1203	105756			-5.13084	231.958	-5.04879	170.905	-5.02028	94.8713	-5.06969	171.699			-5.21614	467.942	-5.56994	170.594	-5.22326	299.389			-5.21614	220.996	-5.56994	87.0277	-5.22326	140.164
1202	82346.6	1202	134454	1202	85352.2	1202	103558			-5.06384	199.915	-4.98129	129.634	-4.95258	91.3441	-5.00239	98.3171			-5.15134	452.474	-5.50784	253.23	-5.15846	353.166			-5.15134	213.597	-5.50784	127.963	-5.15846	162.842
1201	82972.6	1201	136065	1201	86144	1201	103900			-4.99694	168.016	-4.91379	144.253	-4.88488	161.109	-4.93509	120.994			-5.08654	401.263	-5.44564	248.428	-5.09366	377.251			-5.08654	195.311	-5.44564	121.496	-5.09366	178.916
1200	81367.1	1200	135970	1200	84943.5	1200	103568			-4.92994	115.472	-4.84619	64.9607	-4.81718	86.4502	-4.86769	123.34			-5.02174	434.923	-5.38354	296.196	-5.02886	459.259			-5.02174	214.272	-5.38354	147.306	-5.02886	220.996
1199	79912.3	1199	131614	1199	83659.3	1199	103152			-4.86294	118.482	-4.77869	69.5278	-4.74948	47.1255	-4.80039	49.6808			-4.95694	411.466	-5.32144	271.391	-4.96406	381.678			-4.95694	212.136	-5.32144	132.695	-4.96406	189.91
1198	81950.7	1198	131164	1198	84395	1198	102055			-4.79604	26.2743	-4.71119	25.8457	-4.68178	50.4043	-4.73309	17.4549			-4.89214	296.145	-5.25924	332.939	-4.89926	357.371			-4.89214	156.139	-5.25924	162.189	-4.89926	183.648
1197	82658	1197	131092	1197	84244.2	1197	103013			-4.72904	15.837	-4.64359	46.2823	-4.61408	41.016	-4.66569	57.8426			-4.82734	288.027	-5.19714	314.823	-4.83436	322.949			-4.82734	151.935	-5.19714	152.77	-4.83436	167.419
1196	79906.6	1196	131175	1196	84042.7	1196	104631			-4.66214	72.4907	-4.57609	38.7047	-4.54638	56.3552	-4.59839	39.3341			-4.76264	303.687	-5.13494	369.703	-4.76956	281.592			-4.76264	158.807	-5.13494	178.087	-4.76956	143.527
1195	80163	1195	132149	1195	83915	1195	101975			-4.59514	26.4817	-4.50859	48.3129	-4.47858	39.5353	-4.53109	38.7677			-4.69784	331.911	-5.07284	455.442	-4.70476	223.503			-4.69784	172.745	-5.07284	222.78	-4.70476	115.574
1194	81732.2	1194	132140	1194	83183.2	1194	101183			-4.52824	40.2803	-4.44099	14.4018	-4.41088	30.8347	-4.46369	26.7354			-4.63304	242.362	-5.01074	443.444	-4.63996	196.735			-4.63304	124.087	-5.01074	220.492	-4.63996	99.2751
1193	80727.9	1193	130079	1193	83664.4	1193	100447			-4.46124	30.1551	-4.37349	35.7818	-4.34318	27.3461	-4.39639	33.1276			-4.56824	212.23	-4.94854	424.971	-4.57516	227.152			-4.56824	110.713	-4.94854	218.563	-4.57516	114.801
1192	79176.5	1192	128013	1192	82708.3	1192	99109.1			-4.39434	34.7151	-4.30599	23.42	-4.27548	35.5614	-4.32909	25.3933			-4.50344	219.04	-4.88644	246.631	-4.51036	239.456			-4.50344	116.152	-4.88644	130.251	-4.51036	118.94
1191	80361.6	1191	128498	1191	80676.4	1191	98791.5			-4.32734	24.9751	-4.23839	36.9589	-4.20778	36.6729	-4.26169	36.3117			-4.43864	203.855	-4.82424	274.058	-4.44546	235.854			-4.43864	103.435	-4.82424	147.357	-4.44546	113.191
1190	78938.7	1190	129116	1190	81327.6	1190	97591.8			-4.26034	41.0505	-4.17089	17.1067	-4.14008	20.3907	-4.19439	43.0739			-4.37384	258.131	-4.76214	236.042	-4.38066	287.178			-4.37384	129.583	-4.76214	125.343	-4.38066	138.232
1189	78439.7	1189	127781	1189	80668.3	1189	97532.2			-4.19344	29.0264	-4.10339	27.7355	-4.07238	31.6201	-4.12709	39.6192			-4.30904	349.355	-4.70004	236.858	-4.31586	291.593			-4.30904	174.826	-4.70004	125.712	-4.31586	139.96
1188	80524.3	1188	127047	1188	81017.1	1188	96920.3			-4.12644	14.7391	-4.03579	9.6802	-4.00468	23.1504	-4.05969	21.9648			-4.24434	268.133	-4.63784	195.71	-4.25106	327.045			-4.24434	133.627	-4.63784	103.696	-4.25106	157.511
1187	79262.2	1187	125576	1187	81923.7	1187	95999.5			-4.05954	43.8259	-3.96829	20.7982	-3.93698	19.8693	-3.99239	23.0281			-4.17954	317.46	-4.57574	224.244	-4.18626	350.245			-4.17954	155.879	-4.57574	117.466	-4.18626	169.106
1186	77972	1186	127000	1186	79991.7	1186	94657.9			-3.99254	18.5013	-3.90079	15.8781	-3.86918	16.6959	-3.92509	19.3666			-4.11474	244.21	-4.51354	219.667	-4.12146	303.997			-4.11474	121.22	-4.51354	115.692	-4.12146	146.801
1185	77494	1185	126905	1185	77759.9	1185	95492.6			-3.92564	17.0132	-3.83319	17.7959	-3.80148	37.0332	-3.85769	23.4837			-4.04994	267.052	-4.45144	168.887	-4.05656	288.558			-4.04994	130.469	-4.45144	84.7533	-4.05656	137.208
1184	77116.8	1184	123673	1184	79190.9	1184	95086.4			-3.85864	18.1614	-3.76569	17.6783	-3.73378	23.8839	-3.79039	30.9493			-3.98514	282.304	-4.38924	258.07	-3.99176	229.54			-3.98514	135.251	-4.38924	129.507	-3.99176	105.726
1183	76965.7	1183	124409	1183	79031.2	1183	96016.8			-3.79174	14.0117	-3.69819	28.2997	-3.66608	32.7833	-3.72309	23.9538			-3.92034	252.626	-4.32714	321.978	-3.92696	154.908			-3.92034	120.833	-4.32714	161.814	-3.92696	71.5262
1182	75578.2	1182	123007	1182	78779	1182	94986.8			-3.72474	16.1868	-3.63059	41.5521	-3.59838	36.1739	-3.65569	25.4878			-3.85554	294.508	-4.26504	284.506	-3.86216	257.362			-3.85554	141.011	-4.26504	140.456	-3.86216	117.025
1181	78865.4	1181	121573	1181	77157.7	1181	95747.7			-3.65774	20.9292	-3.56309	26.2529	-3.53068	91.618	-3.58839	35.1357			-3.79074	207.696	-4.20284	269.557	-3.79736	240.066			-3.79074	95.2682	-4.20284	134.832	-3.79736	105.708
1180	77753.3	1180	122835	1180	77231.4	1180	95824			-3.59084	12.3403	-3.49559	36.9023	-3.46298	44.2662	-3.52109	36.2126			-3.72604	190.483	-4.14074	268.651	-3.73246	211.331			-3.72604	85.5576	-4.14074	132.315	-3.73246	90.3691
1179	76712.9	1179	121368	1179	78900.8	1179	95793.6			-3.52384	19.2319	-3.42799	79.6686	-3.39528	42.9808	-3.45369	39.5807			-3.66124	208.825	-4.07854	255.518	-3.66766	207.229			-3.66124	89.8019	-4.07854	124.277	-3.66766	83.2314
1178	77379.9	1178	122835	1178	78517	1178	92837.7			-3.45694	41.0261	-3.36049	12.7357	-3.32758	57.5783	-3.38639	37.0089			-3.59644	202.285	-4.01644	246.254	-3.60286	188.598			-3.59644	89.3699	-4.01644	117.503	-3.60286	77.0192
1177	75528.5	1177	122734	1177	77984	1177	93116.9			-3.38994	28.2538	-3.29299	44.6144	-3.25978	62.0698	-3.31909	56.0734			-3.53164	190.025	-3.95434	273.896	-3.53806	189.533			-3.53164	78.7273	-3.95434	128.728	-3.53806	76.7422
1176	74232.6	1176	120159	1176	77548.2	1176	91124.7			-3.32304	52.1513	-3.22539	50.0166	-3.19208	37.901	-3.25169	39.7444			-3.46684	179.834	-3.89214	294.244	-3.47326	181.988			-3.46684	74.663	-3.89214	140.048	-3.47326	74.6036
1175	74816	1175	118748	1175	77839.5	1175	93405.7			-3.25604	31.9674	-3.15789	72.7849	-3.12438	34.9995	-3.18439	54.9872			-3.40204	179.27	-3.83004	257.005	-3.40846	167.076			-3.40204	74.2795	-3.83004	117.67	-3.40846	67.6914
1174	74417.3	1174	121715	1174	77993.6	1174	91959.9			-3.18914	45.5407	-3.09039	39.922	-3.05668	37.258	-3.11709	34.0031			-3.33724	140.168	-3.76784	155.061	-3.34356	107.393			-3.33724	59.093	-3.76784	70.9126	-3.34356	40.5567
1173	74038	1173	121990	1173	76614.8	1173	92245.3			-3.12214	39.7464	-3.02279	37.6844	-2.98898	54.4304	-3.04969	38.7194			-3.27254	86.9663	-3.70574	195.105	-3.27876	131.97			-3.27254	34.8493	-3.70574	84.4297	-3.27876	50.9781
1172	73430.2	1172	118082	1172	74789.7	1172	92309.1			-3.05514	41.3963	-2.95529	74.6274	-2.92128	75.0675	-2.98239	40.1191			-3.20774	117.78	-3.64354	184.065	-3.21396	116.038			-3.20774	49.7386	-3.64354	79.7236	-3.21396	42.012
1171	74360.4	1171	120366	1171	76267	1171	92571.6			-2.98824	27.3919	-2.88779	59.5234	-2.85358	43.7797	-2.91509	35.3901			-3.14294	82.7406	-3.58144	178.666	-3.14916	100.067			-3.14294	35.886	-3.58144	78.4482	-3.14916	38.4964
1170	74400	1170	118308	1170	76132	1170	90917.7			-2.92124	31.6601	-2.82019	44.1426	-2.78588	48.1668	-2.84769	44.8765			-3.07814	69.7613	-3.51934	178.528	-3.08436	84.9174			-3.07814	31.1668	-3.51934	77.1485	-3.08436	34.0953
1169	74077.6	1169	120189	1169	76844.9	1169	90424.3			-2.85434	74.3236	-2.75269	50.2589	-2.71818	50.1042	-2.78039	44.7478			-3.01334	51.4284	-3.45714	258.829	-3.01956	71.4294			-3.01334	27.0014	-3.45714	108.194	-3.01956	28.2115
1168	73098.7	1168	118467	1168	76634.2	1168	91239.4			-2.78734	62.5825	-2.68519	41.7022	-2.65038	36.0948	-2.71309	42.44			-2.94854	45.1142	-3.39504	115.746	-2.95466	62.7025			-2.94854	23.2344	-3.39504	48.8715	-2.95466	26.966
1167	73232.9	1167	117196	1167	74225.5	1167	92635			-2.72044	38.97	-2.61759	53.1438	-2.58268	49.944	-2.64569	59.1036			-2.88374	68.9455	-3.33284	163.149	-2.88986	67.0519			-2.88374	35.9813	-3.33284	68.7866	-2.88986	29.5491
1166	73189.4	1166	116261	1166	75688.9	1166	90673.6			-2.65344	38.6391	-2.55009	31.2649	-2.51498	36.0722	-2.57839	41.5711			-2.81894	53.1518	-3.27074	118.81	-2.82506	64.6114			-2.81894	28.8384	-3.27074	44.3934	-2.82506	29.7993
1165	73262.7	1165	115966	1165	74298.2	1165	89317.8			-2.58654	40.3688	-2.48259	87.0756	-2.44728	74.1611	-2.51109	41.2838			-2.75424	44.3139	-3.20864	142.107	-2.76026	45.859			-2.75424	23.5038	-3.20864	59.7668	-2.76026	21.384
1164	71806.6	1164	116753	1164	76229.9	1164	90110			-2.51954	50.4841	-2.41499	33.922	-2.37958	48.9107	-2.44369	91.1504			-2.68944	36.0377	-3.14644	63.4187	-2.69546	54.1486			-2.68944	19.5592	-3.14644	27.761	-2.69546	24.665
1163	73315.8	1163	116638	1163	75616	1163	90006.5			-2.45254	46.067	-2.34749	68.2837	-2.31188	57.3929	-2.37639	34.5678			-2.62464	54.1104	-3.08434	97.8501	-2.63066	84.9371			-2.62464	27.2711	-3.08434	48.1179	-2.63066	38.2066
1162	72786.2	1162	115904	1162	75419.3	1162	88712.7			-2.38564	50.2894	-2.27999	75.4119	-2.24418	65.7347	-2.30909	67.9456			-2.55984	46.6792	-3.02214	50.2438	-2.56576	90.0132			-2.55984	24.8248	-3.02214	23.846	-2.56576	40.067
1161	71377.7	1161	112798	1161	73497.7	1161	88654.3			-2.31864	66.0147	-2.21239	114.658	-2.17648	105.373	-2.24169	54.063			-2.49504	45.7589	-2.96004	39.5921	-2.50096	60.0037			-2.49504	23.5663	-2.96004	20.5754	-2.50096	26.2475
1160	71323.3	1160	114603	1160	73379.9	1160	88164.9			-2.25174	85.6966	-2.14489	101.649	-2.10878	112.522	-2.17439	72.5218			-2.43024	62.7604	-2.89794	65.7602	-2.43616	74.8444			-2.43024	36.5341	-2.89794	32.8133	-2.43616	31.4189
1159	73377.9	1159	114701	1159	74127.6	1159	86689.1			-2.18474	136.094	-2.07739	123.032	-2.04098	108.648	-2.10709	100.131			-2.36544	42.7303	-2.83574	55.4246	-2.37136	73.0277			-2.36544	24.8221	-2.83574	28.1033	-2.37136	36.0634
1158	71353	1158	114134	1158	74504.5	1158	88478.3			-2.11784	135.229	-2.00979	159.153	-1.97328	105.767	-2.03969	125.7			-2.30064	64.2783	-2.77364	49.4645	-2.30656	68.0529			-2.30064	39.0752	-2.77364	24.5689	-2.30656	35.8018
1157	71892.8	1157	112925	1157	73055.8	1157	87591.2			-2.05084	156.159	-1.94229	183.356	-1.90558	120.744	-1.97239	204.377			-2.23594	56.4334	-2.71144	96.813	-2.24166	72.1857			-2.23594	34.0292	-2.71144	46.5457	-2.24166	39.3475
1156	72095.4	1156	112102	1156	73100.2	1156	85787.5			-1.98394	123.078	-1.87479	136.337	-1.83788	91.7134	-1.90509	106.787			-2.17114	58.7437	-2.64934	42.7372	-2.17686	81.0331			-2.17114	35.8879	-2.64934	22.2264	-2.17686	43.3142
1155	71868.7	1155	112306	1155	71973.4	1155	86256.3			-1.91694	110.498	-1.80719	139.393	-1.77018	172.097	-1.83769	93.8795			-2.10634	56.3457	-2.58714	78.5827	-2.11206	124.485			-2.10634	35.2153	-2.58714	42.495	-2.11206	70.352
1154	72141.1	1154	111854	1154	72614.8	1154	85684.6			-1.84994	154.54	-1.73969	145.965	-1.70248	151.538	-1.77039	145.488			-2.04154	79.6871	-2.52504	118.331	-2.04726	75.6143			-2.04154	50.747	-2.52504	64.2711	-2.04726	41.2296
1153	70938.1	1153	112076	1153	72819.6	1153	85305.7			-1.78304	174.608	-1.67219	160.117	-1.63478	131.896	-1.70309	118.396			-1.97674	94.1595	-2.46294	61.7319	-1.98246	69.7963			-1.97674	56.8377	-2.46294	32.6983	-1.98246	37.2498
1152	69436.2	1152	110773	1152	70818.2	1152	87009.1			-1.71604	64.451	-1.60469	142.475	-1.56708	126.829	-1.63569	120.43			-1.91194	79.9574	-2.40074	67.2461	-1.91766	105.787			-1.91194	47.1107	-2.40074	37.1269	-1.91766	55.0641
1151	70129.8	1151	109167	1151	72312.7	1151	85263.1			-1.64914	97.4131	-1.53709	139.457	-1.49938	112.671	-1.56839	129.202			-1.84714	85.1267	-2.33864	45.9806	-1.85276	62.3384			-1.84714	48.9487	-2.33864	26.2916	-1.85276	31.3817
1150	69510.6	1150	109354	1150	71275.3	1150	87591			-1.58214	112.3	-1.46959	129.811	-1.43158	120.27	-1.50109	116.271			-1.78244	85.3298	-2.27644	63.8397	-1.78796	76.9242			-1.78244	49.8039	-2.27644	38.1584	-1.78796	40.1755
1149	70585.6	1149	108447	1149	72094.3	1149	88139.3			-1.51524	127.333	-1.40209	76.5875	-1.36388	111.92	-1.43369	67.1427			-1.71764	94.1296	-2.21434	117.45	-1.72316	120.262			-1.71764	55.8297	-2.21434	69.2408	-1.72316	59.3823
1148	71310.8	1148	110020	1148	73308.1	1148	85514			-1.44824	84.3632	-1.33449	142.884	-1.29618	132.834	-1.36639	71.4969			-1.65284	90.8341	-2.15224	88.6016	-1.65836	126.674			-1.65284	53.1332	-2.15224	54.0505	-1.65836	59.3213
1147	70843.4	1147	107727	1147	71710.4	1147	84214.9			-1.38134	101.745	-1.26699	88.2861	-1.22848	92.5338	-1.29909	109.246			-1.58804	71.0546	-2.09004	81.4742	-1.59356	100.115			-1.58804	41.9995	-2.09004	51.8635	-1.59356	48.9737
1146	70564	1146	107788	1146	71416.1	1146	84065.4			-1.31434	120.268	-1.19949	69.0097	-1.16078	63.766	-1.23169	101.882			-1.52324	86.4009	-2.02794	72.5467	-1.52876	88.9206			-1.52324	52.9212	-2.02794	43.6587	-1.52876	48.6068
1145	69244.5	1145	109019	1145	70965.2	1145	84209.2			-1.24734	87.3001	-1.13189	75.5361	-1.09308	64.4499	-1.16439	84.9774			-1.45844	80.0764	-1.96574	88.5876	-1.46386	181.554			-1.45844	52.5531	-1.96574	50.7697	-1.46386	93.8102
1144	70306.7	1144	110710	1144	71961.1	1144	84289.9			-1.18044	80.8991	-1.06439	61.6563	-1.02538	68.1886	-1.09709	71.7773			-1.39364	79.1119	-1.90364	63.8166	-1.39906	145.618			-1.39364	51.7385	-1.90364	35.5235	-1.39906	81.7179
1143	70606.3	1143	110640	1143	70449.7	1143	83518.2			-1.11344	61.6091	-0.99689	89.2587	-0.95768	40.3558	-1.02969	58.3021			-1.32884	93.0409	-1.84154	84.6522	-1.33426	119.946			-1.32884	65.5038	-1.84154	47.9123	-1.33426	70.6713
1142	70766.1	1142	108284	1142	70555.9	1142	81457.7			-1.04654	57.9653	-0.92929	52.0553	-0.88998	44.1856	-0.9624	29.7441			-1.26414	103.481	-1.77934	62.9202	-1.26946	137.672			-1.26414	74.0872	-1.77934	36.0271	-1.26946	83.5195
1141	69039.3	1141	109462	1141	72457.1	1141	82545			-0.97954	43.2779	-0.86179	69.81	-0.82218	78.565	-0.89509	105.406			-1.19934	92.1146	-1.71724	118.656	-1.20466	137.029			-1.19934	69.4017	-1.71724	64.9404	-1.20466	88.5621
1140	69219.7	1140	106934	1140	71483.7	1140	83016.3			-0.91264	34.7193	-0.79429	102.191	-0.75448	120.284	-0.82769	80.0672			-1.13454	144.328	-1.65504	50.7218	-1.13986	117.061			-1.13454	106.57	-1.65504	29.3319	-1.13986	77.1895
1139	69378.1	1139	105805	1139	70229.2	1139	82220.2			-0.84564	83.2939	-0.72669	104.489	-0.68678	117.576	-0.7604	70.106			-1.06974	112.852	-1.59294	97.3239	-1.07496	115.086			-1.06974	81.9477	-1.59294	56.4501	-1.07496	74.677
1138	68900.1	1138	107817	1138	69214.9	1138	82983.7			-0.77874	65.6442	-0.65919	81.3017	-0.61908	65.9195	-0.6931	101.795			-1.00494	112.044	-1.53074	96.0341	-1.01016	151.25			-1.00494	80.1341	-1.53074	56.3227	-1.01016	94.7634
1137	69221.3	1137	106139	1137	69825.3	1137	83192.5			-0.71174	94.1106	-0.59169	63.7427	-0.55138	100.714	-0.6257	68.5957			-0.94014	132.917	-1.46864	98.0745	-0.94536	102.19			-0.94014	93.2581	-1.46864	51.8314	-0.94536	62.9071
1136	70126.6	1136	106375	1136	70099.8	1136	81401.2			-0.64474	79.5246	-0.52409	61.7529	-0.48368	83.5676	-0.55839	91.1131			-0.87534	116.257	-1.40654	114.492	-0.88056	143.401			-0.87534	82.0983	-1.40654	64.8664	-0.88056	89.2067
1135	70180.3	1135	104813	1135	70017.7	1135	82929.8			-0.57784	26.9388	-0.45659	71.2753	-0.41598	64.0851	-0.4911	66.1897			-0.81064	128.994	-1.34434	103.66	-0.81576	150.154			-0.81064	87.0331	-1.34434	62.9169	-0.81576	92.7834
1134	68725.2	1134	103548	1134	69210.9	1134	85279.2			-0.51084	38.5971	-0.38909	62.4373	-0.34828	92.6201	-0.42369	98.4202			-0.74584	114.805	-1.28224	140.568	-0.75096	117.679			-0.74584	77.253	-1.28224	93.7659	-0.75096	75.5129
1133	68393.4	1133	105248	1133	67961.8	1133	83008.8			-0.44394	79.5835	-0.32149	154.474	-0.28048	116.225	-0.3564	115.991			-0.68104	125.914	-1.22004	171.106	-0.68606	131.881			-0.68104	81.2221	-1.22004	115.128	-0.68606	80.4372
1132	69239.1	1132	104556	1132	68670.5	1132	82455.8			-0.37694	97.2387	-0.25399	136.585	-0.21278	116.224	-0.28909	125.479			-0.61624	128.801	-1.15794	152.871	-0.62126	192.689			-0.61624	80.8247	-1.15794	105.985	-0.62126	111.113
1131	67736.7	1131	104222	1131	68362.5	1131	81802			-0.31004	131.729	-0.18649	92.6786	-0.14508	130.561	-0.2217	98.2125			-0.55144	195.392	-1.09584	136.701	-0.55646	309.992			-0.55144	125.223	-1.09584	95.8178	-0.55646	182.26
1130	67935	1130	103620	1130	68809.7	1130	80999.7			-0.24304	156.868	-0.11889	104.404	-0.07738	116.062	-0.1544	94.6026			-0.48664	174.591	-1.03364	157.289	-0.49166	211.357			-0.48664	111.386	-1.03364	110.011	-0.49166	129.741
1129	68820.1	1129	103778	1129	70025	1129	81301.9			-0.17614	85.9272	-0.05139	116.972	-0.00968	131.547	-0.08709	143.92			-0.42184	183.531	-0.97154	107.808	-0.42686	190.669			-0.42184	122.619	-0.97154	74.3846	-0.42686	124.427
1128	67827.4	1128	104611	1128	69787.3	1128	80270.2			-0.10914	273.423	0.01611	146.003	0.05802	126.412	-0.01969	162.771			-0.35704	175.505	-0.90934	120.018	-0.36196	195.105			-0.35704	119.863	-0.90934	83.1884	-0.36196	126.295
1127	68417.5	1127	103915	1127	70579.1	1127	78826.5			-0.04214	34.5858	0.08371	149.006	0.12572	137.325	0.04761	92.5867			-0.29234	144.347	-0.84723	119.926	-0.29716	194.043			-0.29234	97.7332	-0.84723	81.2984	-0.29716	125.577
1126	68012.9	1126	103147	1126	69134.7	1126	79837.7			0.02476	105.146	0.15121	114.679	0.19342	127.672	0.1149	99.4328			-0.22754	171.045	-0.78504	144.517	-0.23236	174.163			-0.22754	118.379	-0.78504	93.9727	-0.23236	113.828
1125	67712.5	1125	101977	1125	68435	1125	81349.5			0.09176	85.9189	0.21871	369.513	0.26112	181.359	0.18221	75.7713			-0.16274	163.236	-0.72293	106.87	-0.16756	183.503			-0.16274	114.819	-0.72293	71.1172	-0.16756	124.678
1124	66478.9	1124	102539	1124	69715.5	1124	78628.7			0.15866	46.6834	0.28631	174.912	0.32892	265.189	0.2496	135.057			-0.09794	173.55	-0.66083	199.937	-0.10276	179.193			-0.09794	124.366	-0.66083	126.148	-0.10276	124.696
1123	66278.1	1123	102210	1123	69157.1	1123	78525			0.22566	93.1742	0.35381	246.017	0.39662	186.409	0.3169	252.616			-0.03314	171.249	-0.59864	169.89	-0.03796	178.401			-0.03314	121.723	-0.59864	108.887	-0.03796	125.157
1122	65719.3	1122	100542	1122	66552.5	1122	77992.7			0.29256	293.903	0.42131	154.369	0.46432	173.661	0.38421	213.503			0.03166	161.859	-0.53653	154.122	0.02694	142.376			0.03166	113.791	-0.53653	97.8245	0.02694	100.305
1121	66279.7	1121	101242	1121	66900	1121	77202.9			0.35956	234.151	0.48891	158.553	0.53202	253.473	0.4516	240.943			0.09646	175.025	-0.47434	178.151	0.09174	141.647			0.09646	127.585	-0.47434	116.061	0.09174	100.778
1120	66181.3	1120	102315	1120	67324.3	1120	78132.9			0.42646	119.21	0.55641	270.575	0.59972	233.943	0.5189	252.647			0.16126	157.45	-0.41224	168.471	0.15654	153.022			0.16126	115.2	-0.41224	111.175	0.15654	109.643
1119	66400.6	1119	101069	1119	67033.5	1119	77589.1			0.49346	146.849	0.62391	313.263	0.66742	338.869	0.5862	239.092			0.22596	201.943	-0.35013	169.602	0.22134	160.695			0.22596	150.064	-0.35013	114.645	0.22134	115.483
1118	66393.1	1118	99886.3	1118	68629.5	1118	76636.7			0.56046	256.9	0.69151	200.727	0.73512	273.18	0.6536	243.615			0.29076	181.828	-0.28794	184.214	0.28614	199.458			0.29076	137.082	-0.28794	129.835	0.28614	147.194
1117	65873.2	1117	102039	1117	68112.3	1117	78315.6			0.62736	270.041	0.75901	216.973	0.80282	214.406	0.72091	262.957			0.35556	252.678	-0.22584	137.668	0.35094	177.231			0.35556	191.475	-0.22584	97.201	0.35094	131.385
1116	65741.5	1116	103325	1116	67132.6	1116	77503			0.69436	285.751	0.82651	293.187	0.87052	190.927	0.78821	221.72			0.42036	199.074	-0.16364	163.959	0.41584	206.651			0.42036	153.859	-0.16364	116.947	0.41584	154.601
1115	64928.2	1115	101071	1115	67141.7	1115	80622.6			0.76126	313.394	0.89411	153.117	0.93832	160.065	0.8556	204.756			0.48516	246.509	-0.10154	164.477	0.48064	155.732			0.48516	188.921	-0.10154	119.754	0.48064	114.845
1114	67316.8	1114	103482	1114	68007.1	1114	78058.8			0.82826	171.692	0.96161	102.887	1.00602	151.631	0.9229	244.364			0.54996	174.716	-0.03944	189.47	0.54544	187.356			0.54996	130.113	-0.03944	136.868	0.54544	132.089
1113	67884.6	1113	102300	1113	67205.4	1113	77953.4			0.89516	158.27	1.02911	115.25	1.07372	51.1389	0.99021	193.315			0.61476	140.61	0.02276	149.683	0.61024	187.008			0.61476	107.036	0.02276	109.504	0.61024	137.543
1112	66228.4	1112	99369.2	1112	66404.2	1112	77939			0.96216	206.434	1.09671	0.9714	1.14142	1.9506	1.05761	147.086			0.67946	130.493	0.08486	178.767	0.67504	135.124			0.67946	100.376	0.08486	131.135	0.67504	102.084
1111	64111.3	1111	100189	1111	67101.1	1111	77053.2			1.02906	94.2902	1.16421	0.5798	1.20912	0.4692	1.12491	20.0923			0.74426	197.695	0.14707	218.25	0.73984	204.721			0.74426	155.809	0.14707	162.258	0.73984	158.164
1110	63277.3	1110	97010.9	1110	67673	1110	76969.7			1.09606	1.0678	1.23171	0.5406	1.27682	0.457	1.19221	0.3356			0.80906	235.93	0.20916	199.573	0.80474	223.659			0.80906	188.059	0.20916	146.435	0.80474	174.857
1109	63388.4	1109	97784.2	1109	66488.3	1109	76528.3			1.16306	0.9499	1.29931	0.5057	1.34452	0.4462	1.25961	0.3215			0.87386	228.974	0.27137	178.508	0.86954	214.11			0.87386	184.288	0.27137	136.048	0.86954	169.911
1108	64824.6	1108	98517.7	1108	65655.9	1108	77658.4			1.22996	0.839	1.36681	0.471	1.41222	0.4358	1.32691	0.3078			0.93866	267.127	0.33347	174.526	0.93434	225.209			0.93866	216.34	0.33347	132.531	0.93434	181.058
1107	66101.3	1107	99995.2	1107	65775.5	1107	75907.6			1.29696	0.7362	1.43431	0.4397	1.47992	0.4241	1.39421	0.2965			1.00346	210.426	0.39557	169.548	0.99914	240.69			1.00346	168.555	0.39557	130.576	0.99914	190.509
1106	65819.9	1106	99991.1	1106	67676.5	1106	77446.3			1.36386	0.6428	1.50191	0.4072	1.54772	0.4129	1.46161	0.2842			1.06826	305.141	0.45776	256.532	1.06394	261.859			1.06826	248.927	0.45776	198.428	1.06394	213.194
1105	67056.9	1105	98331.6	1105	65533.7	1105	79124.6			1.43086	0.555	1.56941	0.3804	1.61542	0.4016	1.52891	0.2725			1.13306	311.536	0.51987	172.425	1.12874	303.586			1.13306	255.256	0.51987	131.059	1.12874	246.47
1104	65247.5	1104	100687	1104	66729.1	1104	77026.6			1.49776	0.4777	1.63691	0.3557	1.68312	0.3899	1.59621	0.2596			1.19776	259.602	0.58207	180.305	1.19364	403.402			1.19776	209.682	0.58207	138.686	1.19364	324.014
1103	65922.4	1103	99703.4	1103	66945.3	1103	77348.2			1.56476	0.4069	1.70441	0.3296	1.75082	0.3801	1.66361	0.2477			1.26256	239.576	0.64416	134.771	1.25844	266.545			1.26256	187.919	0.64416	104.837	1.25844	208.394
1102	67181.6	1102	100103	1102	67289.3	1102	77531.8			1.63166	0.3466	1.77201	0.3064	1.81852	0.371	1.73091	0.2359			1.32736	180.616	0.70627	139.023	1.32324	206.587			1.32736	139.261	0.70627	106.912	1.32324	157.673
1101	67255.6	1101	99322	1101	66535.5	1101	75727.9			1.69866	0.2906	1.83951	0.2863	1.88622	0.3603	1.79821	0.2225			1.39216	109.202	0.76846	210.321	1.38804	151.812			1.39216	82.6384	0.76846	164.983	1.38804	111.491
1100	66534	1100	99614	1100	66670.1	1100	77656.3			1.76566	0.2451	1.90701	0.269	1.95392	0.3475	1.86561	0.214			1.45696	51.6649	0.83057	232.29	1.45284	111.162			1.45696	37.7961	0.83057	186.412	1.45284	79.5957
1099	65692.4	1099	100792	1099	66783.1	1099	75200.8			1.83256	0.2081	1.97461	0.2519	2.02162	0.3356	1.93291	0.2047			1.52176	5.532	0.89277	254.095	1.51774	47.8651			1.52176	3.885	0.89277	205.875	1.51774	32.9942
1098	64554.1	1098	98030.1	1098	65892.9	1098	74017			1.89956	0.1798	2.04211	0.2361	2.08932	0.3276	2.00021	0.1949			1.58656	1.1194	0.95486	284.146	1.58254	0.7433			1.58656	0.6661	0.95486	230.719	1.58254	0.4552
1097	64246.1	1097	95949.8	1097	65155.5	1097	74830.6			1.96646	0.158	2.10961	0.221	2.15712	0.3158	2.06761	0.184			1.65126	1.0933	1.01696	262.932	1.64734	0.253			1.65126	0.6428	1.01696	212.617	1.64734	0.1391
1096	64652.3	1096	95290.9	1096	67042.3	1096	73583			2.03346	0.1444	2.17721	0.2104	2.22482	0.307	2.13491	0.1735			1.71606	1.0666	1.07916	276.671	1.71214	0.238			1.71606	0.6213	1.07916	225.857	1.71214	0.1316
1095	63532.2	1095	97327.8	1095	66434.5	1095	73889.3			2.10036	0.1358	2.24471	0.1996	2.29252	0.2969	2.20221	0.164			1.78086	1.0392	1.14126	293.913	1.77694	0.2235			1.78086	0.5986	1.14126	243.16	1.77694	0.1245
1094	62464.2	1094	95269.6	1094	64057.2	1094	71864.5			2.16736	0.1284	2.31221	0.1902	2.36022	0.2863	2.26961	0.1552			1.84566	1.0111	1.20346	210.66	1.84174	0.2095			1.84566	0.5751	1.20346	170.461	1.84174	0.1159
1093	62949	1093	93471.8	1093	61827.2	1093	71653.6			2.23426	0.1231	2.37981	0.18	2.42792	0.2743	2.33691	0.1457			1.91046	0.9823	1.26556	297.153	1.90664	0.1959			1.91046	0.5537	1.26556	234.559	1.90664	0.1086
1092	61851.3	1092	93765.2	1092	65210.1	1092	71226.3			2.30126	0.1181	2.44731	0.1717	2.49562	0.2647	2.40421	0.1364			1.97526	0.9529	1.32776	176.047	1.97144	0.1828			1.97526	0.5317	1.32776	136.186	1.97144	0.1009
1091	61710.8	1091	95047.5	1091	63774.6	1091	71039.9			2.36826	0.1124	2.51481	0.1627	2.56332	0.2553	2.47161	0.1271			2.04006	0.9227	1.38986	130.368	2.03624	0.1702			2.04006	0.5084	1.38986	96.977	2.03624	0.0934
1090	62032.5	1090	92720.6	1090	62858.8	1090	72425.2			2.43516	0.1079	2.58241	0.1544	2.63102	0.2451	2.53891	0.1192			2.10486	0.8918	1.45196	84.169	2.10104	0.1579			2.10486	0.4854	1.45196	61.5133	2.10104	0.0865
1089	62469.7	1089	93810.1	1089	62276.8	1089	72183.2			2.50216	0.1027	2.64991	0.1435	2.69872	0.2355	2.60621	0.1101			2.16956	0.8603	1.51416	8.4436	2.16584	0.1462			2.16956	0.4632	1.51416	6.2303	2.16584	0.0783
1088	61331.6	1088	93811.9	1088	61888	1088	70865.3			2.56906	0.0968	2.71741	0.1311	2.76652	0.2254	2.67361	0.1021			2.23436	0.828	1.57626	0.359	2.23064	0.1349			2.23436	0.4419	1.57626	0.2179	2.23064	0.0723
1087	61559.2	1087	94087.6	1087	62597	1087	69408.8			2.63606	0.0931	2.78501	0.1206	2.83422	0.2156	2.74091	0.0937			2.29916	0.7951	1.63846	0.3301	2.29554	0.124			2.29916	0.4192	1.63846	0.1994	2.29554	0.0643
1086	62077.1	1086	92692.9	1086	62023.1	1086	70706.2			2.70296	0.089	2.85251	0.1124	2.90192	0.2063	2.80821	0.089			2.36396	0.7615	1.70056	0.3025	2.36034	0.1137			2.36396	0.3942	1.70056	0.1828	2.36034	0.0582
1085	61916.9	1085	95222	1085	63312.2	1085	70291			2.76996	0.086	2.92001	0.1047	2.96962	0.1948	2.87561	0.0836			2.42876	0.7272	1.76266	0.276	2.42514	0.1037			2.42876	0.3732	1.76266	0.1677	2.42514	0.0527
1084	61810	1084	93066.2	1084	63120.4	1084	70428.7			2.83686	0.0834	2.98761	0.0973	3.03732	0.1866	2.94291	0.0789			2.49356	0.6922	1.82486	0.2508	2.48994	0.0942			2.49356	0.3508	1.82486	0.1541	2.48994	0.0481
1083	60518.7	1083	92138	1083	63868.6	1083	71608.8			2.90386	0.0807	3.05511	0.09	3.10502	0.1782	3.01021	0.0759			2.55836	0.6565	1.88696	0.2268	2.55474	0.0852			2.55836	0.3276	1.88696	0.1378	2.55474	0.042
1082	61923.1	1082	91968.8	1082	62323.9	1082	71031.5			2.97086	0.0779	3.12261	0.0852	3.17272	0.1683	3.07761	0.0732			2.62316	0.6201	1.94916	0.2039	2.61954	0.0766			2.62316	0.3056	1.94916	0.1242	2.61954	0.0379
1081	61828.2	1081	91031	1081	63757.8	1081	72536.6			3.03776	0.0741	3.19021	0.0817	3.24042	0.1592	3.14491	0.0691			2.68786	0.583	2.01126	0.1823	2.68444	0.0685			2.68786	0.2805	2.01126	0.1102	2.68444	0.0327
1080	60967.5	1080	92491.1	1080	61870.6	1080	69521.4			3.10476	0.0707	3.25771	0.0779	3.30812	0.1515	3.21221	0.0633			2.75266	0.5453	2.07346	0.1619	2.74924	0.0608			2.75266	0.2585	2.07346	0.0974	2.74924	0.0266
1079	60592.6	1079	92112.9	1079	62297.4	1079	69804.5			3.17166	0.0653	3.32521	0.0747	3.37592	0.1405	3.27961	0.0549			2.81746	0.5068	2.13556	0.1427	2.81404	0.0536			2.81746	0.2356	2.13556	0.0846	2.81404	0.0209
1078	61591.3	1078	90334.8	1078	61781	1078	70397.2			3.23866	0.0588	3.39281	0.0718	3.44362	0.1303	3.34691	0.0457			2.88226	0.4677	2.19766	0.1248	2.87884	0.0469			2.88226	0.2135	2.19766	0.0724	2.87884	0.0152
1077	58817.4	1077	90762.1	1077	62484.8	1077	69630.6			3.30556	0.0545	3.46031	0.0648	3.51132	0.1199	3.41421	0.0336			2.94706	0.4279	2.25986	0.108	2.94364	0.0406			2.94706	0.1906	2.25986	0.0635	2.94364	0.0099
1076	59683.4	1076	91310.6	1076	62422.5	1076	68788			3.37256	0.0462	3.52781	0.0565	3.57902	0.1095	3.48161	0.0218			3.01186	0.3496	2.32196	0.0924	3.00854	0.0347			3.01186	0.1562	2.32196	0.0551	3.00854	0.0062
1075	60646.4	1075	93856.6	1075	61610.9	1075	70086.5			3.43946	0.038	3.59541	0.0438	3.64672	0.1005	3.54891	0.0144			3.07666	0.2628	2.38416	0.0781	3.07334	0.0293			3.07666	0.115	2.38416	0.0454	3.07334	0.0025
1074	61682	1074	92701.9	1074	62158.5	1074	69164.6			3.50646	0.03	3.66291	0.0311	3.71442	0.091	3.61621	0.0075			3.14136	0.193	2.44626	0.065	3.13814	0.0244			3.14136	0.0779	2.44626	0.0365	3.13814	0.0008
1073	61981	1073	92152.9	1073	63097.1	1073	70119.6			3.57346	0.0232	3.73041	0.0201	3.78212	0.0843	3.68361	0.004			3.20616	0.1438	2.50836	0.053	3.20294	0.0199			3.20616	0.0603	2.50836	0.0272	3.20294	0.0003
1072	61238	1072	91537.9	1072	62330.2	1072	67662.4			3.64036	0.0169	3.79801	0.0134	3.84982	0.0794	3.75091	0.0021			3.27096	0.1107	2.57056	0.0423	3.26774	0.0159			3.27096	0.05	2.57056	0.015	3.26774	0
1071	62272.8	1071	90096.8	1071	60800.9	1071	69322.1			3.70736	0.0119	3.86551	0.008	3.91752	0.0749	3.81821	0.0007			3.33576	0.0834	2.63266	0.0328	3.33254	0.0123			3.33576	0.0336	2.63266	0.0058	3.33254	0
1070	60266.5	1070	89969.9	1070	62140.5	1070	68620.5			3.77426	0.0081	3.93301	0.0037	3.98532	0.0696	3.88561	0.0001			3.40056	0.06	2.69486	0.0245	3.39744	0.0092			3.40056	0.0132	2.69486	0.0009	3.39744	0
1069	60096.9	1069	90248.7	1069	62798.6	1069	70036.6			3.84126	0.0047	4.00061	0.0009	4.05302	0.0607	3.95291	0			3.46536	0.0405	2.75696	0.0174	3.46224	0.0065			3.46536	0.0016	2.75696	0.0001	3.46224	0
1068	60911.6	1068	91159.5	1068	62547.4	1068	70589.5			3.90816	0.002	4.06811	0	4.12072	0.0459	4.02021	0			3.53016	0.0249	2.81906	0.0115	3.52704	0.0043			3.53016	0	2.81906	0	3.52704	0
1067	60019.2	1067	87730.7	1067	61811.5	1067	70089.1			3.97516	0.0008	4.13561	0	4.18842	0.0337	4.08761	0			3.59496	0.0133	2.88126	0.0068	3.59184	0.0026			3.59496	0	2.88126	0	3.59184	0
1066	59386.5	1066	89445.1	1066	61129.3	1066	69360.4			4.04206	0.0002	4.20321	0	4.25612	0	4.15491	0			3.65966	0.0055	2.94336	0.0034	3.65664	0.0013			3.65966	0	2.94336	0	3.65664	0
1065	60954.3	1065	91321	1065	60828.5	1065	68724.7			4.10906	0.0001	4.27071	0	4.32382	0	4.22221	0			3.72446	0.0016	3.00556	0.0011	3.72144	0.0004			3.72446	0	3.00556	0	3.72144	0
1064	60458.3	1064	90667.1	1064	61465.4	1064	69522.3			4.17606	0	4.33821	0	4.39152	0	4.28961	0			3.78926	0.0001	3.06766	0.0001	3.78634	0			3.78926	0	3.06766	0	3.78634	0
1063	60584.8	1063	90199.3	1063	62475.6	1063	69509.4			4.24296	0	4.40581	0	4.45922	0	4.35691	0			3.85406	0	3.12986	0	3.85114	0			3.85406	0	3.12986	0	3.85114	0
1062	59716.3	1062	91029.1	1062	62022	1062	68870.8			4.30996	0	4.47331	0	4.52692	0	4.42421	0			3.91886	0	3.19196	0	3.91594	0			3.91886	0	3.19196	0	3.91594	0
1061	60883.6	1061	90695.8	1061	61007.3	1061	68779.7			4.37686	0	4.54081	0	4.59472	0	4.49161	0			3.98366	0	3.25406	0	3.98074	0			3.98366	0	3.25406	0	3.98074	0
1060	60075.4	1060	88863.3	1060	62145.8	1060	70085.9			4.44386	0	4.60841	0	4.66242	0	4.55891	0			4.04846	0	3.31626	0	4.04554	0			4.04846	0	3.31626	0	4.04554	0
1059	59329.4	1059	88018.9	1059	61593.8	1059	70200.3			4.51076	0	4.67591	0	4.73012	0	4.62621	0			4.11316	0	3.37836	0	4.11034	0			4.11316	0	3.37836	0	4.11034	0
1058	59082.5	1058	88973.1	1058	61001.1	1058	68938.2			4.57776	0	4.74341	0	4.79782	0	4.69361	0			4.17796	0	3.44056	0	4.17524	0			4.17796	0	3.44056	0	4.17524	0
1057	59419.4	1057	89618.9	1057	61359.2	1057	69558.9			4.64466	0	4.81101	0	4.86552	0	4.76091	0			4.24276	0	3.50266	0	4.24004	0			4.24276	0	3.50266	0	4.24004	0
1056	59119.2	1056	90983.4	1056	61806.8	1056	68138.2			4.71166	0	4.87851	0	4.93322	0	4.82821	0			4.30756	0	3.56476	0	4.30484	0			4.30756	0	3.56476	0	4.30484	0
1055	61178.4	1055	91401.8	1055	60149.5	1055	68427.7			4.77866	0	4.94601	0	5.00092	0	4.89561	0			4.37236	0	3.62696	0	4.36964	0			4.37236	0	3.62696	0	4.36964	0
1054	59503.1	1054	91092	1054	60511	1054	70145.7			4.84556	0	5.01351	0	5.06862	0	4.96291	0			4.43716	0	3.68906	0	4.43444	0			4.43716	0	3.68906	0	4.43444	0
1053	59695.1	1053	87416.2	1053	61814.9	1053	68520.2			4.91256	0	5.08111	0	5.13642	0	5.03021	0			4.50196	0	3.75126	0	4.49924	0			4.50196	0	3.75126	0	4.49924	0
1052	60956.3	1052	86530	1052	60368.7	1052	67628.7			4.97946	0	5.14861	0	5.20412	0	5.09761	0			4.56676	0	3.81336	0	4.56414	0			4.56676	0	3.81336	0	4.56414	0
1051	61101.8	1051	88615.5	1051	60137.1	1051	69313.1			5.04646	0	5.21611	0	5.27182	0	5.16491	0			4.63146	0	3.87546	0	4.62894	0			4.63146	0	3.87546	0	4.62894	0
1050	60407.5	1050	89583.3	1050	63060.6	1050	69290.7			5.11336	0	5.28371	0	5.33952	0	5.23221	0			4.69626	0	3.93766	0	4.69374	0			4.69626	0	3.93766	0	4.69374	0
1049	59519.5	1049	87337.7	1049	61501.3	1049	69716.3			--	--	--	--	--	--	--	--			--	--	--	--	--	--
1048	59880.4	1048	88209.9	1048	59530.6	1048	68144.2			--	--	--	--	--	--	--	--			--	--	--	--	--	--
1047	59060.5	1047	89467.2	1047	61776.9	1047	67090.7			--	--	--	--	--	--	--	--			--	--	--	--	--	--
1046	59510.7	1046	88354.5	1046	61280.1	1046	68536.3			--	--	--	--	--	--	--	--			--	--	--	--	--	--			--	--	--	--	--	--
1045	59303.1	1045	87311.9	1045	59955.6	1045	67885			--	--	--	--	--	--	--	--			--	--	--	--	--	--			--	--	--	--	--	--
1044	58830.9	1044	87783.1	1044	61965.4	1044	67857.6			--	--	--	--	--	--	--	--			--	--	--	--	--	--			--	--	--	--	--	--
1043	59639	1043	90630.5	1043	61527	1043	69657.8			--	--	--	--	--	--	--	--			--	--	--	--	--	--			--	--	--	--	--	--
1042	60644.6	1042	88167.8	1042	62212.8	1042	67986.2			--	--	--	--	--	--	--	--			--	--	--	--	--	--			--	--	--	--	--	--
1041	61556.7	1041	87861.4	1041	62189.1	1041	68546.8			--	--	--	--	--	--	--	--			--	--	--	--	--	--			--	--	--	--	--	--
1040	59525.7	1040	87199.1	1040	60927.5	1040	67772.4			--	--	--	--	--	--	--	--			--	--	--	--	--	--			--	--	--	--	--	--
1039	58845.9	1039	86629.4	1039	60971.3	1039	67084.9			--	--	--	--	--	--	--	--			--	--	--	--	--	--			--	--	--	--	--	--
1038	59787.7	1038	87754.1	1038	61980	1038	68893.4			--	--	--	--	--	--	--	--			--	--	--	--	--	--			--	--	--	--	--	--
1037	59314.9	1037	87790.2	1037	60078	1037	67266.4			--	--	--	--	--	--	--	--			--	--	--	--	--	--			--	--	--	--	--	--
1036	59423.5	1036	87515.5	1036	59967.1	1036	67993.3			--	--	--	--	--	--	--	--			--	--	--	--	--	--			--	--	--	--	--	--
1035	59658.5	1035	86873.9	1035	61450	1035	67300.8			--	--	--	--	--	--	--	--			--	--	--	--	--	--			--	--	--	--	--	--
1034	58289.6	1034	87423.3	1034	60617	1034	67457.7			--	--	--	--	--	--	--	--			--	--	--	--	--	--			--	--	--	--	--	--
1033	59250.1	1033	88689.7	1033	61440.5	1033	69168.9			--	--	--	--	--	--	--	--			--	--	--	--	--	--			--	--	--	--	--	--
1032	57845.6	1032	87266.4	1032	62665.2	1032	69005.7			--	--	--	--	--	--	--	--			--	--	--	--	--	--			--	--	--	--	--	--
1031	58885.9	1031	87260.5	1031	61015	1031	66890.2			--	--	--	--	--	--	--	--			--	--	--	--	--	--			--	--	--	--	--	--
1030	57897.9	1030	86230.4	1030	59534	1030	65963			--	--	--	--	--	--	--	--			--	--	--	--	--	--			--	--	--	--	--	--
1029	58302.9	1029	86941.4	1029	59809.6	1029	68372.2			--	--	--	--	--	--	--	--			--	--	--	--	--	--			--	--	--	--	--	--
1028	60293.5	1028	87524.4	1028	60747.7	1028	68079.9			--	--	--	--	--	--	--	--			--	--	--	--	--	--			--	--	--	--	--	--
1027	58803.4	1027	86982.5	1027	61115.9	1027	65781.9			--	--	--	--	--	--	--	--			--	--	--	--	--	--			--	--	--	--	--	--
1026	57862.5	1026	87949.6	1026	60379.3	1026	66435.2			--	--	--	--	--	--	--	--			--	--	--	--	--	--			--	--	--	--	--	--
1025	59036.7	1025	87362.6	1025	61296.1	1025	66981.1			--	--	--	--	--	--	--	--			--	--	--	--	--	--			--	--	--	--	--	--
1024	59180.2	1024	86922.7	1024	60813.5	1024	67925.7			--	--	--	--	--	--	--	--			--	--	--	--	--	--			--	--	--	--	--	--
1023	59488.8	1023	86579.3	1023	60802.5	1023	67075.3			--	--	--	--	--	--	--	--			--	--	--	--	--	--			--	--	--	--	--	--
1022	59818.3	1022	87637.5	1022	61367	1022	66714.9			--	--	--	--	--	--	--	--			--	--	--	--	--	--			--	--	--	--	--	--
1021	59700.6	1021	86268.1	1021	62101.8	1021	65301.4			--	--	--	--	--	--	--	--			--	--	--	--	--	--			--	--	--	--	--	--
1020	59070.7	1020	88716.7	1020	61744.5	1020	66983.1			--	--	--	--	--	--	--	--			--	--	--	--	--	--			--	--	--	--	--	--
1019	58694.1	1019	87319.4	1019	62652.3	1019	67692.8			--	--	--	--	--	--	--	--			--	--	--	--	--	--			--	--	--	--	--	--
1018	58930	1018	87330.6	1018	62861.3	1018	66819.3			--	--	--	--	--	--	--	--			--	--	--	--	--	--			--	--	--	--	--	--
1017	58929.9	1017	87311.9	1017	60260.7	1017	67019.9			--	--	--	--	--	--	--	--			--	--	--	--	--	--			--	--	--	--	--	--
1016	59375.8	1016	85825.7	1016	59775.4	1016	66055.3			--	--	--	--	--	--	--	--			--	--	--	--	--	--			--	--	--	--	--	--
1015	59703.8	1015	84352.7	1015	60058.4	1015	65509.8			--	--	--	--	--	--	--	--			--	--	--	--	--	--			--	--	--	--	--	--
1014	58733.6	1014	85628.3	1014	61842.4	1014	65749.2			--	--	--	--	--	--	--	--			--	--	--	--	--	--			--	--	--	--	--	--
1013	58642.2	1013	86173.2	1013	62716.3	1013	66997.2			--	--	--	--	--	--	--	--			--	--	--	--	--	--			--	--	--	--	--	--
1012	60201.3	1012	86092.2	1012	60690.6	1012	66041.8			--	--	--	--	--	--	--	--			--	--	--	--	--	--			--	--	--	--	--	--
1011	59375.6	1011	87101.5	1011	60509.4	1011	66952.1			--	--	--	--	--	--	--	--			--	--	--	--	--	--			--	--	--	--	--	--
1010	58587.1	1010	86704.7	1010	62151.3	1010	66745.8			--	--	--	--	--	--	--	--			--	--	--	--	--	--			--	--	--	--	--	--
1009	58901.3	1009	88076.9	1009	62798.9	1009	66666.7			--	--	--	--	--	--	--	--			--	--	--	--	--	--			--	--	--	--	--	--
1008	59676.1	1008	85822.7	1008	62411.6	1008	67203			--	--	--	--	--	--	--	--			--	--	--	--	--	--			--	--	--	--	--	--
1007	59437.8	1007	85382	1007	62636.8	1007	65362.7			--	--	--	--	--	--	--	--			--	--	--	--	--	--			--	--	--	--	--	--
1006	58810.9	1006	87236.5	1006	62678.1	1006	67289			--	--	--	--	--	--	--	--			--	--	--	--	--	--			--	--	--	--	--	--
1005	60319.1	1005	87997.4	1005	63443.3	1005	68086.6			--	--	--	--	--	--	--	--			--	--	--	--	--	--			--	--	--	--	--	--
1004	58916.6	1004	89410	1004	63503	1004	66299.6			--	--	--	--	--	--	--	--			--	--	--	--	--	--			--	--	--	--	--	--
1003	61513.8	1003	87303.2	1003	61813.6	1003	67087.4			--	--	--	--	--	--	--	--			--	--	--	--	--	--			--	--	--	--	--	--
1002	60945.4	1002	86478.4	1002	60567.1	1002	65062.9			--	--	--	--	--	--	--	--			--	--	--	--	--	--			--	--	--	--	--	--
1001	59694.8	1001	86172.1	1001	61114.6	1001	65146.9			--	--	--	--	--	--	--	--			--	--	--	--	--	--			--	--	--	--	--	--
1000	59872.4	1000	88835.6	1000	61976.5	1000	67060.2			--	--	--	--	--	--	--	--			--	--	--	--	--	--			--	--	--	--	--	--
999	59987.3	999	89278.9	999	61423.3	999	65816.5			--	--	--	--	--	--	--	--			--	--	--	--	--	--			--	--	--	--	--	--
998	59482.6	998	87122.5	998	60690.2	998	64860.3			--	--	--	--	--	--	--	--			--	--	--	--	--	--			--	--	--	--	--	--
997	59026.1	997	87875.3	997	62007.8	997	67218.1			--	--	--	--	--	--	--	--			--	--	--	--	--	--			--	--	--	--	--	--
996	58305.9	996	87779.2	996	62187.5	996	65328.1			--	--	--	--	--	--	--	--			--	--	--	--	--	--			--	--	--	--	--	--
995	59157.4	995	87690.9	995	61951.9	995	65485.6			--	--	--	--	--	--	--	--			--	--	--	--	--	--			--	--	--	--	--	--
994	60310.3	994	87491.1	994	62909.8	994	67634.1			--	--	--	--	--	--	--	--			--	--	--	--	--	--			--	--	--	--	--	--
993	59374.8	993	87429.8	993	63656.4	993	66945.4			--	--	--	--	--	--	--	--			--	--	--	--	--	--			--	--	--	--	--	--
992	59125.7	992	86470.8	992	64175.2	992	68004.7			--	--	--	--	--	--	--	--			--	--	--	--	--	--			--	--	--	--	--	--
991	60714.5	991	85954.3	991	65512.9	991	70723.5			--	--	--	--	--	--	--	--			--	--	--	--	--	--			--	--	--	--	--	--
990	62431.1	990	88299.2	990	63457.3	990	68419.7			--	--	--	--	--	--	--	--			--	--	--	--	--	--			--	--	--	--	--	--
989	62014.2	989	88761.6	989	64204	989	69032.6			--	--	--	--	--	--	--	--			--	--	--	--	--	--			--	--	--	--	--	--
988	60732.2	988	85711.1	988	61309.4	988	68017.1			--	--	--	--	--	--	--	--			--	--	--	--	--	--			--	--	--	--	--	--
987	60338.8	987	85876.3	987	61045.8	987	66346.1			--	--	--	--	--	--	--	--			--	--	--	--	--	--			--	--	--	--	--	--
986	57626.9	986	86848.4	986	63086.9	986	67319.5			--	--	--	--	--	--	--	--			--	--	--	--	--	--			--	--	--	--	--	--
985	59231.3	985	87474.8	985	61974.7	985	65128.4			--	--	--	--	--	--	--	--			--	--	--	--	--	--			--	--	--	--	--	--
984	59813.9	984	87575.7	984	61904.6	984	65151.9			--	--	--	--	--	--	--	--			--	--	--	--	--	--			--	--	--	--	--	--
983	59053.6	983	87498.9	983	60933.6	983	66416			--	--	--	--	--	--	--	--			--	--	--	--	--	--			--	--	--	--	--	--
982	58261.9	982	87405.6	982	61029	982	66947.6			--	--	--	--	--	--	--	--			--	--	--	--	--	--			--	--	--	--	--	--
981	59523.2	981	87750.9	981	61106.2	981	66333			--	--	--	--	--	--	--	--			--	--	--	--	--	--			--	--	--	--	--	--
980	59201.4	980	85924.6	980	61339.6	980	65876.4			--	--	--	--	--	--	--	--			--	--	--	--	--	--			--	--	--	--	--	--
979	60539.4	979	87847.9	979	61350.6	979	67456.3			--	--	--	--	--	--	--	--			--	--	--	--	--	--			--	--	--	--	--	--
978	61150.8	978	87856	978	61735.4	978	67771.9			--	--	--	--	--	--	--	--			--	--	--	--	--	--			--	--	--	--	--	--
977	59952.5	977	88603.9	977	62680	977	66182.4			--	--	--	--	--	--	--	--			--	--	--	--	--	--			--	--	--	--	--	--
976	60305.9	976	88120	976	62872.4	976	66365.7			--	--	--	--	--	--	--	--			--	--	--	--	--	--			--	--	--	--	--	--
975	62533.4	975	89696.3	975	65579.3	975	68541.7			--	--	--	--	--	--	--	--			--	--	--	--	--	--			--	--	--	--	--	--
974	61657.4	974	89501.7	974	66320.4	974	70097.7			--	--	--	--	--	--	--	--			--	--	--	--	--	--			--	--	--	--	--	--
973	63152.3	973	91472.1	973	67999.8	973	70236			--	--	--	--	--	--	--	--			--	--	--	--	--	--			--	--	--	--	--	--
972	64664.8	972	93340.9	972	71188.4	972	71730.4			--	--	--	--	--	--	--	--			--	--	--	--	--	--			--	--	--	--	--	--
971	64815.3	971	93329.5	971	69733.3	971	72565.2			--	--	--	--	--	--	--	--			--	--	--	--	--	--			--	--	--	--	--	--
970	64847.6	970	92857	970	69402.9	970	69919.3			--	--	--	--	--	--	--	--			--	--	--	--	--	--			--	--	--	--	--	--
969	62207	969	89535	969	66573	969	69536.7			--	--	--	--	--	--	--	--			--	--	--	--	--	--			--	--	--	--	--	--
968	61461	968	89296.6	968	64968.3	968	67761.7			--	--	--	--	--	--	--	--			--	--	--	--	--	--			--	--	--	--	--	--
967	61163.8	967	86227.6	967	63371.3	967	65198.6			--	--	--	--	--	--	--	--			--	--	--	--	--	--			--	--	--	--	--	--
966	59806.3	966	84744.6	966	62473.9	966	66526.3			--	--	--	--	--	--	--	--			--	--	--	--	--	--			--	--	--	--	--	--
965	58982.2	965	83764.3	965	60773.1	965	64588.2			--	--	--	--	--	--	--	--			--	--	--	--	--	--			--	--	--	--	--	--
964	57852.4	964	81149.9	964	58176.1	964	64223.3			--	--	--	--	--	--	--	--			--	--	--	--	--	--			--	--	--	--	--	--
963	57405.4	963	82033.4	963	58737	963	61462.2			--	--	--	--	--	--	--	--			--	--	--	--	--	--			--	--	--	--	--	--
962	58017.8	962	81210.4	962	58327.9	962	62652.7			--	--	--	--	--	--	--	--			--	--	--	--	--	--			--	--	--	--	--	--
961	57259.5	961	82494.3	961	57402.4	961	61831.9			--	--	--	--	--	--	--	--			--	--	--	--	--	--			--	--	--	--	--	--
960	56994.9	960	80781.7	960	58271.7	960	61621.3			--	--	--	--	--	--	--	--			--	--	--	--	--	--			--	--	--	--	--	--
959	55405.9	959	80123.2	959	58634.1	959	61783.9			--	--	--	--	--	--	--	--			--	--	--	--	--	--			--	--	--	--	--	--
958	56235.2	958	79473	958	57383.4	958	61268.9			--	--	--	--	--	--	--	--			--	--	--	--	--	--			--	--	--	--	--	--
957	56458.9	957	79710.2	957	56055.5	957	60909.1			--	--	--	--	--	--	--	--			--	--	--	--	--	--			--	--	--	--	--	--
956	54815.2	956	81067	956	56169.6	956	61796.3			--	--	--	--	--	--	--	--			--	--	--	--	--	--			--	--	--	--	--	--
955	55903	955	80020	955	57325.6	955	61173.5			--	--	--	--	--	--	--	--			--	--	--	--	--	--			--	--	--	--	--	--
954	56273.4	954	79704.3	954	56031.4	954	61679.4			--	--	--	--	--	--	--	--			--	--	--	--	--	--			--	--	--	--	--	--
953	56458.3	953	80209.9	953	54915.2	953	60252.5			--	--	--	--	--	--	--	--			--	--	--	--	--	--			--	--	--	--	--	--
952	55637.1	952	80237.4	952	56865.4	952	62147.4			--	--	--	--	--	--	--	--			--	--	--	--	--	--			--	--	--	--	--	--
951	55870.3	951	79416.4	951	55048.8	951	60790.7			--	--	--	--	--	--	--	--			--	--	--	--	--	--			--	--	--	--	--	--
950	55171.1	950	79001.7	950	55189.9	950	59325.5			--	--	--	--	--	--	--	--			--	--	--	--	--	--			--	--	--	--	--	--
949	56729	949	78634	949	54282.6	949	60787.5			--	--	--	--	--	--	--	--			--	--	--	--	--	--			--	--	--	--	--	--
948	57450.1	948	78459.1	948	55459.8	948	60952.2
947	57804.2	947	79635.1	947	54901.6	947	61270.9
946	57218.7	946	78229.9	946	55093.7	946	61588.7
945	54869.9	945	79005.8	945	56573.5	945	61310.8
944	55407.9	944	77260.5	944	56288.7	944	60754.8
943	56124	943	78710.4	943	55721.1	943	60803
942	56001.5	942	79230.7	942	56864	942	60646.3
941	56734.3	941	80209.9	941	56180.3	941	61605.1
940	57235.8	940	79865.8	940	55613	940	62368.6
939	55660.1	939	78427.4	939	56377.5	939	60989.6
938	57542.8	938	80846.5	938	56035.9	938	61128.1
937	56658.4	937	79084.6	937	56072.8	937	61106.5
936	57232.6	936	80181.6	936	54595.9	936	62056.9
935	56902.6	935	78551.2	935	55732.7	935	62053.7
934	55821.2	934	78866.6	934	56021.1	934	61854.2
933	55544.5	933	79332.8	933	56408.4	933	61092.5
932	56575.8	932	78430	932	55691.9	932	60154.7
931	56393	931	77762.9	931	55796	931	61367
930	57184	930	78374.2	930	55307.6	930	60815.5
929	55779.5	929	79978.9	929	56439.7	929	60560.1
928	56286.7	928	79918.5	928	54929.9	928	60398.9
927	56969.4	927	77450.3	927	55914.3	927	60895.1
926	55698.5	926	78504.2	926	56735.5	926	59752.5
925	55717.5	925	79596.2	925	58025.8	925	62484
924	57174.9	924	79389.1	924	55509.7	924	60123
923	56329.9	923	78950.9	923	54785.5	923	58937.8
922	56301.4	922	79110.2	922	56082.1	922	58472.2
921	55280.5	921	79458.5	921	55246.4	921	60889.3
920	55944.2	920	78666.2	920	56771.8	920	60178.3
919	55939	919	80030.2	919	56799	919	59773.1
918	56089.2	918	79801.6	918	56484.6	918	61053
917	57344	917	78516	917	56157.4	917	61041.8
916	55807.2	916	79046	916	56514	916	61550.4
915	56724.3	915	78183.7	915	57069.1	915	60601.1
914	56431.4	914	78725.7	914	57039.7	914	61094.3
913	56089.6	913	79157.1	913	57606.6	913	59842.3
912	56032.3	912	77499.3	912	56576.5	912	61504.6
911	55923	911	78062.5	911	57609.4	911	61301.8
910	54979.4	910	77769.7	910	55630.6	910	60511.9
909	56787.7	909	77951.3	909	55541.7	909	59805.1
908	56073	908	79055.2	908	56539.4	908	59142.3
907	57941.7	907	77012	907	56948	907	60238.1
906	58124.5	906	78171.1	906	57072.4	906	60537.5
905	55669.2	905	78864.2	905	56972.5	905	59603.3
904	56697.7	904	77759.2	904	57268.8	904	58983.7
903	57194.5	903	79686.6	903	57047.9	903	60315.1
902	55484.4	902	79300.4	902	57658.8	902	61926.7
901	55280.8	901	78409	901	56892.1	901	60330.1
900	55712.7	900	78483.6	900	56035.5	900	60204.1
899	56560.8	899	79679.3	899	56520.5	899	61949.2
898	57294.2	898	79713.9	898	56374.7	898	61557.8
897	56990	897	78934.9	897	56139.1	897	59709.2
896	57760.6	896	78552.7	896	58424.8	896	59867.6
895	56745	895	77426.5	895	57752.2	895	61193.9
894	56745.2	894	78368.8	894	55994.5	894	58455.9
893	56930.1	893	78637.9	893	55261.5	893	60241
892	56415	892	77440.9	892	57460	892	60143.1
891	56889.2	891	78918.8	891	56320.7	891	60300.1
890	56576.7	890	78897.5	890	55806	890	61001.5
889	57023.2	889	79306.6	889	55143.1	889	62380
888	56929.6	888	78837.2	888	56496	888	62590.3
887	56931.7	887	78453	887	57671	887	60245.6
886	57207.5	886	78223.5	886	56595.7	886	61452
885	54860.5	885	79615.4	885	56398.7	885	61167.2
884	56439.3	884	80212.3	884	56703.4	884	61676.8
883	57222.6	883	79230.6	883	57382.2	883	61178.2
882	56480	882	78394.9	882	57053.7	882	61065.8
881	55670.2	881	80397.6	881	57139	881	61302.4
880	57636.3	880	81316.6	880	58124.4	880	60159.4
879	58151.8	879	81058.2	879	56641	879	59861.9
878	57661	878	78560.5	878	57574.7	878	61134.8
877	56806.9	877	79051.2	877	56735.3	877	60799.1
876	57622.8	876	80628.8	876	58392.6	876	59873.8
875	57727.2	875	78794.5	875	58349.9	875	60756.4
874	57749.9	874	78576	874	57308.9	874	60469.8
873	57803.6	873	80233.7	873	56998.1	873	59905.6
872	57289.7	872	78423.7	872	57092.8	872	61194.8
871	57002.3	871	78780.3	871	59139.1	871	61890
870	56291.7	870	79622.5	870	57781.3	870	60015.6
869	58238.7	869	79886.6	869	55641.4	869	60743.6
868	57064	868	78618	868	57633.5	868	61021
867	57031	867	77983.9	867	57528.9	867	61616
866	56712.6	866	77193.5	866	57885.6	866	60135.2
865	58065.9	865	78247.7	865	55895.1	865	59380.8
864	57879	864	78465.4	864	57046.2	864	60931.9
863	57160	863	78189.4	863	57582.2	863	58859.4
862	57356.9	862	79476.4	862	57135.4	862	60541.4
861	59751.1	861	79312.6	861	57949.9	861	62602.4
860	58652.5	860	79777	860	56246.6	860	60203.5
859	56948.9	859	77901.5	859	57347.8	859	60771
858	57655.1	858	78529.8	858	56494	858	61075
857	58703.4	857	79776	857	58405.8	857	60683
856	57344.5	856	79704.3	856	58332.7	856	62050.6
855	56890.2	855	78462.2	855	57181.3	855	61491.2
854	57616.8	854	78413.1	854	58831.5	854	59996.6
853	57549.7	853	79187.1	853	57566.3	853	60286.1
852	57307.7	852	80093	852	56903.5	852	61808.3
851	58832.3	851	80889.2	851	56352.4	851	62100.5
850	59858.6	850	80318.2	850	55539.1	850	62063.2
849	57887.5	849	80330.6	849	56710.5	849	61859.5
848	59150.5	848	80662.9	848	58633	848	60550.7
847	58790.4	847	79091.3	847	58772.8	847	59129
846	58994.5	846	79872.4	846	58839.8	846	60122.7
845	60158	845	78416.5	845	58511.4	845	60168.4
844	57601.6	844	78757.4	844	58227.4	844	60297.5
843	58951.7	843	80011.8	843	58170.7	843	60541.5
842	59313.6	842	78497.7	842	57712.4	842	60765
841	58584.9	841	79924.5	841	58244.7	841	60031.9
840	58035.7	840	79450.4	840	58477.7	840	60247
839	57375.3	839	78777.8	839	58057.4	839	60263.4
838	59106.6	838	79830.6	838	58839.2	838	59626.1
837	57887.3	837	79932.6	837	56981.1	837	60958.1
836	57919.2	836	79864	836	57246.3	836	61164.8
835	58386.2	835	78409.6	835	57638.1	835	61085.7
834	58190.5	834	79986	834	57231.6	834	61763
833	58904.7	833	80427.4	833	58046	833	60284.6
832	58062.7	832	79445.1	832	59926.5	832	59363.9
831	57984.7	831	81212.1	831	58872.7	831	59439.6
830	58543	830	81719.3	830	57156.4	830	59683.3
829	57702.6	829	81069.2	829	57003	829	60133.7
828	57783.9	828	80656.6	828	56169.7	828	60854.2
827	58201.7	827	79367	827	57224.1	827	61180.5
826	59367.1	826	79757.2	826	58483.3	826	63031.9
825	58689.1	825	79847.5	825	58806.5	825	61362.3
824	57658.5	824	79499.3	824	57302	824	60709.8
823	58313.3	823	80402.2	823	57435.3	823	60883
822	59041.3	822	78684.4	822	57895.2	822	61147.9
821	56623.5	821	78924	821	57865.8	821	60944.8
820	58009.4	820	79706.8	820	58181.2	820	62151.6
819	58843.3	819	78737.6	819	56421.4	819	62227.1
818	58624.3	818	80280.4	818	57631.6	818	61466.3
817	58832.8	817	79294.3	817	59272.3	817	59873.5
816	59414.3	816	80142.3	816	59251.7	816	59899.7
815	57428.9	815	81829.9	815	57333	815	60760.5
814	57418.1	814	79819.4	814	58041.9	814	61197.9
813	59199.5	813	77934.4	813	58356.9	813	61548.4
812	59417.4	812	80551.3	812	56961.7	812	60348.7
811	58548	811	80124.1	811	58060.8	811	60283
810	58527.6	810	80396.4	810	58672.6	810	61171.9
809	59451.8	809	80636.7	809	57114.1	809	59849.4
808	58104.1	808	80845	808	57274.3	808	59999.4
807	57982.1	807	80997.2	807	58276.7	807	60331.2
806	58028.4	806	80629.5	806	59666.3	806	61427.5
805	59440.2	805	79180.6	805	58739.7	805	62758
804	59970.9	804	80220.8	804	59069	804	61382.7
803	59966.6	803	80601.8	803	58138	803	61634.1
802	57664.8	802	80533.1	802	57075.1	802	61945.2
801	58739.1	801	81671.8	801	57078.1	801	61405.2
800	59160	800	79051.2	800	59205.3	800	60511.4
799	59887.9	799	80545.5	799	59420.6	799	61264.1
798	61924.8	798	81850.7	798	59242	798	59926.7
797	58490.3	797	80607.9	797	59414.7	797	59867.9
796	58968.3	796	80179	796	58470.9	796	60743.7
795	58617.8	795	79402.7	795	60076	795	61201.1
794	60822.2	794	78766.1	794	60414.5	794	60905.3
793	59895.9	793	79089.2	793	59085.6	793	61598.1
792	59808.9	792	79296.2	792	60394.6	792	61225.1
791	59524	791	82105.3	791	58697.6	791	62041.6
790	61336.5	790	81412.6	790	58125.9	790	60952.7
789	60432.4	789	78079.3	789	60361.1	789	62229.6
788	61403.5	788	80314.6	788	61649.6	788	63391.7
787	60447.1	787	80120.6	787	60739.7	787	60925.9
786	60926.8	786	82229.4	786	59612.4	786	61990.5
785	59343.9	785	82261.2	785	57793.2	785	63139.6
784	60477.5	784	80388	784	57846.5	784	62776.2
783	60689.2	783	81096.7	783	58376.6	783	61980.3
782	58893.3	782	78310.1	782	59748	782	61322.7
781	61393.6	781	81815.2	781	60252.2	781	60544.3
780	60374.3	780	82597.9	780	57858.2	780	62546.7
779	59897.6	779	81464	779	57633.3	779	61213.4
778	60939.7	778	81509.3	778	59926.3	778	61435.8
777	60095.1	777	80659.7	777	59437.5	777	61241.9
776	60475.7	776	80930.3	776	60190	776	61544.7
775	60757.6	775	81686.7	775	60899.6	775	61678.1
774	59026	774	79048.8	774	60151.8	774	58898.8
773	59788.4	773	80635.1	773	57828.2	773	60846.6
772	61159.1	772	83022.7	772	58674	772	62549.4
771	61703.7	771	80911.6	771	58137.1	771	62537.9
770	60770.5	770	80410.1	770	58845.8	770	63222.1
769	60631.6	769	78213.3	769	59298.9	769	62344
768	59725.3	768	79940.5	768	59173.8	768	61419
767	60117.5	767	78857.4	767	58736.5	767	63080.8
766	59076	766	80923.2	766	59275.3	766	63377.5
765	60082.6	765	82865.2	765	60066.6	765	62774.8
764	60818.5	764	80888.5	764	61187.4	764	62261.3
763	60847.2	763	80912.2	763	59746.7	763	62163
762	59896.4	762	82653.4	762	58603.6	762	62060.7
761	61296.6	761	80651.1	761	59103.9	761	63812.4
760	60819.9	760	83120.5	760	59721.6	760	62674.7
759	60735.5	759	82267.9	759	58494.8	759	62325.2
758	61315.3	758	82501.9	758	60057.1	758	62845.5
757	61681.3	757	81198.9	757	61833.6	757	63027.2
756	61588	756	82206.6	756	61371	756	62549.7
755	61306	755	83654.6	755	62515.5	755	63497.5
754	60722.4	754	83806	754	61551.8	754	62519
753	59494	753	81714.3	753	60633.9	753	63697.8
752	60493.1	752	81926.7	752	60569.5	752	62497.1
751	61801.5	751	81537.2	751	60890	751	61505.2
750	61777.9	750	81575	750	59813.7	750	62680.8
749	60966.7	749	81168.4	749	60675.5	749	62756.6
748	61902.8	748	81375.5	748	61662.2	748	62567
747	62023.1	747	82568.4	747	61302.4	747	62673.5
746	60878.6	746	79691.3	746	59489.8	746	63011.3
745	61680.4	745	78829.1	745	59939.8	745	63238.2
744	61254.4	744	81383.7	744	60292.6	744	61792.6
743	61210.1	743	83086.5	743	60001.2	743	62350.4
742	61159.2	742	79711.9	742	60468.9	742	63335.2
741	60802.3	741	80616.1	741	59734	741	63320.9
740	61082.9	740	81476.1	740	60125.4	740	62350.9
739	60992	739	81468.6	739	62432.3	739	63732
738	61674.5	738	82893	738	60845.4	738	62560.6
737	60805.5	737	83184.4	737	60757.8	737	62038.5
736	60652.2	736	82732.4	736	59622.6	736	62131.8
735	60502.8	735	80860.5	735	61602.9	735	63019.9
734	62177.2	734	81638.6	734	61456.3	734	63018.7
733	63157.9	733	82116.9	733	61051.3	733	64769.9
732	63169.9	732	83347.2	732	61714.1	732	64896.7
731	60571.3	731	80903.2	731	61661.6	731	64385.8
730	62034.5	730	79631.1	730	62082.9	730	63268.6
729	61371.3	729	80730.1	729	60658.1	729	64694.4
728	60062.2	728	82947	728	61051.2	728	63871
727	61068.1	727	84702.8	727	61311.9	727	64308.8
726	62011.6	726	83419.6	726	62284.7	726	63508.1
725	61662.9	725	83892.2	725	61601.7	725	62545.9
724	62282.3	724	83096.5	724	62986.9	724	63723.9
723	61409.8	723	82540.3	723	61223.2	723	65219
722	63101	722	82261.1	722	61650.1	722	64398.3
721	62693.5	721	83312.1	721	61292.9	721	63075.2
720	63033.7	720	83815.7	720	62299.1	720	64233.3
719	62305.1	719	84898.9	719	64059.1	719	63977.4
718	60151.5	718	84032.2	718	61941.3	718	65690.4
717	61217.1	717	81443.5	717	59516.3	717	63635.5
716	60633.6	716	82187.3	716	60735.6	716	63213.3
715	61067.7	715	83393	715	61858.8	715	64817.3
714	61481.8	714	84126	714	61353.1	714	64181.7
713	62218.8	713	82675.8	713	60837.9	713	62992.4
712	62482.6	712	82850.4	712	60886	712	62585.2
711	60749.8	711	84127.9	711	61253.1	711	64327.5
710	62738.5	710	84721.5	710	60699.3	710	63923.8
709	60744	709	83625.7	709	61519	709	64419.7
708	62899.2	708	83450.8	708	62496.6	708	64036.4
707	61780.4	707	84237.7	707	63088.4	707	65225.8
706	62724.5	706	84882.7	706	61096.8	706	64207.6
705	61827.8	705	86066.5	705	62036.1	705	64196.7
704	62683	704	82496.1	704	60492.8	704	64171.1
703	63378.6	703	83543.2	703	61721.5	703	61853.3
702	63641.6	702	83680.1	702	60931.4	702	63642.2
701	65066	701	82755.6	701	62133.5	701	63295.9
700	62965.2	700	81751.3	700	64532.7	700	62999.6
699	63258.8	699	84876.9	699	63707.5	699	63146.5
698	63517.8	698	83908.3	698	63335.3	698	64233.9
697	63218.8	697	82788.6	697	61480.5	697	63945.9
696	61235.6	696	82143.2	696	61356.7	696	64416.3
695	62175.8	695	84686	695	61268.7	695	65264.2
694	63182.8	694	83187.6	694	60971.4	694	65086.5
693	66139	693	82813.6	693	62210.6	693	63804.4
692	64848.3	692	82404.5	692	62554.6	692	65845.5
691	64445.3	691	85702.4	691	61994.8	691	65922.8
690	62635.3	690	84174.2	690	61948.3	690	63912.1
689	62801.1	689	85599.3	689	63062.3	689	63704.1
688	63206.4	688	84841.2	688	63414.1	688	63657.8
687	62824.8	687	86446.2	687	63297.1	687	63803.9
686	63794.7	686	86243.9	686	63042.5	686	65196.7
685	64051	685	85168	685	61989.1	685	62581.8
684	63917.3	684	85911.2	684	62871.6	684	63422.6
683	64407.2	683	86347	683	62336.3	683	65723.3
682	63761.8	682	86400.6	682	62435.5	682	65282.1
681	63471.1	681	85091.3	681	63141.9	681	65118.7
680	64327.1	680	84439.4	680	64195.4	680	64374.1
679	64784.2	679	85298.4	679	61481.3	679	64526
678	63259.4	678	83665	678	61655.4	678	64548.3
677	63092.8	677	84031.6	677	63849	677	66123.8
676	63079.3	676	86189.9	676	63486.1	676	67896.5
675	63441.1	675	86137.8	675	64004.8	675	64642.9
674	65159.5	674	86071.5	674	65703.6	674	64744.9
673	63243	673	86648.9	673	63743	673	65406.2
672	63311.3	672	86990	672	64177.4	672	65571.2
671	63782.8	671	86163.1	671	63446	671	66107.6
670	63740.8	670	84625.2	670	63725.2	670	66641.7
669	63307.5	669	84636.9	669	62298.3	669	66841.9
668	65184.9	668	85209.7	668	65301	668	64769.8
667	65201.6	667	84346.3	667	65307.6	667	65849.9
666	63564.3	666	85066.7	666	64661.4	666	65607.9
665	63596.2	665	86385.5	665	64705.9	665	66097.4
664	63352.7	664	87018.6	664	65018.1	664	66666.1
663	64600.9	663	85998.3	663	65548.2	663	65457.8
662	65601.9	662	85591.5	662	65945.3	662	64493
661	65112.1	661	85773	661	64008.2	661	65806.6
660	65714.8	660	87808.2	660	64724.8	660	64908.8
659	64934.3	659	86185.4	659	65255.7	659	65470.3
658	67177.2	658	85042.4	658	64106.3	658	67668.9
657	65781.9	657	86295.4	657	65457.7	657	66595.3
656	64965.6	656	86252.1	656	66074.6	656	66288.1
655	65883.1	655	86910.3	655	65289.3	655	65313.4
654	65431	654	88325	654	65045.2	654	65714.3
653	65383.2	653	87506.5	653	64678.9	653	65810.6
652	64988.3	652	86742.2	652	66867.4	652	67350.2
651	65459.7	651	85990.3	651	65500.6	651	65902.1
650	66997.3	650	86587.4	650	64858.6	650	66227.7
649	66280.2	649	86886.9	649	64292.7	649	68187
648	66631.8	648	86941	648	66630.7	648	66795.2
647	67699	647	87444.5	647	64772.5	647	65730.6
646	66738.6	646	88309.9	646	67209.6	646	67510
645	67407.9	645	87608.9	645	67274	645	67006.9
644	66771.7	644	87588.3	644	65029.5	644	67160.1
643	66672.4	643	88704.1	643	66591.6	643	66242.6
642	66686.4	642	90426.5	642	64922.4	642	66754.7
641	65608.8	641	88126.5	641	65826.6	641	67483.7
640	65322.2	640	86345.1	640	67472.1	640	66486.7
639	64881.4	639	86310.7	639	67208.6	639	66918.1
638	65232.5	638	87587.3	638	67291.5	638	67789.1
637	65439.7	637	88847.1	637	65761.7	637	66580.4
636	66743.6	636	87021.9	636	65621.5	636	66984.2
635	67639.7	635	87010.5	635	64982.7	635	66336.5
634	68804.8	634	87055.2	634	66932.8	634	68039.7
633	69257.9	633	87623.8	633	65924.1	633	67496.3
632	68081.8	632	88009.2	632	66769.3	632	66566
631	67066.7	631	88359.5	631	64317.1	631	67147.8
630	68490.2	630	89084	630	65966.4	630	67484.2
629	66842.6	629	88939.9	629	67465.3	629	66620.9
628	68217.5	628	88405.3	628	67767.2	628	66672.9
627	68685.3	627	87653.5	627	68201.9	627	66975.7
626	67714.8	626	88924.7	626	68343.5	626	66752.7
625	66824.1	625	89569.4	625	66110.7	625	66150.4
624	67753.7	624	89105.5	624	65979.1	624	68118.7
623	68558.3	623	90603.7	623	67617.2	623	68211.2
622	67149.9	622	88825	622	68064.5	622	66673.3
621	69720.2	621	88771.1	621	66979.4	621	65936.3
620	67171.8	620	89392.3	620	67085	620	67131.3
619	67259.7	619	88508.3	619	66689	619	68047.2
618	65862.6	618	87916	618	66780.3	618	68209.3
617	67393.2	617	89222.9	617	66707.7	617	69520.5
616	66760.8	616	89536.3	616	68544.9	616	68839.1
615	67854.7	615	90908.9	615	68229.7	615	69812.1
614	68941	614	89952	614	66628.7	614	70050.1
613	69105	613	89749.1	613	67605.1	613	69431.5
612	69754.7	612	88927.5	612	67789.8	612	68022.9
611	68597.5	611	90371.1	611	67847.4	611	68032.2
610	68757.7	610	89920.8	610	69321.4	610	70067.5
609	68025.1	609	90732.4	609	67942.4	609	70362.6
608	68098.3	608	90999.2	608	70244.3	608	69964.1
607	68489.7	607	90615.7	607	69879.4	607	68134.7
606	68415.9	606	92814	606	67670.2	606	68848.6
605	68402.6	605	92487.9	605	68879.5	605	68516
604	70580.4	604	92228.7	604	70033.5	604	69560.5
603	70541.9	603	92753.1	603	70015.7	603	69992.1
602	68486.7	602	91773.3	602	69293.4	602	69796.6
601	69020.1	601	90363.6	601	69349.8	601	70370.9
600	69516.9	600	92593.2	600	69401.9	600	70701.8
599	68473.3	599	90663.4	599	69635	599	70100
598	69594.3	598	91243	598	68927.8	598	70337.7
597	70168.6	597	90158.9	597	68753.4	597	69013.4
596	71783.4	596	92225	596	70155.8	596	71022.3
595	71771.2	595	92087.1	595	69770.6	595	70997
594	71317.8	594	90941.8	594	68545.5	594	71353.5
593	72219.8	593	92574.4	593	70258.1	593	70298.7
592	70991.9	592	91168.8	592	70665.4	592	71018.2
591	73232.7	591	92780.8	591	69228	591	69749.9
590	71325.3	590	92780	590	69638.8	590	69968.1
589	69885.2	589	92229.8	589	70750.1	589	71312.9
588	69338.1	588	92453.1	588	71328.3	588	71266
[truncated: 598 more rows]

## Sheet: figure S19
Fig. S19(a) 0.2%Pt/α-MoC1-x					Fig. S19(b) 0.2%Pt/α-MoC1-x					Fig. S19(c) 0.4%Pt/α-MoC1-x					Fig. S19(d) 0.4%Pt/α-MoC1-x					Fig. S19(e) 2.0%Pt/α-MoC1-x				Fig. S19(d) 2.0%Pt/α-MoC1-x
[truncated: 328 more rows]
